# Supplementary material for: Replicating Dynamic Immune Responses at Single‐Cell Resolution within a Microfluidic Human Skin Equivalent
Source: Adv Sci (Weinh). 2025 Jan 21;12(10):2415717. doi: 10.1002/advs.202415717 (PMC11905070; doi:10.1002/advs.202415717)
Supplement: Supplementary file 2 — Supplemental Data 1 [file ADVS-12-2415717-s002.xlsx]

## Sheet: int_all_markers copy
	p_val	avg_log2FC	pct.1	pct.2	p_val_adj	cluster	gene
LAMB3	0	2.25117	0.954	0.214	0	Kerat1	LAMB3
ITGB4	0	2.57575	0.928	0.189	0	Kerat1	ITGB4
COL17A1	0	2.35878	0.895	0.157	0	Kerat1	COL17A1
ITGA6	0	2.07778	0.904	0.187	0	Kerat1	ITGA6
LAMA3	0	2.24284	0.892	0.178	0	Kerat1	LAMA3
IL18	0	1.89638	0.963	0.286	0	Kerat1	IL18
SERPINB5	0	1.55425	0.901	0.235	0	Kerat1	SERPINB5
SFN	0	1.86276	0.975	0.315	0	Kerat1	SFN
SPINT2	0	1.44152	0.885	0.226	0	Kerat1	SPINT2
KRT18	0	2.09186	0.893	0.242	0	Kerat1	KRT18
TACSTD2	0	1.29271	0.945	0.297	0	Kerat1	TACSTD2
IRF6	0	1.61967	0.829	0.183	0	Kerat1	IRF6
KRT8	0	2.07301	0.856	0.214	0	Kerat1	KRT8
RPS4Y1	0	1.67775	0.977	0.338	0	Kerat1	RPS4Y1
DSP	0	1.61611	0.937	0.3	0	Kerat1	DSP
TSTD1	0	1.34688	0.866	0.231	0	Kerat1	TSTD1
LAMC2	0	2.01731	0.807	0.178	0	Kerat1	LAMC2
PMEPA1	0	2.24224	0.867	0.246	0	Kerat1	PMEPA1
VAMP8	0	1.03724	0.877	0.257	0	Kerat1	VAMP8
KRT5	0	1.87547	0.993	0.379	0	Kerat1	KRT5
S100A14	0	1.68483	0.995	0.385	0	Kerat1	S100A14
TNS4	0	1.99128	0.734	0.134	0	Kerat1	TNS4
KRT6A	0	1.84235	0.993	0.394	0	Kerat1	KRT6A
SYT8	0	1.95475	0.784	0.187	0	Kerat1	SYT8
MIR205HG	0	2.41769	0.996	0.408	0	Kerat1	MIR205HG
CLIC3	0	1.35997	0.809	0.226	0	Kerat1	CLIC3
GPRC5A	0	1.27239	0.806	0.223	0	Kerat1	GPRC5A
ITGB6	0	2.14508	0.704	0.121	0	Kerat1	ITGB6
EZR	0	1.11814	0.902	0.319	0	Kerat1	EZR
RAB25	0	1.05374	0.765	0.191	0	Kerat1	RAB25
OCIAD2	0	1.39517	0.927	0.353	0	Kerat1	OCIAD2
DMKN	0	1.54691	0.81	0.236	0	Kerat1	DMKN
C19orf33	0	1.40821	0.993	0.422	0	Kerat1	C19orf33
CDH3	0	1.88001	0.707	0.138	0	Kerat1	CDH3
MSLN	0	1.75352	0.727	0.163	0	Kerat1	MSLN
ITGA3	0	1.8913	0.711	0.152	0	Kerat1	ITGA3
TRIM29	0	1.62854	0.713	0.163	0	Kerat1	TRIM29
FLNB	0	1.58958	0.752	0.203	0	Kerat1	FLNB
AHNAK2	0	2.16595	0.723	0.174	0	Kerat1	AHNAK2
CLCA2	0	1.99574	0.65	0.103	0	Kerat1	CLCA2
KLF5	0	1.43848	0.744	0.197	0	Kerat1	KLF5
PRSS23	0	1.88525	0.74	0.197	0	Kerat1	PRSS23
DAAM1	0	1.83703	0.766	0.226	0	Kerat1	DAAM1
TES	0	1.18394	0.787	0.25	0	Kerat1	TES
RHOD	0	1.58135	0.837	0.302	0	Kerat1	RHOD
TGFBI	0	1.65671	0.778	0.244	0	Kerat1	TGFBI
TFAP2A	0	1.77774	0.678	0.146	0	Kerat1	TFAP2A
FERMT1	0	2.08518	0.634	0.107	0	Kerat1	FERMT1
KRT14	0	2.1848	0.992	0.465	0	Kerat1	KRT14
PERP	0	1.55334	0.996	0.472	0	Kerat1	PERP
DSG3	0	1.49967	0.678	0.154	0	Kerat1	DSG3
SH3YL1	0	1.45298	0.76	0.238	0	Kerat1	SH3YL1
TINAGL1	0	1.33775	0.674	0.156	0	Kerat1	TINAGL1
TUBA4A	0	1.5708	0.78	0.262	0	Kerat1	TUBA4A
PLK2	0	1.45697	0.724	0.206	0	Kerat1	PLK2
FXYD3	0	1.18557	0.995	0.482	0	Kerat1	FXYD3
DSG2	0	1.50816	0.658	0.149	0	Kerat1	DSG2
TUBB3	0	1.51941	0.734	0.226	0	Kerat1	TUBB3
F11R	0	1.3274	0.666	0.16	0	Kerat1	F11R
JUP	0	1.25519	0.674	0.168	0	Kerat1	JUP
ITGA2	0	1.43251	0.771	0.267	0	Kerat1	ITGA2
NET1	0	1.59298	0.681	0.177	0	Kerat1	NET1
MPZL2	0	1.39553	0.662	0.158	0	Kerat1	MPZL2
TM7SF3	0	1.46923	0.701	0.203	0	Kerat1	TM7SF3
AREG	0	1.18142	0.855	0.358	0	Kerat1	AREG
SCNN1A	0	1.46881	0.65	0.153	0	Kerat1	SCNN1A
AC245041.2	0	1.67384	0.586	0.094	0	Kerat1	AC245041.2
TMEM265	0	1.59593	0.655	0.163	0	Kerat1	TMEM265
PKP3	0	1.78008	0.612	0.121	0	Kerat1	PKP3
TSPAN1	0	1.379	0.648	0.161	0	Kerat1	TSPAN1
SOX4	0	1.42032	0.809	0.329	0	Kerat1	SOX4
PCDH7	0	2.16059	0.564	0.084	0	Kerat1	PCDH7
SYNE2	0	1.74273	0.625	0.146	0	Kerat1	SYNE2
TIMP3	0	1.53693	0.791	0.314	0	Kerat1	TIMP3
CCND2	0	1.88244	0.611	0.135	0	Kerat1	CCND2
HES1	0	1.38546	0.693	0.218	0	Kerat1	HES1
SOWAHC	0	1.77581	0.65	0.178	0	Kerat1	SOWAHC
EFEMP1	0	1.64159	0.64	0.169	0	Kerat1	EFEMP1
TP53TG1	0	1.33753	0.732	0.262	0	Kerat1	TP53TG1
HMGB3	0	1.24307	0.742	0.279	0	Kerat1	HMGB3
FRMD4B	0	1.57596	0.583	0.124	0	Kerat1	FRMD4B
TMEM238	0	1.20688	0.644	0.187	0	Kerat1	TMEM238
FAM83A	0	1.63515	0.585	0.128	0	Kerat1	FAM83A
LIMA1	0	1.14609	0.936	0.481	0	Kerat1	LIMA1
AIG1	0	1.18879	0.786	0.334	0	Kerat1	AIG1
SNHG17	0	1.25609	0.707	0.256	0	Kerat1	SNHG17
OSBPL1A	0	1.56022	0.665	0.215	0	Kerat1	OSBPL1A
FLRT3	0	2.62142	0.529	0.079	0	Kerat1	FLRT3
SULF2	0	2.18859	0.544	0.096	0	Kerat1	SULF2
LY6K	0	1.25805	0.621	0.174	0	Kerat1	LY6K
CDH1	0	1.21764	0.592	0.145	0	Kerat1	CDH1
DSC3	0	1.87487	0.544	0.098	0	Kerat1	DSC3
PYGL	0	1.31759	0.649	0.203	0	Kerat1	PYGL
TXNIP	0	1.26044	0.847	0.407	0	Kerat1	TXNIP
TPD52L1	0	1.66598	0.569	0.129	0	Kerat1	TPD52L1
LAD1	0	1.44839	0.561	0.122	0	Kerat1	LAD1
FAT1	0	1.28166	0.68	0.241	0	Kerat1	FAT1
NDFIP2	0	1.21377	0.684	0.246	0	Kerat1	NDFIP2
ALDH7A1	0	1.18475	0.71	0.273	0	Kerat1	ALDH7A1
IL20RB	0	1.88064	0.547	0.112	0	Kerat1	IL20RB
PAWR	0	1.46224	0.638	0.203	0	Kerat1	PAWR
SLC38A1	0	1.01013	0.704	0.27	0	Kerat1	SLC38A1
PDLIM1	0	1.29856	0.939	0.508	0	Kerat1	PDLIM1
CAPN1	0	1.1222	0.712	0.283	0	Kerat1	CAPN1
PLP2	0	1.09791	0.897	0.469	0	Kerat1	PLP2
ANXA3	0	1.47277	0.552	0.128	0	Kerat1	ANXA3
DST	0	1.59881	0.969	0.549	0	Kerat1	DST
GSTO2	0	1.46408	0.558	0.139	0	Kerat1	GSTO2
KRT17	0	2.28664	0.997	0.579	0	Kerat1	KRT17
FSTL3	0	1.48914	0.631	0.214	0	Kerat1	FSTL3
BLCAP	0	1.1784	0.664	0.247	0	Kerat1	BLCAP
BHLHE40	0	1.15498	0.625	0.21	0	Kerat1	BHLHE40
MDK	0	1.49693	0.781	0.366	0	Kerat1	MDK
ERRFI1	0	1.43019	0.64	0.227	0	Kerat1	ERRFI1
ATF3	0	1.38359	0.844	0.432	0	Kerat1	ATF3
PFKP	0	1.12347	0.646	0.237	0	Kerat1	PFKP
PRRG4	0	1.59514	0.528	0.12	0	Kerat1	PRRG4
CLTB	0	1.05173	0.906	0.5	0	Kerat1	CLTB
SINHCAF	0	1.2487	0.597	0.191	0	Kerat1	SINHCAF
F3	0	1.26428	0.589	0.184	0	Kerat1	F3
IGFBP7	0	1.02787	0.916	0.512	0	Kerat1	IGFBP7
SLC2A4RG	0	1.49447	0.667	0.264	0	Kerat1	SLC2A4RG
HRAS	0	1.0124	0.706	0.303	0	Kerat1	HRAS
PLEKHA5	0	1.34539	0.601	0.202	0	Kerat1	PLEKHA5
IRX2	0	1.49979	0.617	0.22	0	Kerat1	IRX2
SPINT1	0	1.12122	0.524	0.128	0	Kerat1	SPINT1
PTHLH	0	1.67597	0.523	0.128	0	Kerat1	PTHLH
FHL2	0	1.22972	0.688	0.293	0	Kerat1	FHL2
GALNT3	0	1.33023	0.515	0.123	0	Kerat1	GALNT3
DLK2	0	2.89295	0.434	0.047	0	Kerat1	DLK2
COMTD1	0	1.07154	0.592	0.206	0	Kerat1	COMTD1
KRT81	0	1.3612	0.974	0.588	0	Kerat1	KRT81
C16orf74	0	1.63951	0.499	0.116	0	Kerat1	C16orf74
PHLDB2	0	1.14368	0.586	0.205	0	Kerat1	PHLDB2
TOB1	0	1.15753	0.635	0.255	0	Kerat1	TOB1
LINC01503	0	1.83836	0.49	0.111	0	Kerat1	LINC01503
LAMA5	0	1.44049	0.492	0.114	0	Kerat1	LAMA5
LINC01322	0	1.86982	0.448	0.072	0	Kerat1	LINC01322
SOX15	0	1.412	0.495	0.119	0	Kerat1	SOX15
EPS8L2	0	1.31447	0.521	0.149	0	Kerat1	EPS8L2
PLEC	0	1.01792	0.66	0.29	0	Kerat1	PLEC
HACD2	0	1.35274	0.525	0.155	0	Kerat1	HACD2
SLC7A5	0	1.37545	0.537	0.168	0	Kerat1	SLC7A5
PHLDA3	0	1.05903	0.668	0.3	0	Kerat1	PHLDA3
NEDD9	0	2.51	0.438	0.07	0	Kerat1	NEDD9
COL7A1	0	1.05137	0.538	0.174	0	Kerat1	COL7A1
EMB	0	1.67228	0.455	0.091	0	Kerat1	EMB
AVPI1	0	1.7071	0.559	0.196	0	Kerat1	AVPI1
MYC	0	1.09005	0.741	0.378	0	Kerat1	MYC
EFNB2	0	1.51704	0.488	0.127	0	Kerat1	EFNB2
SPECC1	0	1.81271	0.446	0.085	0	Kerat1	SPECC1
RAB38	0	1.46903	0.484	0.125	0	Kerat1	RAB38
CYB5R1	0	1.10948	0.593	0.235	0	Kerat1	CYB5R1
DDB2	0	1.36533	0.537	0.18	0	Kerat1	DDB2
EHF	0	1.35677	0.48	0.123	0	Kerat1	EHF
ANXA8	0	1.78101	0.416	0.06	0	Kerat1	ANXA8
MAOA	0	1.12466	0.585	0.229	0	Kerat1	MAOA
GJB3	0	2.0228	0.423	0.075	0	Kerat1	GJB3
BTG2	0	1.5286	0.473	0.125	0	Kerat1	BTG2
CTDSPL	0	1.45878	0.556	0.21	0	Kerat1	CTDSPL
PPP1R13L	0	1.74717	0.44	0.098	0	Kerat1	PPP1R13L
DGKH	0	1.14274	0.495	0.154	0	Kerat1	DGKH
MDFI	0	2.02698	0.403	0.063	0	Kerat1	MDFI
PTPRF	0	1.30818	0.457	0.119	0	Kerat1	PTPRF
SDC1	0	1.18584	0.467	0.129	0	Kerat1	SDC1
SYTL1	0	1.97704	0.417	0.079	0	Kerat1	SYTL1
TP63	0	1.74937	0.395	0.061	0	Kerat1	TP63
DHRS3	0	1.34184	0.509	0.176	0	Kerat1	DHRS3
TNFSF10	0	1.99753	0.452	0.119	0	Kerat1	TNFSF10
GPR87	0	1.42487	0.429	0.096	0	Kerat1	GPR87
FAM89B	0	1.20532	0.584	0.251	0	Kerat1	FAM89B
AL161431.1	0	1.83528	0.407	0.078	0	Kerat1	AL161431.1
BAIAP2L1	0	1.48812	0.429	0.102	0	Kerat1	BAIAP2L1
ESRP1	0	1.38804	0.426	0.101	0	Kerat1	ESRP1
LINC00511	0	1.56901	0.411	0.086	0	Kerat1	LINC00511
TAGLN	0	1.84914	0.522	0.198	0	Kerat1	TAGLN
PAFAH1B3	0	1.1809	0.474	0.15	0	Kerat1	PAFAH1B3
NEDD4L	0	1.17157	0.445	0.122	0	Kerat1	NEDD4L
EIF1AY	0	1.09396	0.427	0.104	0	Kerat1	EIF1AY
NPC2	0	1.01276	0.967	0.644	0	Kerat1	NPC2
SOX9	0	1.93113	0.421	0.098	0	Kerat1	SOX9
GALNT2	0	1.11505	0.497	0.175	0	Kerat1	GALNT2
CLDN1	0	2.48202	0.382	0.061	0	Kerat1	CLDN1
JAG1	0	1.64121	0.4	0.079	0	Kerat1	JAG1
HES2	0	1.34364	0.413	0.095	0	Kerat1	HES2
CROT	0	1.32182	0.428	0.113	0	Kerat1	CROT
FYB1	0	1.23589	0.443	0.129	0	Kerat1	FYB1
AMIGO2	0	2.54929	0.355	0.046	0	Kerat1	AMIGO2
AC090204.1	0	1.54796	0.41	0.103	0	Kerat1	AC090204.1
HEG1	0	1.66401	0.464	0.159	0	Kerat1	HEG1
ATP1B1	0	1.44204	0.412	0.108	0	Kerat1	ATP1B1
KLC3	0	2.22432	0.362	0.06	0	Kerat1	KLC3
PRKCI	0	1.15437	0.473	0.171	0	Kerat1	PRKCI
NECTIN1	0	1.24814	0.408	0.107	0	Kerat1	NECTIN1
PLCXD2	0	1.19093	0.382	0.082	0	Kerat1	PLCXD2
SRGAP3	0	1.49636	0.379	0.08	0	Kerat1	SRGAP3
TNNT1	0	2.35211	0.354	0.055	0	Kerat1	TNNT1
EFNA1	0	1.69371	0.381	0.083	0	Kerat1	EFNA1
GATA3	0	1.70551	0.38	0.082	0	Kerat1	GATA3
PPDPF	0	1.29251	0.99	0.695	0	Kerat1	PPDPF
SLC20A2	0	1.24104	0.43	0.137	0	Kerat1	SLC20A2
FBXO2	0	2.07765	0.363	0.073	0	Kerat1	FBXO2
DGKA	0	1.23756	0.426	0.136	0	Kerat1	DGKA
RNF217	0	1.17544	0.446	0.157	0	Kerat1	RNF217
WDR66	0	1.75349	0.356	0.067	0	Kerat1	WDR66
INPP4B	0	1.22292	0.399	0.113	0	Kerat1	INPP4B
KIAA0040	0	1.66965	0.359	0.073	0	Kerat1	KIAA0040
AC093866.1	0	1.64773	0.356	0.072	0	Kerat1	AC093866.1
CMTM7	0	1.40085	0.386	0.103	0	Kerat1	CMTM7
ST5	0	1.2591	0.41	0.127	0	Kerat1	ST5
RAMP1	0	2.1925	0.327	0.045	0	Kerat1	RAMP1
RGS12	0	1.65378	0.362	0.08	0	Kerat1	RGS12
SLC2A1	0	1.23538	0.404	0.123	0	Kerat1	SLC2A1
NXN	0	1.27539	0.425	0.144	0	Kerat1	NXN
AP1M2	0	1.38983	0.364	0.083	0	Kerat1	AP1M2
PPP1R14C	0	1.4046	0.367	0.087	0	Kerat1	PPP1R14C
TMEM40	0	1.40386	0.364	0.084	0	Kerat1	TMEM40
PIM1	0	1.38122	0.419	0.139	0	Kerat1	PIM1
MMP28	0	1.84444	0.345	0.065	0	Kerat1	MMP28
USP9Y	0	1.47656	0.345	0.065	0	Kerat1	USP9Y
LSR	0	1.12882	0.405	0.129	0	Kerat1	LSR
CDS1	0	1.93858	0.338	0.067	0	Kerat1	CDS1
CTSV	0	1.11082	0.359	0.088	0	Kerat1	CTSV
SEC14L2	0	1.23935	0.369	0.098	0	Kerat1	SEC14L2
FBN2	0	1.40484	0.39	0.12	0	Kerat1	FBN2
AC004816.1	0	1.58666	0.341	0.072	0	Kerat1	AC004816.1
SOX7	0	1.59179	0.334	0.067	0	Kerat1	SOX7
MIR193BHG	0	1.80274	0.344	0.077	0	Kerat1	MIR193BHG
CADM1	0	1.83407	0.314	0.049	0	Kerat1	CADM1
C1orf116	0	1.26383	0.349	0.088	0	Kerat1	C1orf116
MIR200CHG	0	1.59856	0.335	0.075	0	Kerat1	MIR200CHG
INAVA	0	1.42256	0.337	0.079	0	Kerat1	INAVA
NSG1	0	2.28749	0.299	0.041	0	Kerat1	NSG1
PTK6	0	1.3419	0.346	0.088	0	Kerat1	PTK6
RASSF7	0	1.36451	0.343	0.086	0	Kerat1	RASSF7
GNA15	0	1.09588	0.337	0.08	0	Kerat1	GNA15
CHMP4C	0	1.88026	0.314	0.058	0	Kerat1	CHMP4C
PDGFA	0	1.85629	0.308	0.056	0	Kerat1	PDGFA
DDX3Y	0	1.59217	0.307	0.056	0	Kerat1	DDX3Y
KCNN4	0	1.93655	0.298	0.049	0	Kerat1	KCNN4
ARHGEF35	0	1.51376	0.327	0.079	0	Kerat1	ARHGEF35
HSPB1	0	1.12055	0.99	0.743	0	Kerat1	HSPB1
TBC1D2	0	1.34451	0.321	0.077	0	Kerat1	TBC1D2
PLEK2	0	1.36245	0.32	0.076	0	Kerat1	PLEK2
CBLC	0	1.81536	0.307	0.063	0	Kerat1	CBLC
DDR1	0	1.44518	0.323	0.081	0	Kerat1	DDR1
MCC	0	1.29751	0.316	0.075	0	Kerat1	MCC
AC036176.3	0	2.03093	0.285	0.044	0	Kerat1	AC036176.3
ELMO3	0	1.81557	0.299	0.06	0	Kerat1	ELMO3
COL4A5	0	2.01962	0.282	0.045	0	Kerat1	COL4A5
FOXQ1	0	1.66853	0.316	0.08	0	Kerat1	FOXQ1
SSH3	0	1.44399	0.323	0.088	0	Kerat1	SSH3
DUSP7	0	1.62088	0.31	0.075	0	Kerat1	DUSP7
VSTM2L	0	1.10206	0.314	0.079	0	Kerat1	VSTM2L
SNCA	0	1.13694	0.307	0.073	0	Kerat1	SNCA
LIMK2	0	1.1592	0.307	0.073	0	Kerat1	LIMK2
TNNI2	0	1.66398	0.281	0.048	0	Kerat1	TNNI2
SPINT1-AS1	0	1.3648	0.299	0.068	0	Kerat1	SPINT1-AS1
HRK	0	1.60797	0.296	0.067	0	Kerat1	HRK
PROSER2	0	2.17261	0.274	0.047	0	Kerat1	PROSER2
F2R	0	1.20828	0.293	0.066	0	Kerat1	F2R
GJB5	0	1.56195	0.283	0.058	0	Kerat1	GJB5
IL1RAP	0	1.46674	0.281	0.058	0	Kerat1	IL1RAP
GJB2	0	1.13536	0.279	0.056	0	Kerat1	GJB2
CELSR2	0	1.95576	0.263	0.045	0	Kerat1	CELSR2
PTGFRN	0	1.51105	0.275	0.058	0	Kerat1	PTGFRN
PLXNA2	0	1.44725	0.282	0.066	0	Kerat1	PLXNA2
ECHDC3	0	1.80675	0.275	0.06	0	Kerat1	ECHDC3
AC022075.1	0	1.11369	0.269	0.054	0	Kerat1	AC022075.1
CAPN12	0	1.66265	0.266	0.053	0	Kerat1	CAPN12
ADRB2	0	1.68429	0.271	0.059	0	Kerat1	ADRB2
IRX4	0	2.10967	0.249	0.038	0	Kerat1	IRX4
EFNA5	0	1.82187	0.259	0.049	0	Kerat1	EFNA5
PKP2	0	1.95904	0.252	0.042	0	Kerat1	PKP2
AC006329.1	0	1.29575	0.264	0.057	0	Kerat1	AC006329.1
COL9A3	0	1.76916	0.252	0.047	0	Kerat1	COL9A3
ARHGAP8	0	1.5028	0.252	0.05	0	Kerat1	ARHGAP8
SULT1E1	0	1.87376	0.232	0.038	0	Kerat1	SULT1E1
TUFT1	0	1.32769	0.245	0.052	0	Kerat1	TUFT1
RASSF6	0	2.14876	0.229	0.037	0	Kerat1	RASSF6
VAV3	0	1.77946	0.228	0.039	0	Kerat1	VAV3
MOB3B	0	1.56512	0.239	0.05	0	Kerat1	MOB3B
FAM83H	0	1.50971	0.237	0.05	0	Kerat1	FAM83H
MFAP5	0	1.66652	0.234	0.049	0	Kerat1	MFAP5
FAT2	0	1.93732	0.216	0.038	0	Kerat1	FAT2
LINC01980	0	1.63501	0.209	0.037	0	Kerat1	LINC01980
AJUBA	0	2.07092	0.21	0.039	0	Kerat1	AJUBA
SH2D3A	0	1.53584	0.205	0.036	0	Kerat1	SH2D3A
IGFL2-AS1	0	1.92538	0.195	0.03	0	Kerat1	IGFL2-AS1
COL4A6	0	2.20239	0.186	0.023	0	Kerat1	COL4A6
STON2	0	1.85566	0.19	0.029	0	Kerat1	STON2
ANXA8L1	0	2.05424	0.183	0.025	0	Kerat1	ANXA8L1
FAM110C	0	1.95986	0.187	0.032	0	Kerat1	FAM110C
ZFAS1	0	1.01261	0.998	0.846	0	Kerat1	ZFAS1
HOXD11	0	2.25395	0.167	0.024	0	Kerat1	HOXD11
JAG2	0	2.43119	0.155	0.018	0	Kerat1	JAG2
LINC00842	0	2.37311	0.123	0.012	0	Kerat1	LINC00842
LINC02518	0	3.67734	0.107	0.007	0	Kerat1	LINC02518
S100A2	0	1.55921	1	0.906	0	Kerat1	S100A2
S100A10	0	1.00026	1	0.932	0	Kerat1	S100A10
TLL1	2.5940214257564e-305	2.41676	0.123	0.013	9.49437782041101e-301	Kerat1	TLL1
FGD6	1.21131198786629e-304	1.45052	0.234	0.049	4.43352300678941e-300	Kerat1	FGD6
STARD10	7.59703114659898e-304	1.18284	0.437	0.154	2.78058936996669e-299	Kerat1	STARD10
INPP5D	9.98650645064268e-303	1.57839	0.205	0.038	3.65516122599973e-298	Kerat1	INPP5D
NOTCH1	1.43646732704866e-302	1.39493	0.323	0.09	5.25761406373078e-298	Kerat1	NOTCH1
COBLL1	9.32500979265381e-301	1.1801	0.331	0.093	3.41304683420922e-296	Kerat1	COBLL1
PKP1	2.61836394920529e-300	1.51553	0.241	0.053	9.58347389048626e-296	Kerat1	PKP1
ARHGEF5	8.931251625798e-300	1.49698	0.234	0.05	3.26892740755833e-295	Kerat1	ARHGEF5
MARCKSL1	3.22475652491783e-297	1.54336	0.332	0.098	1.18029313568518e-292	Kerat1	MARCKSL1
CCDC144A	4.15964235423557e-297	1.34667	0.183	0.031	1.52247069807376e-292	Kerat1	CCDC144A
BNC1	1.18442801825429e-295	1.28678	0.305	0.082	4.33512498961253e-291	Kerat1	BNC1
BAIAP2	1.97595016176399e-295	1.18633	0.378	0.121	7.2321751870724e-291	Kerat1	BAIAP2
ARL4D	3.82661178892846e-294	1.30962	0.495	0.2	1.40057818086571e-289	Kerat1	ARL4D
PRKY	7.3828972984126e-291	1.88369	0.158	0.024	2.70221424019199e-286	Kerat1	PRKY
PACSIN3	8.83569193000083e-291	1.21272	0.408	0.141	3.2339516032996e-286	Kerat1	PACSIN3
AC005256.1	5.02113219464e-289	1.68925	0.24	0.054	1.83778459456019e-284	Kerat1	AC005256.1
BCL11B	7.05078917941426e-288	1.57466	0.206	0.041	2.58065934755741e-283	Kerat1	BCL11B
IGFBP2	5.97969353344527e-287	1.87396	0.282	0.074	2.1886276301763e-282	Kerat1	IGFBP2
DENND2C	1.11545276129914e-285	1.11355	0.31	0.086	4.08266865163097e-281	Kerat1	DENND2C
AC004556.3	2.82037580554513e-285	1.70954	0.212	0.043	1.03228574858757e-280	Kerat1	AC004556.3
KRTCAP3	1.63024889363023e-284	1.71686	0.219	0.046	5.96687397557599e-280	Kerat1	KRTCAP3
CES2	4.72227146876978e-284	1.14112	0.461	0.176	1.72839858028443e-279	Kerat1	CES2
KIAA1217	8.53162225522088e-284	1.31463	0.258	0.063	3.12265906163339e-279	Kerat1	KIAA1217
CLSTN1	5.57009209225561e-283	1.01607	0.447	0.166	2.03870940668648e-278	Kerat1	CLSTN1
OSBPL10	9.21918768319667e-283	1.45589	0.207	0.042	3.37431488392681e-278	Kerat1	OSBPL10
MAP3K9	1.98587175579798e-282	1.74709	0.208	0.042	7.26848921339619e-278	Kerat1	MAP3K9
ENDOD1	1.22800798713041e-281	1.32931	0.334	0.101	4.49463203369602e-277	Kerat1	ENDOD1
LRATD2	1.00506694970965e-278	1.22756	0.259	0.063	3.67864554263227e-274	Kerat1	LRATD2
BCAR3	1.41860229546706e-277	1.08998	0.37	0.122	5.192226261639e-273	Kerat1	BCAR3
AMOTL1	1.53704342787114e-276	1.16042	0.426	0.156	5.62573265035118e-272	Kerat1	AMOTL1
LRFN4	9.76069504594615e-276	1.45323	0.286	0.078	3.57251199376675e-271	Kerat1	LRFN4
PARD3	2.49893764517664e-275	1.28769	0.394	0.137	9.14636167511101e-271	Kerat1	PARD3
AOPEP	1.1821218590935e-274	1.08224	0.401	0.141	4.32668421646813e-270	Kerat1	AOPEP
FGFBP1	1.84710677512829e-274	1.09845	0.39	0.128	6.76059550764706e-270	Kerat1	FGFBP1
KIAA1522	7.95886568676043e-274	1.2667	0.275	0.072	2.91302443001119e-269	Kerat1	KIAA1522
EPHA2	1.56236734996429e-270	1.1566	0.311	0.09	5.71842073760428e-266	Kerat1	EPHA2
LIMCH1	4.67626987749359e-270	1.20026	0.296	0.083	1.71156153786143e-265	Kerat1	LIMCH1
TPD52	1.79245455223972e-264	1.13234	0.281	0.076	6.56056290665259e-260	Kerat1	TPD52
AFAP1L2	3.3875380843848e-262	1.81216	0.136	0.019	1.23987281426568e-257	Kerat1	AFAP1L2
TRAF4	3.5613506774514e-261	1.1067	0.414	0.153	1.30348996145399e-256	Kerat1	TRAF4
CORO2A	2.40227302640342e-260	1.45942	0.242	0.059	8.79255950393917e-256	Kerat1	CORO2A
ABLIM1	3.06733957223968e-258	1.23058	0.253	0.065	1.12267695683545e-253	Kerat1	ABLIM1
NUDT14	3.6326832803417e-257	1.18677	0.364	0.125	1.32959840743787e-252	Kerat1	NUDT14
C6orf141	3.67175416735001e-257	2.21321	0.112	0.013	1.34389874279178e-252	Kerat1	C6orf141
TMC6	3.82340485904835e-257	1.53936	0.214	0.048	1.39940441246029e-252	Kerat1	TMC6
PLAAT3	9.12456673245369e-257	1.06427	0.458	0.187	3.33968266974538e-252	Kerat1	PLAAT3
PRSS3	1.2005591972743e-255	1.02197	0.289	0.082	4.39416671794365e-251	Kerat1	PRSS3
ARAP2	2.35516339756352e-255	1.53252	0.185	0.037	8.62013355142223e-251	Kerat1	ARAP2
RALGDS	1.07651604728908e-254	1.16541	0.365	0.124	3.94015638468278e-250	Kerat1	RALGDS
ARRDC1	3.91618933575616e-254	1.11424	0.385	0.137	1.43336445878011e-249	Kerat1	ARRDC1
GRB7	1.01800461925938e-253	1.50874	0.241	0.06	3.72599870695126e-249	Kerat1	GRB7
KIF21A	1.5557441631032e-252	1.10537	0.294	0.086	5.69417921137402e-248	Kerat1	KIF21A
LINC01133	1.02145697397132e-250	1.22938	0.337	0.109	3.73863467043242e-246	Kerat1	LINC01133
MBP	2.36518260219597e-250	1.06123	0.313	0.096	8.65680484229746e-246	Kerat1	MBP
HCAR2	1.21233270971904e-249	2.02051	0.137	0.021	4.43725895084267e-245	Kerat1	HCAR2
MARVELD3	3.00193150777042e-249	1.90495	0.171	0.033	1.09873695115905e-244	Kerat1	MARVELD3
OTUD1	6.91567844402599e-246	1.28322	0.293	0.088	2.53120746729795e-241	Kerat1	OTUD1
PARD6G	1.1845126033957e-244	1.57513	0.181	0.037	4.33543457968859e-240	Kerat1	PARD6G
PRSS8	8.22620148943902e-244	1.07478	0.278	0.078	3.01087200714958e-239	Kerat1	PRSS8
ACSF2	7.61384704221763e-243	1.30609	0.249	0.066	2.78674415592208e-238	Kerat1	ACSF2
TCF7L1	2.0761114229957e-242	2.02966	0.148	0.025	7.59877541930655e-238	Kerat1	TCF7L1
LPCAT2	1.56731752738976e-241	1.18826	0.227	0.056	5.73653888199927e-237	Kerat1	LPCAT2
ADGRG1	2.32552621536808e-241	1.58383	0.179	0.036	8.51165850086872e-237	Kerat1	ADGRG1
RNF39	1.32354318733167e-239	2.61375	0.108	0.013	4.84430041995265e-235	Kerat1	RNF39
CITED4	5.99435972902321e-239	1.14647	0.435	0.177	2.19399560441978e-234	Kerat1	CITED4
NTN4	9.42774011536046e-239	1.36048	0.262	0.073	3.45064715962308e-234	Kerat1	NTN4
AC245041.1	2.20313486501308e-238	1.78869	0.125	0.018	8.06369391943439e-234	Kerat1	AC245041.1
ANK3	2.63984248365714e-238	1.55849	0.19	0.041	9.66208747443351e-234	Kerat1	ANK3
CXADR	9.2369606901716e-238	1.58482	0.152	0.027	3.38081998220971e-233	Kerat1	CXADR
BCL7A	6.53046107730604e-237	1.1084	0.304	0.095	2.39021405890478e-232	Kerat1	BCL7A
ALDH3A2	8.11570834655762e-236	1.0638	0.389	0.148	2.97043041192356e-231	Kerat1	ALDH3A2
RGS20	1.41839643237932e-235	1.07961	0.266	0.076	5.19147278215156e-231	Kerat1	RGS20
MEAK7	1.5417122739452e-235	1.07868	0.329	0.11	5.64282109386684e-231	Kerat1	MEAK7
MISP	3.24920405601978e-235	1.57773	0.193	0.043	1.1892411765438e-230	Kerat1	MISP
GALE	7.61991396530173e-233	1.13956	0.369	0.134	2.78896471044009e-228	Kerat1	GALE
NTF4	1.95011889643899e-232	2.31158	0.108	0.014	7.13763017285633e-228	Kerat1	NTF4
CCDC51	2.38464375616311e-232	1.31608	0.32	0.107	8.72803461193261e-228	Kerat1	CCDC51
AP1S3	1.27782243849394e-228	1.25007	0.21	0.051	4.67695790713166e-224	Kerat1	AP1S3
SH3TC1	2.38707769190099e-228	1.36951	0.172	0.035	8.73694306012681e-224	Kerat1	SH3TC1
TESMIN	7.58107103750657e-228	1.28725	0.201	0.047	2.77474781043778e-223	Kerat1	TESMIN
LINC00665	1.38727936998876e-226	1.25442	0.262	0.077	5.07758122209588e-222	Kerat1	LINC00665
PLXNB1	1.8832707277677e-226	1.29066	0.214	0.053	6.89295919070256e-222	Kerat1	PLXNB1
ETNK2	3.00345403698639e-226	1.80061	0.186	0.041	1.09929421207739e-221	Kerat1	ETNK2
AL354953.1	4.23415061809659e-224	1.88783	0.144	0.025	1.54974146772953e-219	Kerat1	AL354953.1
BEX2	3.09862455254396e-223	1.2673	0.222	0.057	1.13412757247661e-218	Kerat1	BEX2
SMAD7	5.18043067904854e-221	1.25023	0.308	0.103	1.89608943283856e-216	Kerat1	SMAD7
C3orf52	6.10268306038179e-221	1.82151	0.127	0.02	2.23364302693034e-216	Kerat1	C3orf52
STAP2	6.83949328568198e-220	1.18966	0.273	0.083	2.50332293749246e-215	Kerat1	STAP2
C1orf74	2.67507861238022e-218	1.23681	0.177	0.038	9.79105522917285e-214	Kerat1	C1orf74
NECTIN4	5.20517256023111e-218	1.18007	0.275	0.083	1.90514520877019e-213	Kerat1	NECTIN4
RIN1	1.04968782507277e-217	1.15442	0.349	0.129	3.84196240854884e-213	Kerat1	RIN1
PLAGL2	2.03922714978871e-217	1.13699	0.284	0.089	7.46377529094164e-213	Kerat1	PLAGL2
TMEM30B	8.46694510647289e-216	1.75392	0.178	0.04	3.09898657842014e-211	Kerat1	TMEM30B
CA2	1.11501265714803e-215	1.29502	0.203	0.05	4.0810578264275e-211	Kerat1	CA2
TMC4	4.11676801991337e-213	1.5569	0.185	0.043	1.50677826296849e-208	Kerat1	TMC4
DTNB	4.25091740207329e-213	1.69343	0.184	0.043	1.55587827833285e-208	Kerat1	DTNB
NIPAL4	1.9787167289549e-212	2.36693	0.113	0.016	7.24230109964784e-208	Kerat1	NIPAL4
ALS2CL	1.38985472065959e-210	1.10813	0.183	0.042	5.08700726308616e-206	Kerat1	ALS2CL
PTPN3	2.51317017334211e-210	1.5133	0.171	0.037	9.19845415144946e-206	Kerat1	PTPN3
LINC02562	4.95510560812539e-209	1.98405	0.113	0.017	1.81361820362997e-204	Kerat1	LINC02562
LINC02057	7.38666042409332e-208	1.88778	0.111	0.016	2.7035915818224e-203	Kerat1	LINC02057
HSPA4L	1.56460459834041e-207	1.42908	0.238	0.069	5.72660929038572e-203	Kerat1	HSPA4L
LPAR3	5.71980079644823e-207	1.76346	0.142	0.027	2.09350428950802e-202	Kerat1	LPAR3
TRAF3IP3	1.53017023458332e-205	1.01068	0.149	0.029	5.60057607559842e-201	Kerat1	TRAF3IP3
MECOM	2.97788265763999e-205	1.13207	0.198	0.049	1.08993483152281e-200	Kerat1	MECOM
SLITRK6	4.07632138738216e-205	1.93602	0.105	0.015	1.49197439099574e-200	Kerat1	SLITRK6
PRKCZ	3.35667146166734e-204	1.66172	0.151	0.03	1.22857532168486e-199	Kerat1	PRKCZ
CLCA4	7.48454359097496e-204	1.58344	0.14	0.026	2.73941779973275e-199	Kerat1	CLCA4
NUAK1	1.4121881385312e-203	1.96325	0.174	0.04	5.16874980583806e-199	Kerat1	NUAK1
HSF2BP	4.50527612715133e-203	1.77805	0.133	0.024	1.64897611529866e-198	Kerat1	HSF2BP
WNT7B	4.56596350065821e-202	2.19387	0.125	0.021	1.67118830087591e-197	Kerat1	WNT7B
MARVELD2	1.13895092255551e-201	1.26668	0.218	0.059	4.16867427164542e-197	Kerat1	MARVELD2
ACOT11	3.2239227531991e-199	1.72987	0.135	0.025	1.1799879668984e-194	Kerat1	ACOT11
SORL1	3.62177378302918e-198	1.83988	0.105	0.015	1.32560542232651e-193	Kerat1	SORL1
CKMT1A	1.4176554669336e-197	1.20078	0.2	0.052	5.18876077452367e-193	Kerat1	CKMT1A
PATJ	6.70572347208385e-197	1.28416	0.247	0.076	2.45436184801741e-192	Kerat1	PATJ
NIPAL1	1.407294237889e-196	1.42353	0.173	0.04	5.15083764009754e-192	Kerat1	NIPAL1
CKMT1B	1.49531696718258e-196	1.34446	0.196	0.05	5.47300963158495e-192	Kerat1	CKMT1B
GFOD1	4.89317197404665e-196	1.69859	0.163	0.036	1.79094987422082e-191	Kerat1	GFOD1
MELTF	6.67784717411321e-196	1.40339	0.191	0.048	2.44415884419718e-191	Kerat1	MELTF
PLPP2	2.24316473207342e-195	1.34658	0.211	0.057	8.21020723586194e-191	Kerat1	PLPP2
AGRN	8.13089630111194e-195	1.15584	0.186	0.046	2.97598935516998e-190	Kerat1	AGRN
PLEKHG3	4.61959769854467e-194	1.61974	0.133	0.025	1.69081895364433e-189	Kerat1	PLEKHG3
DUXAP8	1.40555086683839e-193	1.27536	0.189	0.048	5.14445672771519e-189	Kerat1	DUXAP8
CHD7	2.72950517963222e-192	1.02092	0.189	0.048	9.9902619079719e-188	Kerat1	CHD7
IFITM10	2.81813787308362e-192	1.47585	0.159	0.035	1.03146664292734e-187	Kerat1	IFITM10
HS6ST1	3.86670614439735e-191	1.38104	0.212	0.059	1.41525311591087e-186	Kerat1	HS6ST1
FGD4	4.13524531578035e-191	1.07201	0.301	0.107	1.51354113802877e-186	Kerat1	FGD4
C11orf80	3.47688163387844e-189	1.31712	0.174	0.042	1.27257344681585e-184	Kerat1	C11orf80
MOK	8.14305495357581e-188	1.12582	0.243	0.076	2.98043954355828e-183	Kerat1	MOK
IFFO2	1.03429741600096e-187	1.46522	0.164	0.038	3.78563197230513e-183	Kerat1	IFFO2
PER2	1.30349733656722e-187	1.14243	0.192	0.05	4.77093060156969e-183	Kerat1	PER2
PRKCQ-AS1	2.58072321317607e-187	1.79307	0.108	0.017	9.44570503254574e-183	Kerat1	PRKCQ-AS1
FHOD3	3.70009370509984e-187	1.08727	0.208	0.058	1.35427129700359e-182	Kerat1	FHOD3
ADGRG6	6.76702087927714e-187	1.41459	0.172	0.041	2.47679731202422e-182	Kerat1	ADGRG6
ANO9	7.33580223259069e-187	1.38889	0.14	0.028	2.68497697515052e-182	Kerat1	ANO9
ARHGEF18	9.7359707355743e-187	1.14306	0.219	0.064	3.56346264892755e-182	Kerat1	ARHGEF18
FAM169A	4.54347772219241e-186	1.94035	0.1	0.015	1.66295828109965e-181	Kerat1	FAM169A
PROM2	5.96123919940573e-186	1.09669	0.217	0.062	2.18187315937449e-181	Kerat1	PROM2
THSD4	8.71559939990358e-186	1.40947	0.189	0.049	3.18999653635871e-181	Kerat1	THSD4
PNLIPRP3	2.5305702502872e-185	1.52631	0.172	0.042	9.26214017307616e-181	Kerat1	PNLIPRP3
HERC3	2.25300132107548e-183	1.11767	0.24	0.076	8.24621013526836e-179	Kerat1	HERC3
ANKRD29	4.66326815697735e-183	1.12505	0.208	0.059	1.70680277813528e-178	Kerat1	ANKRD29
XPR1	1.13412574150712e-182	1.09651	0.247	0.079	4.15101362649022e-178	Kerat1	XPR1
HAS3	2.35384033361038e-182	1.84617	0.13	0.025	8.61529100504736e-178	Kerat1	HAS3
PLEKHN1	4.0013280214824e-182	1.28483	0.203	0.056	1.46452606914277e-177	Kerat1	PLEKHN1
CNFN	1.83600744350754e-181	1.09602	0.201	0.056	6.71997084398196e-177	Kerat1	CNFN
EFNA4	1.24929184171226e-180	1.35544	0.226	0.069	4.57253306985106e-176	Kerat1	EFNA4
ZNF385A	1.77102957631061e-180	1.28047	0.23	0.072	6.48214535225445e-176	Kerat1	ZNF385A
VWA1	4.30595295003494e-180	1.32381	0.226	0.069	1.57602183924229e-175	Kerat1	VWA1
IGSF3	7.53497068372213e-180	1.3939	0.162	0.038	2.75787461994914e-175	Kerat1	IGSF3
KDF1	2.21111490138532e-177	1.51268	0.141	0.03	8.09290165056042e-173	Kerat1	KDF1
LNCAROD	3.88546212528166e-177	1.54538	0.117	0.021	1.42211799247434e-172	Kerat1	LNCAROD
ZFY	7.90054122886015e-177	1.71749	0.112	0.019	2.8916770951751e-172	Kerat1	ZFY
DEFB1	2.37894023859863e-175	1.82806	0.163	0.04	8.70715916729484e-171	Kerat1	DEFB1
IMMP2L	3.79025324996177e-175	1.1473	0.299	0.112	1.38727059201851e-170	Kerat1	IMMP2L
HOMER2	5.30394952583161e-175	1.47073	0.13	0.026	1.94129856594963e-170	Kerat1	HOMER2
ITPKC	1.733266220154e-174	1.12755	0.25	0.083	6.34392769238566e-170	Kerat1	ITPKC
CNKSR1	1.0663850904836e-173	1.45486	0.137	0.029	3.90307606967903e-169	Kerat1	CNKSR1
HOOK2	2.29805694120173e-173	1.0203	0.292	0.108	8.41111821049245e-169	Kerat1	HOOK2
F2RL1	1.26489584667749e-172	1.2003	0.144	0.032	4.6296452884243e-168	Kerat1	F2RL1
CEBPA	6.10605233491825e-172	1.82152	0.139	0.03	2.23487621510343e-167	Kerat1	CEBPA
RIPK4	5.93497744632357e-170	1.54468	0.124	0.024	2.17226109512889e-165	Kerat1	RIPK4
SLC6A15	8.85659455204626e-169	1.29239	0.169	0.044	3.24160217199445e-164	Kerat1	SLC6A15
RAC3	3.71496163065159e-168	1.1292	0.287	0.107	1.35971310643479e-163	Kerat1	RAC3
C20orf197	5.37757731132569e-167	1.65038	0.107	0.019	1.96824707171831e-162	Kerat1	C20orf197
EPHB4	1.00030596594057e-166	1.10705	0.227	0.073	3.66121986593908e-162	Kerat1	EPHB4
CASC8	8.69056726860082e-166	1.11396	0.197	0.057	3.18083452598059e-161	Kerat1	CASC8
LINC00685	3.40472856148075e-163	1.40473	0.182	0.051	1.24616470078757e-158	Kerat1	LINC00685
METTL27	1.63043330583831e-162	1.51195	0.152	0.037	5.96754894269878e-158	Kerat1	METTL27
ZNF185	7.74003777335588e-162	1.1475	0.19	0.055	2.83293122542599e-157	Kerat1	ZNF185
LRIG3	1.06149455370477e-160	1.48157	0.174	0.048	3.88517621601482e-156	Kerat1	LRIG3
C1QTNF6	5.40396454395008e-160	1.42543	0.186	0.054	1.97790506273117e-155	Kerat1	C1QTNF6
C21orf91	7.56545367240307e-160	1.02545	0.211	0.065	2.76903169863625e-155	Kerat1	C21orf91
TRERF1	1.72112186780816e-159	1.28285	0.19	0.056	6.29947814836465e-155	Kerat1	TRERF1
USP31	3.55770860663938e-159	1.0595	0.213	0.067	1.30215692711608e-154	Kerat1	USP31
HAGHL	1.36602646974068e-158	1.09707	0.293	0.115	4.99979348189784e-154	Kerat1	HAGHL
GPC1	1.44134223009168e-158	1.07273	0.261	0.094	5.27545669635856e-154	Kerat1	GPC1
TNFRSF21	4.62615407057092e-158	1.11132	0.242	0.084	1.69321865136966e-153	Kerat1	TNFRSF21
OVOL2	1.18544424286818e-157	1.56471	0.124	0.026	4.33884447332182e-153	Kerat1	OVOL2
CELSR1	3.18479329869434e-156	1.47892	0.114	0.023	1.16566619525512e-151	Kerat1	CELSR1
SLC37A2	7.33701479929995e-154	1.4602	0.132	0.03	2.68542078669178e-149	Kerat1	SLC37A2
HOXA5	2.12277228531031e-153	1.31781	0.157	0.041	7.76955884146428e-149	Kerat1	HOXA5
RTKN	6.69433017919785e-153	1.26444	0.203	0.064	2.4501917888882e-148	Kerat1	RTKN
TFCP2L1	6.96572999935711e-151	1.1073	0.139	0.033	2.54952683706469e-146	Kerat1	TFCP2L1
HSD17B1	1.6261067171187e-150	1.27821	0.151	0.039	5.95171319532615e-146	Kerat1	HSD17B1
MARK1	1.39035723982157e-149	1.7923	0.104	0.02	5.08884653347093e-145	Kerat1	MARK1
LETM2	2.34753595495964e-148	1.03092	0.184	0.055	8.59221634874779e-144	Kerat1	LETM2
FAM83F	1.29712781009315e-147	1.87526	0.107	0.021	4.74761749772194e-143	Kerat1	FAM83F
ALDH3A1	3.22706258644498e-147	2.003	0.112	0.023	1.18113717726473e-142	Kerat1	ALDH3A1
EFNB1	6.35304619698386e-147	1.2011	0.181	0.054	2.32527843855806e-142	Kerat1	EFNB1
SLC2A9	3.12195662228291e-146	1.76439	0.102	0.019	1.14266734332177e-141	Kerat1	SLC2A9
AL121944.1	4.19272830159302e-146	1.0472	0.197	0.062	1.53458048566606e-141	Kerat1	AL121944.1
PLCD3	1.36252146477057e-145	1.42956	0.182	0.055	4.98696481320676e-141	Kerat1	PLCD3
ARHGEF3	4.84263439556109e-145	1.18912	0.154	0.041	1.77245261511931e-140	Kerat1	ARHGEF3
RAB3IP	8.49913797185213e-144	1.03119	0.188	0.058	3.1107694890776e-139	Kerat1	RAB3IP
ZNF561	7.36392386251232e-143	1.08831	0.233	0.083	2.69526977291813e-138	Kerat1	ZNF561
ZNF33B	9.74327953532327e-143	1.10001	0.219	0.075	3.56613774272367e-138	Kerat1	ZNF33B
RIMKLB	1.19985896782378e-142	1.2083	0.146	0.038	4.3916038081318e-138	Kerat1	RIMKLB
RCE1	4.12914544729703e-142	1.1211	0.253	0.096	1.51130852516519e-137	Kerat1	RCE1
BCL2L11	9.55591135609216e-142	1.00644	0.208	0.069	3.49755911544329e-137	Kerat1	BCL2L11
KMT5C	4.85168907770397e-141	1.20242	0.149	0.04	1.77576671933043e-136	Kerat1	KMT5C
GNG4	1.1121232292554e-140	1.31165	0.122	0.028	4.0704822313977e-136	Kerat1	GNG4
ELAVL2	1.3035412549568e-140	1.56327	0.108	0.022	4.7710913472674e-136	Kerat1	ELAVL2
FANCF	2.15823546674719e-140	1.11334	0.177	0.053	7.8993576318414e-136	Kerat1	FANCF
EPHB2	6.05976482755593e-139	1.12221	0.161	0.046	2.21793452453375e-134	Kerat1	EPHB2
MARCH9	1.4055372491034e-138	1.45948	0.142	0.037	5.14440688544334e-134	Kerat1	MARCH9
LINC02551	1.70801787266755e-137	1.57847	0.104	0.021	6.2515162157505e-133	Kerat1	LINC02551
MPZL3	2.02549686962244e-137	1.22706	0.148	0.04	7.41352109250509e-133	Kerat1	MPZL3
FOXA1	2.25567629723699e-137	1.39843	0.149	0.041	8.25600081551712e-133	Kerat1	FOXA1
FAM83B	4.65980934389909e-137	1.21524	0.112	0.024	1.70553681796051e-132	Kerat1	FAM83B
TMEM25	6.15771771123741e-137	1.62048	0.135	0.034	2.25378625949e-132	Kerat1	TMEM25
TNFRSF10A	6.70583147349306e-137	1.11788	0.159	0.045	2.4544013776132e-132	Kerat1	TNFRSF10A
FAM110A	5.07325539489025e-136	1.09774	0.174	0.053	1.85686220708378e-131	Kerat1	FAM110A
HAGLROS	1.67188035324685e-135	1.48988	0.124	0.03	6.11924928091879e-131	Kerat1	HAGLROS
ZFP64	3.4785908431348e-134	1.17963	0.193	0.063	1.27319903449577e-129	Kerat1	ZFP64
NLRP2	6.42039712123374e-133	1.19559	0.114	0.026	2.34992955034276e-128	Kerat1	NLRP2
PCDH1	4.45276485334527e-132	1.09109	0.153	0.043	1.6297564639729e-127	Kerat1	PCDH1
FANK1	1.32416616757983e-131	1.62788	0.107	0.023	4.84658058995895e-127	Kerat1	FANK1
LINC02657	3.52250054046049e-131	1.01977	0.147	0.04	1.28927042281394e-126	Kerat1	LINC02657
SCARB1	1.31188182234536e-129	1.12311	0.185	0.061	4.80161865796626e-125	Kerat1	SCARB1
DAB2IP	5.02957338102444e-129	1.31146	0.158	0.047	1.84087415318876e-124	Kerat1	DAB2IP
TMCC3	6.60858539232238e-129	1.01352	0.173	0.054	2.41880833944392e-124	Kerat1	TMCC3
LRP5	2.42758763676617e-128	1.29747	0.14	0.038	8.88521350932786e-124	Kerat1	LRP5
TACC2	4.42863948781267e-128	1.0928	0.191	0.064	1.62092633893432e-123	Kerat1	TACC2
AATK	2.31401926216883e-127	1.00919	0.183	0.06	8.46954190146414e-123	Kerat1	AATK
GRAMD2A	9.1257100492675e-126	1.43923	0.101	0.022	3.3401011351324e-121	Kerat1	GRAMD2A
ADGRA3	7.1390090271273e-125	1.11695	0.159	0.048	2.61294869401886e-120	Kerat1	ADGRA3
CEP250	9.28839975997447e-124	1.11578	0.186	0.063	3.39964719614826e-119	Kerat1	CEP250
AL031058.1	2.29215173252875e-123	1.20332	0.143	0.041	8.38950455622846e-119	Kerat1	AL031058.1
ATL1	3.88915523352341e-123	1.56719	0.11	0.026	1.4234697070219e-118	Kerat1	ATL1
F12	9.50595539372016e-123	1.23557	0.144	0.041	3.47927473365552e-118	Kerat1	F12
KIAA1671	2.19807485451307e-121	1.46912	0.105	0.024	8.0451737750033e-117	Kerat1	KIAA1671
HOOK1	5.92280414674536e-121	1.16264	0.132	0.036	2.16780554575027e-116	Kerat1	HOOK1
DEF6	1.02217822770529e-120	1.40581	0.107	0.025	3.74127453122412e-116	Kerat1	DEF6
NOS1AP	2.57275308796275e-120	1.26412	0.13	0.035	9.41653357725247e-116	Kerat1	NOS1AP
SEMA4B	1.92765406886134e-119	1.14445	0.156	0.048	7.05540665743939e-115	Kerat1	SEMA4B
RPS6KA4	6.59332145203113e-119	1.05021	0.205	0.075	2.41322158465791e-114	Kerat1	RPS6KA4
C1orf226	9.89405638395563e-117	1.43535	0.115	0.029	3.6213235770916e-112	Kerat1	C1orf226
B3GNT3	1.21150069950401e-116	1.04154	0.151	0.046	4.43421371025463e-112	Kerat1	B3GNT3
SMIM1	2.20068596495045e-116	1.45042	0.147	0.044	8.05473070031513e-112	Kerat1	SMIM1
PRAG1	2.27910509081904e-116	1.40606	0.103	0.024	8.34175254290677e-112	Kerat1	PRAG1
NOP14-AS1	1.62528526048998e-115	1.27309	0.148	0.045	5.94870658191936e-111	Kerat1	NOP14-AS1
ZNF766	4.42981203749556e-115	1.04911	0.204	0.076	1.62135550384375e-110	Kerat1	ZNF766
LINP1	4.95427070501122e-115	1.22774	0.115	0.029	1.81331262074116e-110	Kerat1	LINP1
HSD17B8	1.19603723822189e-114	1.15808	0.21	0.08	4.37761589561594e-110	Kerat1	HSD17B8
DENND6B	1.37680266917542e-114	1.42126	0.11	0.027	5.03923544944894e-110	Kerat1	DENND6B
MIR31HG	4.34141066329426e-114	1.12044	0.1	0.023	1.58899971687233e-109	Kerat1	MIR31HG
DUOXA1	7.90188844949361e-114	1.16564	0.122	0.033	2.89217019139916e-109	Kerat1	DUOXA1
SLC12A8	3.87239042619e-113	1.28879	0.115	0.029	1.4173336198898e-108	Kerat1	SLC12A8
SEMA3F	9.73547559976854e-113	1.30219	0.126	0.035	3.56328142427128e-108	Kerat1	SEMA3F
DLG3	4.22605625491358e-111	1.10336	0.153	0.049	1.54677884986092e-106	Kerat1	DLG3
FGFR3	1.90743222995889e-110	1.27061	0.104	0.025	6.98139270487255e-106	Kerat1	FGFR3
DUOX1	2.20131923992352e-109	1.1895	0.124	0.034	8.05704855004408e-105	Kerat1	DUOX1
PORCN	3.18037508383992e-109	1.2589	0.16	0.053	1.16404908443625e-104	Kerat1	PORCN
GDA	1.28230493401182e-108	1.03948	0.103	0.025	4.69336428897666e-104	Kerat1	GDA
MIR3936HG	1.34501521951188e-108	1.37061	0.118	0.032	4.92289020493543e-104	Kerat1	MIR3936HG
TMEM91	1.41943317791779e-108	1.0835	0.215	0.085	5.19526737449692e-104	Kerat1	TMEM91
GAREM1	1.45428716351496e-108	1.04708	0.178	0.063	5.32283644718112e-104	Kerat1	GAREM1
RASSF5	2.18683889253173e-108	1.07275	0.132	0.038	8.0040490305554e-104	Kerat1	RASSF5
DBP	2.45043476495677e-108	1.30602	0.17	0.058	8.96883628321826e-104	Kerat1	DBP
INAFM2	3.94401417516619e-108	1.06962	0.113	0.03	1.44354862825258e-103	Kerat1	INAFM2
DTX4	4.74697085183329e-106	1.0004	0.121	0.034	1.7374388014795e-101	Kerat1	DTX4
MHENCR	8.20049586799571e-106	1.20455	0.197	0.075	3.00146349264511e-101	Kerat1	MHENCR
IGSF8	2.8065269075236e-105	1.07212	0.23	0.096	1.02721691342271e-100	Kerat1	IGSF8
PLEKHG5	5.27947593273209e-105	1.36355	0.1	0.024	1.93234098613927e-100	Kerat1	PLEKHG5
SNHG4	2.91934443449847e-104	1.11076	0.138	0.043	1.06850925647079e-99	Kerat1	SNHG4
TMEM102	3.89739750644219e-104	1.4318	0.102	0.025	1.42648646133291e-99	Kerat1	TMEM102
ERVMER34-1	4.239867964067e-104	1.42519	0.102	0.026	1.55183407352816e-99	Kerat1	ERVMER34-1
FZD3	3.98060778142354e-102	1.35156	0.104	0.027	1.45694225407883e-97	Kerat1	FZD3
TC2N	4.96479804307301e-101	1.00239	0.111	0.03	1.81716573174515e-96	Kerat1	TC2N
UNC5B-AS1	8.36446337627655e-101	1.03409	0.132	0.04	3.06147724035098e-96	Kerat1	UNC5B-AS1
EXPH5	3.50981890060791e-99	1.14703	0.105	0.028	1.2846288158115e-94	Kerat1	EXPH5
PTPRU	9.90012420426899e-98	1.17685	0.122	0.036	3.62354446000449e-93	Kerat1	PTPRU
JHY	3.6628485005287e-96	1.20053	0.115	0.033	1.34063917967851e-91	Kerat1	JHY
EPGN	1.71438075227616e-94	1.27308	0.121	0.037	6.27480499140597e-90	Kerat1	EPGN
GAD1	3.25256264172124e-94	1.2572	0.101	0.027	1.19047045249639e-89	Kerat1	GAD1
SLC22A5	4.10323245567541e-92	1.06259	0.114	0.034	1.50182411110176e-87	Kerat1	SLC22A5
WDR91	2.72361819087802e-91	1.08019	0.11	0.032	9.96871494043266e-87	Kerat1	WDR91
NEIL1	1.50555591438982e-89	1.36027	0.104	0.03	5.51048520225817e-85	Kerat1	NEIL1
ZNF165	5.29637685577682e-89	1.11097	0.109	0.032	1.93852689298287e-84	Kerat1	ZNF165
CLDN15	5.50861758006111e-88	1.29389	0.107	0.031	2.01620912047817e-83	Kerat1	CLDN15
ADORA2B	2.78399190060206e-87	1.20181	0.113	0.034	1.01896887553936e-82	Kerat1	ADORA2B
PRKD2	6.73608863749155e-87	1.02311	0.162	0.061	2.46547580220828e-82	Kerat1	PRKD2
CDC42BPG	9.42537022814145e-85	1.0037	0.113	0.035	3.44977975720205e-80	Kerat1	CDC42BPG
PIDD1	1.0590813324975e-84	1.1327	0.125	0.041	3.87634358507408e-80	Kerat1	PIDD1
INKA1	4.52867191291274e-83	1.23933	0.116	0.037	1.65753920684519e-78	Kerat1	INKA1
TGIF2	1.13929038447037e-81	1.02952	0.1	0.029	4.16991673619999e-77	Kerat1	TGIF2
TDRP	6.85751867782207e-79	1.32178	0.101	0.03	2.50992041126966e-74	Kerat1	TDRP
MROH6	7.78063706115697e-73	1.09134	0.129	0.048	2.84779097075406e-68	Kerat1	MROH6
ADSSL1	3.00651296013545e-70	1.57723	0.104	0.034	1.10041380853918e-65	Kerat1	ADSSL1
PRSS12	2.62784536859321e-69	1.0007	0.137	0.053	9.618176833588e-65	Kerat1	PRSS12
GAB1	4.67380190858675e-67	1.02705	0.106	0.036	1.71065823656184e-62	Kerat1	GAB1
CMTM8	2.06227436335043e-66	1.10024	0.108	0.038	7.54813039729891e-62	Kerat1	CMTM8
PODNL1	1.10430851622561e-62	1.1308	0.107	0.038	4.04187960023737e-58	Kerat1	PODNL1
LINC01273	2.37535086078815e-60	1.2313	0.107	0.039	8.69402168557071e-56	Kerat1	LINC01273
RGS14	7.18426843430285e-53	1.03154	0.108	0.042	2.62951408963918e-48	Kerat1	RGS14
RHBDL1	8.3517899577382e-36	1.10063	0.107	0.051	3.05683864243176e-31	Kerat1	RHBDL1
PRPF4B	1.73528914523542e-84	1.04792	0.152	0.436	6.35133180047618e-80	Kerat2	PRPF4B
ATM	9.34487275151021e-67	1.01765	0.079	0.268	3.42031687578025e-62	Kerat2	ATM
RSRP1	1.01929701913052e-66	1.07051	0.079	0.269	3.73072901971962e-62	Kerat2	RSRP1
NKTR	3.32824942791598e-64	1.28803	0.102	0.306	1.21817257311153e-59	Kerat2	NKTR
CDK13	2.77389579069144e-56	1.07716	0.063	0.221	1.01527359835097e-51	Kerat2	CDK13
SRSF1	1.46078833053888e-55	1.11623	0.08	0.248	5.34663136860535e-51	Kerat2	SRSF1
AHI1	1.9515341844601e-54	1.2543	0.103	0.287	7.1428102685424e-50	Kerat2	AHI1
FNIP1	1.32850683723259e-53	1.00312	0.065	0.218	4.86246787495502e-49	Kerat2	FNIP1
KIF13A	9.60592705419397e-52	1.00947	0.03	0.153	3.51586536110553e-47	Kerat2	KIF13A
ZFC3H1	1.81509541404475e-50	1.03288	0.051	0.188	6.64343072494519e-46	Kerat2	ZFC3H1
TRA2A	2.41554389368623e-50	1.04363	0.084	0.244	8.84113220528097e-46	Kerat2	TRA2A
RBM6	4.75560926237957e-50	1.04188	0.061	0.205	1.74060054612355e-45	Kerat2	RBM6
MT-ND4L	6.06549318814941e-50	1.14781	0.18	0.416	2.22003116179457e-45	Kerat2	MT-ND4L
GOLGA3	3.9424856932853e-49	1.09985	0.084	0.242	1.44298918859935e-44	Kerat2	GOLGA3
PSME4	1.34185057120214e-44	1.06924	0.051	0.176	4.91130727565695e-40	Kerat2	PSME4
SPG7	3.56966849467036e-41	1.37229	0.062	0.189	1.3065343657343e-36	Kerat2	SPG7
ZMYM2	4.0845874378595e-41	1.22293	0.047	0.163	1.49499984813096e-36	Kerat2	ZMYM2
PCNX4	1.65115265345264e-40	1.22811	0.06	0.184	6.043383826902e-36	Kerat2	PCNX4
SUGP2	1.80505031316418e-40	1.01948	0.049	0.164	6.60666465121223e-36	Kerat2	SUGP2
CLCA21	2.91344107652967e-40	1.0089	0.044	0.157	1.06634856842062e-35	Kerat2	CLCA2
CLK1	4.69359540792898e-40	1.0504	0.054	0.171	1.71790285525609e-35	Kerat2	CLK1
ENTPD4	8.68018626504205e-39	1.02807	0.048	0.159	3.17703497486804e-34	Kerat2	ENTPD4
FARP1	1.14778902943349e-38	1.07191	0.04	0.146	4.20102262662953e-34	Kerat2	FARP1
TTC14	1.40154633369697e-38	1.14545	0.047	0.157	5.12979973596428e-34	Kerat2	TTC14
SYNE1	1.16585993895404e-36	1.17321	0.055	0.167	4.26716396256568e-32	Kerat2	SYNE1
BNC11	2.12939690694954e-36	1.16061	0.02	0.107	7.793805619126e-32	Kerat2	BNC1
SHTN1	4.22043493021808e-36	1.0307	0.037	0.135	1.54472138880912e-31	Kerat2	SHTN1
UBN2	1.2357299910176e-35	1.21094	0.038	0.137	4.52289534012353e-31	Kerat2	UBN2
TMEM161B-AS1	2.63943509616269e-35	1.19577	0.042	0.143	9.66059639546506e-31	Kerat2	TMEM161B-AS1
MT-ATP8	8.4914010760697e-35	1.36148	0.094	0.227	3.10793770785227e-30	Kerat2	MT-ATP8
CEP295	1.0128697861895e-34	1.0749	0.027	0.115	3.70720470443219e-30	Kerat2	CEP295
AL133453.1	1.01810719515123e-34	1.05087	0.024	0.11	3.72637414497303e-30	Kerat2	AL133453.1
ATR	1.38022475600545e-34	1.16147	0.031	0.123	5.05176062945553e-30	Kerat2	ATR
WRN	1.72010248235074e-34	1.06344	0.037	0.133	6.29574709565195e-30	Kerat2	WRN
VPS13A	2.42721038166545e-34	1.15343	0.032	0.124	8.8838327179337e-30	Kerat2	VPS13A
AC245041.21	2.69136690794724e-34	1.14499	0.043	0.142	9.85067201977768e-30	Kerat2	AC245041.2
MALAT1	7.29709832168073e-34	1.12682	0.958	0.993	2.67081095671836e-29	Kerat2	MALAT1
SYNC	7.79986542291794e-34	1.03201	0.042	0.139	2.85482874344219e-29	Kerat2	SYNC
DLG5	3.81498508124637e-33	1.09157	0.029	0.115	1.39632268958698e-28	Kerat2	DLG5
KCNQ1OT1	9.98959296643752e-33	1.26768	0.12	0.264	3.6562909216458e-28	Kerat2	KCNQ1OT1
FTX	1.2819048360074e-32	1.36731	0.074	0.19	4.69189989027068e-28	Kerat2	FTX
INTS1	1.78024908948424e-32	1.02259	0.024	0.105	6.51588969242126e-28	Kerat2	INTS1
NUP153	9.87725776629377e-32	1.03719	0.03	0.115	3.61517511504118e-27	Kerat2	NUP153
SUPV3L1	4.53856584605974e-31	1.00759	0.026	0.106	1.66116048531633e-26	Kerat2	SUPV3L1
CREBZF	8.54385715364499e-31	1.0562	0.036	0.123	3.1271371568056e-26	Kerat2	CREBZF
ZNF83	8.75653321420722e-31	1.07241	0.032	0.116	3.20497872173198e-26	Kerat2	ZNF83
CCNL2	2.00852305535732e-30	1.65921	0.082	0.197	7.35139523491334e-26	Kerat2	CCNL2
PAXBP1	6.38687118984454e-30	1.20014	0.039	0.125	2.337658724195e-25	Kerat2	PAXBP1
HDAC8	7.04179089124265e-30	1.08779	0.03	0.11	2.57736588410372e-25	Kerat2	HDAC8
HPS4	2.22151972999155e-29	1.21407	0.03	0.109	8.13098436374206e-25	Kerat2	HPS4
CBLB	3.22042004726685e-29	1.26613	0.047	0.137	1.17870594150014e-24	Kerat2	CBLB
MEG3	3.61316438719867e-29	1.55809	0.145	0.299	1.32245429735859e-24	Kerat2	MEG3
POLR3A	4.36389664272397e-29	1.18178	0.028	0.105	1.5972298102034e-24	Kerat2	POLR3A
BRAF	7.71672550757117e-29	1.13209	0.033	0.113	2.82439870302612e-24	Kerat2	BRAF
PLEKHM1	1.94156501891327e-28	1.03809	0.026	0.101	7.10632212572446e-24	Kerat2	PLEKHM1
AC092807.3	7.22395029437281e-28	1.08801	0.028	0.103	2.64403804724339e-23	Kerat2	AC092807.3
DYRK1A	7.51584099431368e-28	1.03684	0.031	0.109	2.75087296232875e-23	Kerat2	DYRK1A
GAK	1.69461734335567e-27	1.54262	0.05	0.139	6.2024689384161e-23	Kerat2	GAK
DHDDS	1.7028399713064e-27	1.27872	0.047	0.134	6.23256457897856e-23	Kerat2	DHDDS
SNHG14	1.91849068014544e-26	1.17625	0.042	0.122	7.02186773840031e-22	Kerat2	SNHG14
PKD1	1.2981002604671e-25	1.34668	0.034	0.109	4.75117676333562e-21	Kerat2	PKD1
MON2	4.84287132462998e-25	1.1868	0.049	0.131	1.77253933352782e-20	Kerat2	MON2
NHLRC3	9.04430935119544e-25	1.26199	0.032	0.103	3.31030766563104e-20	Kerat2	NHLRC3
HELLS	1.3091748998407e-24	1.01904	0.038	0.112	4.79171105090693e-20	Kerat2	HELLS
ADAMTS6	1.65528098956106e-24	1.45592	0.053	0.136	6.05849394989243e-20	Kerat2	ADAMTS6
KHDC4	1.13379599602296e-22	1.22017	0.04	0.112	4.14980672504364e-18	Kerat2	KHDC4
ARFGAP1	1.48043263940397e-22	1.55315	0.042	0.115	5.41853150348247e-18	Kerat2	ARFGAP1
PLCG2	5.32241203057421e-21	1.60283	0.084	0.176	1.94805602731047e-16	Kerat2	PLCG2
LENG8	8.99202000068199e-17	1.83445	0.071	0.145	3.29116924044962e-12	Kerat2	LENG8
XIST	2.73299725721391e-15	2.34039	0.157	0.276	1.00030432611286e-10	Kerat2	XIST
OGT	2.6237692864153e-12	1.74436	0.058	0.112	9.60325796520866e-08	Kerat2	OGT
NEAT1	5.75472761353401e-12	1.53744	0.658	0.918	2.10628785382958e-07	Kerat2	NEAT1
C1orf56	2.45997774545878e-08	1.46003	0.119	0.187	0.000900376	Kerat2	C1orf56
MT-ND2	0.000321012	1.05083	0.474	0.758	1	Kerat2	MT-ND2
SLPI	0	2.61567	0.936	0.249	0	Kerat3	SLPI
CLDN4	0	2.63047	0.855	0.179	0	Kerat3	CLDN4
CD24	0	1.92115	0.944	0.282	0	Kerat3	CD24
TACSTD21	0	2.39255	0.971	0.319	0	Kerat3	TACSTD2
RAB251	0	2.08827	0.852	0.208	0	Kerat3	RAB25
GPRC5A1	0	1.86859	0.876	0.241	0	Kerat3	GPRC5A
S100P	0	2.14997	0.901	0.267	0	Kerat3	S100P
CLDN7	0	2.14157	0.823	0.194	0	Kerat3	CLDN7
VAMP81	0	1.49877	0.905	0.279	0	Kerat3	VAMP8
KRT15	0	2.54091	0.885	0.262	0	Kerat3	KRT15
SERPINB51	0	1.64797	0.875	0.261	0	Kerat3	SERPINB5
SFN1	0	1.63064	0.953	0.341	0	Kerat3	SFN
TSTD11	0	1.57803	0.865	0.254	0	Kerat3	TSTD1
SPINT21	0	1.68766	0.863	0.252	0	Kerat3	SPINT2
CLIC31	0	2.17456	0.853	0.245	0	Kerat3	CLIC3
IL181	0	1.36293	0.919	0.313	0	Kerat3	IL18
RPS4Y11	0	1.57796	0.949	0.363	0	Kerat3	RPS4Y1
DSG31	0	2.09612	0.754	0.169	0	Kerat3	DSG3
ELF3	0	2.30941	0.685	0.106	0	Kerat3	ELF3
MAL2	0	2.16171	0.717	0.138	0	Kerat3	MAL2
DSP1	0	1.56516	0.902	0.326	0	Kerat3	DSP
S100A141	0	1.90351	0.983	0.408	0	Kerat3	S100A14
IRF61	0	1.78971	0.782	0.209	0	Kerat3	IRF6
KRT82	0	1.60617	0.81	0.24	0	Kerat3	KRT8
TRIM291	0	1.89584	0.744	0.182	0	Kerat3	TRIM29
CD9	0	1.72925	0.96	0.401	0	Kerat3	CD9
KRT181	0	1.40438	0.828	0.27	0	Kerat3	KRT18
EZR1	0	1.19876	0.897	0.341	0	Kerat3	EZR
CSTA	0	1.8972	0.936	0.381	0	Kerat3	CSTA
TMEM2651	0	2.08206	0.731	0.177	0	Kerat3	TMEM265
MUC1	0	1.95455	0.691	0.137	0	Kerat3	MUC1
C19orf331	0	1.47791	0.995	0.443	0	Kerat3	C19orf33
KRT6A1	0	1.3931	0.969	0.418	0	Kerat3	KRT6A
FYB11	0	2.1283	0.672	0.129	0	Kerat3	FYB1
TMEM2381	0	1.92751	0.739	0.199	0	Kerat3	TMEM238
CDH11	0	1.83013	0.691	0.156	0	Kerat3	CDH1
KLF51	0	1.87639	0.749	0.217	0	Kerat3	KLF5
JUP1	0	1.75148	0.715	0.184	0	Kerat3	JUP
MSLN1	0	1.91026	0.707	0.185	0	Kerat3	MSLN
KRT13	0	1.90797	0.733	0.211	0	Kerat3	KRT13
MIR205HG1	0	1.52256	0.951	0.432	0	Kerat3	MIR205HG
PSCA	0	2.01715	0.625	0.112	0	Kerat3	PSCA
HES11	0	1.67706	0.745	0.233	0	Kerat3	HES1
TFAP2A1	0	1.82667	0.674	0.166	0	Kerat3	TFAP2A
RHOD1	0	1.62164	0.828	0.323	0	Kerat3	RHOD
LCN2	0	1.89538	0.69	0.186	0	Kerat3	LCN2
MPZL21	0	1.49777	0.679	0.175	0	Kerat3	MPZL2
PERP1	0	2.02366	0.993	0.492	0	Kerat3	PERP
TSPAN11	0	1.71535	0.676	0.178	0	Kerat3	TSPAN1
FXYD31	0	1.97678	0.996	0.501	0	Kerat3	FXYD3
SMIM22	0	1.77039	0.619	0.127	0	Kerat3	SMIM22
RAB11FIP1	0	1.71379	0.621	0.13	0	Kerat3	RAB11FIP1
KLK8	0	2.36988	0.565	0.08	0	Kerat3	KLK8
SYT81	0	1.31682	0.697	0.213	0	Kerat3	SYT8
SPINT11	0	1.91457	0.62	0.137	0	Kerat3	SPINT1
PRRG41	0	2.06565	0.611	0.131	0	Kerat3	PRRG4
DSG21	0	1.52466	0.648	0.168	0	Kerat3	DSG2
LYPD3	0	2.21435	0.612	0.132	0	Kerat3	LYPD3
LY6K1	0	1.48735	0.663	0.188	0	Kerat3	LY6K
F11R1	0	1.32575	0.652	0.18	0	Kerat3	F11R
FAM83A1	0	1.88323	0.613	0.144	0	Kerat3	FAM83A
SCNN1A1	0	1.43637	0.64	0.172	0	Kerat3	SCNN1A
SH3YL11	0	1.46397	0.725	0.259	0	Kerat3	SH3YL1
SNCG	0	1.79942	0.641	0.176	0	Kerat3	SNCG
S100A9	0	1.71028	0.948	0.484	0	Kerat3	S100A9
ALDH1A3	0	1.58352	0.632	0.171	0	Kerat3	ALDH1A3
CDH31	0	1.52537	0.622	0.164	0	Kerat3	CDH3
PITX1	0	2.37088	0.566	0.109	0	Kerat3	PITX1
SDC11	0	1.76209	0.587	0.135	0	Kerat3	SDC1
S100A8	0	1.67772	0.74	0.289	0	Kerat3	S100A8
LMO7	0	1.58907	0.667	0.217	0	Kerat3	LMO7
DMKN1	0	1.07697	0.711	0.263	0	Kerat3	DMKN
AQP3	0	2.75468	0.543	0.097	0	Kerat3	AQP3
COMTD11	0	1.66173	0.663	0.217	0	Kerat3	COMTD1
TPD52L11	0	1.79967	0.585	0.145	0	Kerat3	TPD52L1
LAD11	0	1.72491	0.576	0.138	0	Kerat3	LAD1
MDK1	0	1.53444	0.814	0.38	0	Kerat3	MDK
KRT16	0	2.39582	0.524	0.091	0	Kerat3	KRT16
DSC2	0	2.13345	0.534	0.101	0	Kerat3	DSC2
SERPINB13	0	1.91016	0.546	0.113	0	Kerat3	SERPINB13
RAP2B	0	1.13671	0.673	0.243	0	Kerat3	RAP2B
PRSS22	0	2.22276	0.517	0.087	0	Kerat3	PRSS22
SOX151	0	1.7993	0.56	0.13	0	Kerat3	SOX15
UPK3BL1	0	2.41842	0.591	0.165	0	Kerat3	UPK3BL1
NECTIN41	0	2.3299	0.5	0.079	0	Kerat3	NECTIN4
MALL	0	1.90276	0.521	0.102	0	Kerat3	MALL
TINAGL11	0	1.11044	0.595	0.18	0	Kerat3	TINAGL1
HES21	0	1.84608	0.514	0.101	0	Kerat3	HES2
CDKN2B	0	1.71555	0.561	0.149	0	Kerat3	CDKN2B
TP53I3	0	1.56809	0.729	0.318	0	Kerat3	TP53I3
ERRFI11	0	1.36034	0.652	0.242	0	Kerat3	ERRFI1
MAOA1	0	1.64859	0.648	0.239	0	Kerat3	MAOA
SAMD9	0	1.33829	0.62	0.213	0	Kerat3	SAMD9
MUC16	0	1.42559	0.472	0.068	0	Kerat3	MUC16
GSTO21	0	1.39936	0.552	0.155	0	Kerat3	GSTO2
PKP31	0	1.43176	0.539	0.143	0	Kerat3	PKP3
GALNT31	0	1.44836	0.53	0.136	0	Kerat3	GALNT3
KRT171	0	1.80102	0.989	0.595	0	Kerat3	KRT17
CRABP2	0	2.08933	0.509	0.116	0	Kerat3	CRABP2
IRX3	0	1.89917	0.541	0.152	0	Kerat3	IRX3
ADIRF	0	1.72911	0.967	0.582	0	Kerat3	ADIRF
KRT811	0	1.68394	0.981	0.602	0	Kerat3	KRT81
C6orf132	0	1.8265	0.47	0.098	0	Kerat3	C6orf132
NECTIN11	0	1.65998	0.486	0.114	0	Kerat3	NECTIN1
FGFBP11	0	1.84103	0.503	0.132	0	Kerat3	FGFBP1
TINCR	0	2.2554	0.436	0.07	0	Kerat3	TINCR
ESRP11	0	1.65039	0.475	0.11	0	Kerat3	ESRP1
LINC011331	0	1.84444	0.475	0.111	0	Kerat3	LINC01133
SERPINB3	0	1.87148	0.466	0.103	0	Kerat3	SERPINB3
LSR1	0	1.78822	0.498	0.135	0	Kerat3	LSR
GPR871	0	1.68177	0.466	0.106	0	Kerat3	GPR87
MIR200CHG1	0	2.04377	0.437	0.079	0	Kerat3	MIR200CHG
TMEM401	0	1.81723	0.447	0.09	0	Kerat3	TMEM40
SERPINB7	0	1.53797	0.456	0.1	0	Kerat3	SERPINB7
SDCBP2	0	2.16803	0.436	0.081	0	Kerat3	SDCBP2
EIF6	0	1.04772	0.925	0.572	0	Kerat3	EIF6
PRSS81	0	1.93439	0.43	0.077	0	Kerat3	PRSS8
C1orf1161	0	1.79299	0.443	0.092	0	Kerat3	C1orf116
HOPX	0	1.94385	0.436	0.087	0	Kerat3	HOPX
HEBP2	0	1.00643	0.956	0.609	0	Kerat3	HEBP2
DSC31	0	1.67572	0.464	0.119	0	Kerat3	DSC3
PTK61	0	1.82279	0.438	0.093	0	Kerat3	PTK6
GATA31	0	1.88201	0.432	0.091	0	Kerat3	GATA3
PPP1R14C1	0	1.83394	0.426	0.094	0	Kerat3	PPP1R14C
HES4	0	2.00904	0.45	0.121	0	Kerat3	HES4
DENND2C1	0	1.70311	0.417	0.088	0	Kerat3	DENND2C
COBLL11	0	1.75863	0.426	0.097	0	Kerat3	COBLL1
ST14	0	1.73236	0.414	0.086	0	Kerat3	ST14
CAMK2N1	0	1.24387	0.933	0.608	0	Kerat3	CAMK2N1
HRK1	0	2.0705	0.394	0.071	0	Kerat3	HRK
MMP281	0	2.12801	0.388	0.073	0	Kerat3	MMP28
SYTL11	0	1.7522	0.407	0.092	0	Kerat3	SYTL1
LPCAT4	0	1.78649	0.408	0.094	0	Kerat3	LPCAT4
PARD6B	0	1.75731	0.38	0.07	0	Kerat3	PARD6B
KLK5	0	1.97535	0.372	0.064	0	Kerat3	KLK5
AP1M21	0	1.6573	0.398	0.091	0	Kerat3	AP1M2
EFNA11	0	1.65721	0.397	0.093	0	Kerat3	EFNA1
PPL	0	1.6999	0.39	0.088	0	Kerat3	PPL
RAET1G	0	2.2669	0.368	0.066	0	Kerat3	RAET1G
DDR11	0	1.65398	0.38	0.087	0	Kerat3	DDR1
CYSRT1	0	2.11303	0.335	0.051	0	Kerat3	CYSRT1
CLDN11	0	2.12759	0.357	0.074	0	Kerat3	CLDN1
CLMN	0	1.71687	0.343	0.067	0	Kerat3	CLMN
RAB27B	0	2.05545	0.332	0.058	0	Kerat3	RAB27B
PPDPF1	0	1.32026	0.98	0.706	0	Kerat3	PPDPF
AC005256.11	0	2.04312	0.326	0.056	0	Kerat3	AC005256.1
LLGL2	0	1.8359	0.323	0.055	0	Kerat3	LLGL2
GRB71	0	2.0718	0.326	0.062	0	Kerat3	GRB7
RHOV	0	2.42982	0.306	0.043	0	Kerat3	RHOV
SPRR1B	0	2.43008	0.298	0.038	0	Kerat3	SPRR1B
CRB3	0	2.0493	0.311	0.053	0	Kerat3	CRB3
NMU	0	2.02126	0.308	0.055	0	Kerat3	NMU
OCLN	0	1.98692	0.299	0.048	0	Kerat3	OCLN
CASC81	0	1.88656	0.307	0.056	0	Kerat3	CASC8
CXCL17	0	1.75518	0.283	0.037	0	Kerat3	CXCL17
TMPRSS4	0	2.19125	0.281	0.039	0	Kerat3	TMPRSS4
HSPB11	0	1.47856	0.994	0.752	0	Kerat3	HSPB1
DEFB11	0	2.92455	0.276	0.038	0	Kerat3	DEFB1
KLK10	0	2.19655	0.278	0.04	0	Kerat3	KLK10
CA21	0	2.19108	0.288	0.051	0	Kerat3	CA2
SULT2B1	0	2.77746	0.247	0.025	0	Kerat3	SULT2B1
ELF3-AS1	0	1.89571	0.257	0.039	0	Kerat3	ELF3-AS1
PRDX5	0	1.0495	0.987	0.77	0	Kerat3	PRDX5
HPGD	0	2.17482	0.249	0.033	0	Kerat3	HPGD
CRACR2B	0	2.22853	0.247	0.037	0	Kerat3	CRACR2B
ZFAS11	0	1.28839	0.991	0.852	0	Kerat3	ZFAS1
GSTP1	0	1.3488	1	0.923	0	Kerat3	GSTP1
SLC2A11	1.26822600471581e-307	1.44083	0.472	0.13	4.64183399986033e-303	Kerat3	SLC2A1
TPD521	1.65767337053423e-307	1.68157	0.362	0.079	6.06725030349232e-303	Kerat3	TPD52
EHF1	5.42583796782161e-306	1.48363	0.482	0.137	1.98591095460239e-301	Kerat3	EHF
VSTM2L1	1.17883871470077e-305	1.78382	0.372	0.085	4.3146675796763e-301	Kerat3	VSTM2L
EPS8L21	1.08091050837739e-302	1.39576	0.525	0.163	3.95624055171209e-298	Kerat3	EPS8L2
CYB5R11	1.16054405938874e-301	1.49875	0.64	0.245	4.24770731176872e-297	Kerat3	CYB5R1
MGST2	3.11247325422496e-299	1.12166	0.653	0.243	1.13919633577888e-294	Kerat3	MGST2
PHACTR3	1.46419205773757e-297	1.81827	0.348	0.077	5.35908935052529e-293	Kerat3	PHACTR3
ERBB3	8.44541738240673e-296	1.89285	0.291	0.055	3.09110721613469e-291	Kerat3	ERBB3
GJB31	1.28010383628397e-295	1.69857	0.38	0.09	4.68530805118296e-291	Kerat3	GJB3
AL512274.1	1.87270313125982e-295	2.23659	0.204	0.027	6.85428073072405e-291	Kerat3	AL512274.1
B4GALT5	1.18639308330461e-290	1.17583	0.653	0.256	4.34231732420321e-286	Kerat3	B4GALT5
EIF1AY1	1.89079726355175e-290	1.16381	0.439	0.116	6.92050706432577e-286	Kerat3	EIF1AY
ZNF750	1.25366376669528e-287	2.88576	0.142	0.013	4.58853475248139e-283	Kerat3	ZNF750
SERPINB4	1.41155343337079e-287	1.24961	0.43	0.112	5.16642672148044e-283	Kerat3	SERPINB4
ARTN	2.88341135152399e-287	2.1131	0.254	0.044	1.0553573887713e-282	Kerat3	ARTN
ADGRF1	3.47103228842436e-287	1.54831	0.273	0.049	1.2704325278862e-282	Kerat3	ADGRF1
TXNIP1	4.23491725244162e-287	1.57858	0.816	0.425	1.55002206356616e-282	Kerat3	TXNIP
TTC9	1.57793285671657e-284	1.80414	0.231	0.036	5.7753920488683e-280	Kerat3	TTC9
CAPN11	5.55666162945866e-283	1.2145	0.694	0.3	2.03379372299816e-278	Kerat3	CAPN1
PLPP21	1.8732986027797e-281	2.10048	0.293	0.059	6.85646021603397e-277	Kerat3	PLPP2
FRMD4B1	1.239210762594e-280	1.24773	0.494	0.146	4.53563531217031e-276	Kerat3	FRMD4B
NET11	1.38139552815114e-280	1.17097	0.587	0.201	5.05604577258598e-276	Kerat3	NET1
OVOL1	6.47311099084739e-278	2.34549	0.194	0.026	2.36922335376005e-273	Kerat3	OVOL1
BICDL2	9.83384994295559e-277	1.91882	0.206	0.029	3.59928741762118e-272	Kerat3	BICDL2
MARVELD21	4.86553185007267e-276	1.81639	0.299	0.061	1.7808333124451e-271	Kerat3	MARVELD2
S100A101	1.2445606269941e-275	1.12323	1	0.934	4.55521635086111e-271	Kerat3	S100A10
TUBB31	3.53080167932366e-272	1.31244	0.649	0.249	1.29230872264925e-267	Kerat3	TUBB3
PHLDA31	3.55315792434277e-271	1.47352	0.681	0.313	1.3004913318887e-266	Kerat3	PHLDA3
MACC1	3.66889658567985e-271	1.49651	0.251	0.044	1.34285283932468e-266	Kerat3	MACC1
SERPINB1	1.26413425257261e-270	1.04961	0.729	0.337	4.626857777841e-266	Kerat3	SERPINB1
SCEL	1.66506693875712e-270	1.4652	0.299	0.061	6.09431150254493e-266	Kerat3	SCEL
RBM47	3.69751731879391e-268	1.01375	0.398	0.102	1.35332831385176e-263	Kerat3	RBM47
INAVA1	1.94106953952049e-267	1.46528	0.363	0.088	7.10450862159893e-263	Kerat3	INAVA
B3GNT31	3.28323112355533e-266	1.85425	0.249	0.044	1.20169542353249e-261	Kerat3	B3GNT3
CNGA1	3.37023460074597e-266	2.23163	0.187	0.025	1.23353956621903e-261	Kerat3	CNGA1
HS3ST1	6.13130680906638e-266	2.26355	0.182	0.024	2.24411960518639e-261	Kerat3	HS3ST1
WFDC2	1.46746667347447e-265	1.57916	0.242	0.042	5.37107477158391e-261	Kerat3	WFDC2
SPINT1-AS11	9.60141023765572e-265	1.61827	0.33	0.075	3.51421216108437e-260	Kerat3	SPINT1-AS1
CKMT1B1	1.30837641258834e-264	1.72824	0.27	0.052	4.7887885077146e-260	Kerat3	CKMT1B
RAB381	2.77679472425512e-263	1.3732	0.465	0.139	1.01633463702462e-258	Kerat3	RAB38
PDLIM11	3.43028728520516e-262	1.0049	0.896	0.526	1.25551944925794e-257	Kerat3	PDLIM1
AIG11	1.57730308991858e-261	1.01907	0.756	0.352	5.773087039411e-257	Kerat3	AIG1
PLCXD21	2.88561163295891e-261	1.23559	0.373	0.094	1.05616271377929e-256	Kerat3	PLCXD2
KCNK1	1.90267536644446e-259	1.46791	0.471	0.146	6.96398210872337e-255	Kerat3	KCNK1
KLC31	5.27858982641453e-259	1.67673	0.323	0.073	1.93201666236598e-254	Kerat3	KLC3
CBLC1	4.29090862561119e-258	1.77594	0.316	0.071	1.57051546605995e-253	Kerat3	CBLC
EDN1	4.52124194806171e-258	1.07951	0.381	0.098	1.65481976541007e-253	Kerat3	EDN1
RIOK3	6.01504202578934e-257	1.03978	0.759	0.366	2.20156553185916e-252	Kerat3	RIOK3
PNLIPRP31	2.19612853926012e-254	1.79324	0.241	0.043	8.03805006654596e-250	Kerat3	PNLIPRP3
PLK21	1.35459534741371e-253	1.0536	0.615	0.231	4.95795443106893e-249	Kerat3	PLK2
LRATD21	1.052055539726e-252	1.39348	0.308	0.068	3.85062848095113e-248	Kerat3	LRATD2
PLAAT2	1.24658996709566e-251	2.06998	0.199	0.03	4.56264393856681e-247	Kerat3	PLAAT2
B3GNT8	7.89462161457538e-250	2.10644	0.221	0.038	2.88951045715074e-245	Kerat3	B3GNT8
PKIB	1.81430410087119e-249	2.25161	0.199	0.031	6.64053443959863e-245	Kerat3	PKIB
CDS11	3.80659778795073e-249	1.62826	0.327	0.077	1.39325285636785e-244	Kerat3	CDS1
NOTCH11	6.04135148723659e-249	1.31508	0.37	0.097	2.21119505784346e-244	Kerat3	NOTCH1
AC090204.11	5.21523140866623e-248	1.41509	0.405	0.114	1.90882684788593e-243	Kerat3	AC090204.1
PTPRF1	5.17605375146344e-244	1.15062	0.44	0.132	1.89448743357313e-239	Kerat3	PTPRF
PRR15L	8.86994750951913e-244	2.46489	0.14	0.015	3.2464894879591e-239	Kerat3	PRR15L
SNHG171	2.95610091217923e-243	1.03864	0.654	0.275	1.08196249486672e-238	Kerat3	SNHG17
DHRS31	5.04432697509938e-243	1.30846	0.53	0.187	1.84627411615612e-238	Kerat3	DHRS3
CRYBG2	6.71734689479487e-241	2.24492	0.175	0.025	2.45861613696387e-236	Kerat3	CRYBG2
RARRES1	1.71605163453328e-236	1.23665	0.281	0.061	6.28092058755526e-232	Kerat3	RARRES1
ADAM15	3.67409025766057e-235	1.25713	0.528	0.192	1.34475377520634e-230	Kerat3	ADAM15
AC093866.11	8.18815474420542e-235	1.23666	0.336	0.083	2.99694651792663e-230	Kerat3	AC093866.1
PKP11	8.86570983242058e-235	1.68591	0.271	0.058	3.24493845576426e-230	Kerat3	PKP1
CKMT1A1	9.34287609650167e-235	1.66821	0.261	0.054	3.41958608008058e-230	Kerat3	CKMT1A
GDF15	2.51336631290563e-234	1.44136	0.532	0.195	9.1991720418659e-230	Kerat3	GDF15
RASSF71	4.30831260021005e-233	1.41795	0.356	0.094	1.57688549480288e-228	Kerat3	RASSF7
TP53TG11	2.64895449274196e-232	1.08937	0.65	0.284	9.69543833888484e-228	Kerat3	TP53TG1
BCAS4	4.18862168467024e-231	1.26749	0.525	0.193	1.53307742280616e-226	Kerat3	BCAS4
EMB1	6.78741290409733e-231	1.17714	0.388	0.108	2.48426099702866e-226	Kerat3	EMB
LRATD1	1.32202975730519e-230	1.60355	0.291	0.067	4.83876111471274e-226	Kerat3	LRATD1
IL20RB1	8.88442631543061e-230	1.31394	0.433	0.134	3.25178887571076e-225	Kerat3	IL20RB
TUBA4A1	1.04928301934261e-229	1.01124	0.672	0.287	3.84048077909589e-225	Kerat3	TUBA4A
TMEM51	9.81902300872318e-228	1.61022	0.251	0.051	3.59386061142277e-223	Kerat3	TMEM51
FOXA11	2.13727019676522e-227	2.02876	0.221	0.041	7.82262264718037e-223	Kerat3	FOXA1
TMEM134	2.49703299036521e-227	1.13229	0.638	0.276	9.13939044803572e-223	Kerat3	TMEM134
UNC5B-AS11	4.79418714043007e-227	2.19515	0.215	0.039	1.75472043526881e-222	Kerat3	UNC5B-AS1
AL161431.11	7.68425422482039e-227	1.47598	0.35	0.093	2.81251388882651e-222	Kerat3	AL161431.1
AC004816.11	7.75830848825972e-225	1.42441	0.328	0.083	2.83961848978794e-220	Kerat3	AC004816.1
DUOXA11	1.50416563933792e-224	2.22182	0.194	0.032	5.50539665654073e-220	Kerat3	DUOXA1
PRXL2A	2.78793444004632e-223	1.18887	0.377	0.106	1.02041188440135e-218	Kerat3	PRXL2A
EPCAM	3.13751451470637e-223	1.90013	0.215	0.039	1.14836168752768e-218	Kerat3	EPCAM
CAPN121	4.01256542878104e-223	1.58961	0.271	0.06	1.46863907258815e-218	Kerat3	CAPN12
TJP2	5.01820774159132e-223	1.02971	0.408	0.123	1.83671421549984e-218	Kerat3	TJP2
KIAA00401	5.99869404292411e-222	1.4403	0.33	0.085	2.19558200665065e-217	Kerat3	KIAA0040
GJB51	1.00866363437964e-220	1.57582	0.285	0.066	3.69180976819292e-216	Kerat3	GJB5
MUC20	1.06469950363376e-220	1.24538	0.218	0.04	3.89690665324992e-216	Kerat3	MUC20
EPHA21	2.41889076132778e-219	1.20167	0.353	0.096	8.85338207553582e-215	Kerat3	EPHA2
LIPH	3.08471689886403e-219	2.13674	0.147	0.019	1.12903723215322e-214	Kerat3	LIPH
MMP7	3.10151597401151e-219	1.97692	0.237	0.048	1.13518586164795e-214	Kerat3	MMP7
PROM21	2.29576776256321e-218	1.33969	0.281	0.065	8.40273958775761e-214	Kerat3	PROM2
A2ML1	8.58301181045884e-218	1.68025	0.221	0.042	3.14146815274604e-213	Kerat3	A2ML1
PIM11	8.69809651088255e-218	1.35442	0.443	0.148	3.18359030394812e-213	Kerat3	PIM1
CORO2A1	1.33135796128469e-215	1.62904	0.278	0.064	4.87290327409809e-211	Kerat3	CORO2A
TGM1	1.39159422433302e-215	3.03719	0.132	0.016	5.09337402048128e-211	Kerat3	TGM1
TMC41	4.41959258233467e-215	1.86931	0.23	0.046	1.61761508106031e-210	Kerat3	TMC4
STARD101	7.57478986615032e-215	1.3188	0.468	0.162	2.77244883890968e-210	Kerat3	STARD10
PLEKHA7	1.60275266879432e-213	1.69508	0.219	0.042	5.8662350430541e-209	Kerat3	PLEKHA7
GNA151	3.83975401702847e-212	1.07144	0.335	0.089	1.40538836777259e-207	Kerat3	GNA15
FUT3	3.14484893757971e-211	2.16202	0.147	0.02	1.15104615964355e-206	Kerat3	FUT3
ARRDC11	7.45864221992455e-209	1.27954	0.432	0.144	2.72993763891458e-204	Kerat3	ARRDC1
BAIAP2L11	9.89368594366125e-209	1.15665	0.387	0.116	3.62118799223945e-204	Kerat3	BAIAP2L1
CES21	2.68546009361475e-207	1.46549	0.494	0.185	9.82905248863934e-203	Kerat3	CES2
MARK2	6.71738483899131e-207	1.08743	0.426	0.138	2.45863002491921e-202	Kerat3	MARK2
MBOAT2	2.54572927475203e-206	1.02059	0.494	0.18	9.31762371851992e-202	Kerat3	MBOAT2
FOXC1	3.58029471934287e-205	1.36796	0.412	0.134	1.31042367022668e-200	Kerat3	FOXC1
ABCA12	5.30243741908306e-205	1.9087	0.148	0.021	1.94074511975859e-200	Kerat3	ABCA12
ARHGAP81	9.51048787886271e-205	1.50073	0.256	0.058	3.48093366854254e-200	Kerat3	ARHGAP8
DAPP1	4.18368480897327e-204	1.63064	0.216	0.043	1.53127047693231e-199	Kerat3	DAPP1
EFNA3	6.17780065019159e-203	2.57241	0.145	0.02	2.26113681597662e-198	Kerat3	EFNA3
COL9A31	7.83013238327239e-202	1.75426	0.247	0.055	2.86590675360153e-197	Kerat3	COL9A3
C11orf1	8.31573831162408e-202	1.09667	0.557	0.232	3.04364337943753e-197	Kerat3	C11orf1
PLEKHF2	5.14453896257307e-201	1.06206	0.356	0.104	1.88295270569137e-196	Kerat3	PLEKHF2
IGFL2-AS11	1.12993487252225e-198	2.1709	0.195	0.036	4.13567462691868e-194	Kerat3	IGFL2-AS1
CHMP4C1	1.56522712998402e-196	1.47428	0.281	0.07	5.72888781845452e-192	Kerat3	CHMP4C
KCTD1	1.10754874335645e-195	1.57503	0.293	0.076	4.05373915555895e-191	Kerat3	KCTD1
CERS3	1.29165674987745e-195	1.88049	0.172	0.029	4.72759287022645e-191	Kerat3	CERS3
TOB11	1.55590214145604e-195	1.0617	0.608	0.271	5.69475742794327e-191	Kerat3	TOB1
LEMD1	4.83215002552947e-195	2.35394	0.146	0.021	1.76861523084404e-190	Kerat3	LEMD1
HACD21	1.2029448082636e-194	1.12505	0.471	0.172	4.40289829272559e-190	Kerat3	HACD2
CST6	6.98345000790126e-194	1.85001	0.245	0.056	2.55601253739194e-189	Kerat3	CST6
TMPRSS13	3.18688424989349e-192	2.32869	0.12	0.014	1.16643150430351e-187	Kerat3	TMPRSS13
KIAA15221	7.18294229789109e-191	1.44182	0.295	0.078	2.62902871045112e-186	Kerat3	KIAA1522
KCNN41	2.38471904233023e-190	1.26843	0.256	0.061	8.72831016683287e-186	Kerat3	KCNN4
SMIM5	1.27014922225734e-188	2.04148	0.145	0.021	4.6488731683841e-184	Kerat3	SMIM5
MISP1	5.3031293290327e-185	1.75341	0.218	0.047	1.94099836571926e-180	Kerat3	MISP
USP9Y1	7.75724137645725e-185	1.13287	0.293	0.078	2.83922791619712e-180	Kerat3	USP9Y
NSG11	1.92668663134655e-184	1.78871	0.235	0.054	7.05186573939149e-180	Kerat3	NSG1
RALGDS1	3.53230812682183e-184	1.19909	0.396	0.132	1.29286009749806e-179	Kerat3	RALGDS
STAP21	4.55660959361488e-184	1.44758	0.311	0.088	1.66776467735898e-179	Kerat3	STAP2
KRTCAP31	1.38454219368324e-183	1.71481	0.23	0.052	5.06756288310002e-179	Kerat3	KRTCAP3
SOX91	2.41982133637525e-183	1.38383	0.361	0.113	8.85678807326706e-179	Kerat3	SOX9
RAB3IP1	3.66563925242855e-182	1.42808	0.249	0.059	1.34166062278137e-177	Kerat3	RAB3IP
EPB41L4A	7.34093212276237e-182	1.50879	0.215	0.046	2.68685456625226e-177	Kerat3	EPB41L4A
FERMT11	1.81068836977935e-181	1.04635	0.412	0.138	6.62730050222939e-177	Kerat3	FERMT1
MPZL31	3.31383599787687e-181	1.52483	0.202	0.041	1.21289711358291e-176	Kerat3	MPZL3
ZNF431	5.84261455897704e-181	1.25677	0.341	0.104	2.13845535473119e-176	Kerat3	ZNF431
SOX71	6.20665606158134e-181	1.23668	0.292	0.079	2.27169818509939e-176	Kerat3	SOX7
RAPGEFL1	8.98812229139587e-181	2.0363	0.163	0.028	3.2897426398738e-176	Kerat3	RAPGEFL1
ELMO31	4.20125598333316e-178	1.49942	0.269	0.07	1.53770170245977e-173	Kerat3	ELMO3
EVPL	1.40954391656459e-177	2.07375	0.167	0.03	5.15907168901804e-173	Kerat3	EVPL
METRN	9.00036930193014e-177	1.07836	0.665	0.344	3.29422516819945e-172	Kerat3	METRN
LINC005111	5.09368459387404e-175	1.08226	0.336	0.102	1.86433949820384e-170	Kerat3	LINC00511
CELSR21	6.21635693410618e-175	1.68274	0.231	0.055	2.2752488014522e-170	Kerat3	CELSR2
RASSF51	2.55185222877186e-174	1.70919	0.191	0.039	9.34003434252789e-170	Kerat3	RASSF5
AL121944.11	7.91526509015418e-173	1.34565	0.254	0.064	2.89706617564733e-168	Kerat3	AL121944.1
PCDH11	1.50931463820897e-172	1.59082	0.206	0.045	5.52424250730863e-168	Kerat3	PCDH1
PPP1R13L1	1.88440507088512e-172	1.066	0.36	0.115	6.89711099994663e-168	Kerat3	PPP1R13L
EPS8L1	2.34228802577122e-172	1.29343	0.22	0.05	8.57300840312525e-168	Kerat3	EPS8L1
ARHGEF351	3.53670064768311e-172	1.39643	0.305	0.089	1.2944678040585e-167	Kerat3	ARHGEF35
PLEKHA6	5.09946803436628e-172	1.81435	0.15	0.025	1.8664562952584e-167	Kerat3	PLEKHA6
TNFSF101	2.26703628612882e-171	1.26053	0.392	0.135	8.29757951086011e-167	Kerat3	TNFSF10
BTG21	3.18108324607459e-171	1.1793	0.402	0.142	1.16430827889576e-166	Kerat3	BTG2
RTKN2	1.4928539313612e-169	1.57096	0.202	0.043	5.46399467417514e-165	Kerat3	RTKN2
TMCC31	1.89482106964051e-168	1.42782	0.231	0.055	6.93523459699124e-164	Kerat3	TMCC3
TNNT11	3.27472642033878e-168	1.43807	0.266	0.071	1.1985826171082e-163	Kerat3	TNNT1
LRP11	1.20563012861596e-167	1.13192	0.466	0.187	4.41272683374726e-163	Kerat3	LRP11
CTSV1	1.54918200017093e-167	1.10418	0.328	0.1	5.67016103882563e-163	Kerat3	CTSV
SOWAHB	2.08743238680587e-167	2.47152	0.115	0.015	7.64021127894818e-163	Kerat3	SOWAHB
C5orf38	5.18182041209473e-167	1.01791	0.578	0.275	1.89659808903079e-162	Kerat3	C5orf38
IVL	9.61719364694159e-167	1.57464	0.167	0.031	3.51998904671709e-162	Kerat3	IVL
TMC61	1.58766961041002e-166	1.34845	0.226	0.053	5.8110295410617e-162	Kerat3	TMC6
TMEM30B1	2.44749962030757e-166	1.4669	0.202	0.044	8.95809336028774e-162	Kerat3	TMEM30B
BEX21	4.21528650281801e-166	1.40518	0.245	0.062	1.54283701289642e-161	Kerat3	BEX2
SSH31	1.00240179021834e-165	1.19919	0.318	0.097	3.66889079237814e-161	Kerat3	SSH3
AGR2	2.98326327545807e-164	1.36105	0.174	0.034	1.09190419145041e-159	Kerat3	AGR2
GIPC1	6.73166069408905e-163	1.03911	0.556	0.257	2.46385513064353e-158	Kerat3	GIPC1
DBNDD2	9.37835034234168e-163	1.1904	0.418	0.158	3.43257000880048e-158	Kerat3	DBNDD2
AP003068.2	8.28854890212503e-161	2.01079	0.142	0.024	3.03369178366678e-156	Kerat3	AP003068.2
ARHGAP32	1.71892478718978e-160	1.26606	0.298	0.089	6.29143661359332e-156	Kerat3	ARHGAP32
DBP1	6.86176544390668e-160	1.814	0.234	0.059	2.51147477012429e-155	Kerat3	DBP
ZNF1851	9.94681054152041e-160	1.36811	0.232	0.058	3.64063212630189e-155	Kerat3	ZNF185
BIK	1.23171680817837e-159	2.06054	0.137	0.022	4.50820668961364e-155	Kerat3	BIK
ACSF21	2.04745241285865e-159	1.39296	0.263	0.073	7.49388057630393e-155	Kerat3	ACSF2
KRT80	2.25555329185308e-159	1.80388	0.15	0.026	8.25555060351145e-155	Kerat3	KRT80
GRHL3	4.7017695604065e-159	2.34973	0.1	0.012	1.72089467680438e-154	Kerat3	GRHL3
CLCA41	5.09989267829237e-159	2.04356	0.158	0.029	1.86661171918179e-154	Kerat3	CLCA4
MYO5B	1.42785148680636e-158	1.72156	0.15	0.027	5.22607922685997e-154	Kerat3	MYO5B
PACSIN31	1.63767790814653e-158	1.15872	0.402	0.151	5.99406491160712e-154	Kerat3	PACSIN3
AC244153.1	2.09146246072712e-158	1.21789	0.406	0.151	7.65496175250732e-154	Kerat3	AC244153.1
TMEM911	7.51247270344373e-158	1.49088	0.289	0.086	2.74964013418744e-153	Kerat3	TMEM91
IKZF2	1.92608111305627e-157	1.36861	0.234	0.059	7.04964948189726e-153	Kerat3	IKZF2
CDCP1	1.65966573576064e-156	1.08985	0.42	0.159	6.07454255945751e-152	Kerat3	CDCP1
RAET1E	1.9601544808654e-155	1.94524	0.147	0.026	7.17436141541545e-151	Kerat3	RAET1E
CNFN1	2.71586535667144e-155	1.32648	0.234	0.06	9.94033879195314e-151	Kerat3	CNFN
CASZ1	4.71762515770102e-155	2.15523	0.128	0.02	1.72669798397015e-150	Kerat3	CASZ1
GAREM11	2.02599042772204e-154	1.47238	0.242	0.064	7.41532756450543e-150	Kerat3	GAREM1
PGM2	4.29478186818622e-153	1.03526	0.4	0.151	1.57193311157484e-148	Kerat3	PGM2
OVOL21	2.05446715031616e-152	1.781	0.152	0.028	7.51955521687219e-148	Kerat3	OVOL2
EPB41L4B	4.35489647968959e-152	2.15574	0.126	0.02	1.59393566053119e-147	Kerat3	EPB41L4B
LRRC8A	4.39324625833087e-152	1.07389	0.437	0.174	1.60797206301168e-147	Kerat3	LRRC8A
SLCO3A1	7.3033398346653e-152	1.00437	0.358	0.124	2.67309541288585e-147	Kerat3	SLCO3A1
EPB41L1	7.53112285322846e-152	1.44863	0.27	0.079	2.75646627551015e-147	Kerat3	EPB41L1
GBP2	1.16174304349197e-151	1.26729	0.417	0.167	4.25209571348494e-147	Kerat3	GBP2
LIMCH11	1.1963206571614e-151	1.27305	0.295	0.091	4.37865323727644e-147	Kerat3	LIMCH1
ADGRF4	5.28118538775941e-150	2.16032	0.129	0.021	1.93296666377382e-145	Kerat3	ADGRF4
ECHDC31	3.1507278799282e-149	1.39224	0.249	0.069	1.15319791133252e-144	Kerat3	ECHDC3
FBXO21	8.81845082112039e-149	1.49342	0.286	0.087	3.22764118503827e-144	Kerat3	FBXO2
LTC4S	1.12100309641603e-148	1.79063	0.166	0.034	4.10298343319231e-144	Kerat3	LTC4S
VGLL1	2.80118579537958e-148	1.80608	0.142	0.026	1.02526201296688e-143	Kerat3	VGLL1
EPGN1	3.28895481244395e-148	1.81036	0.174	0.037	1.20379035090261e-143	Kerat3	EPGN
ARL4D1	3.7237635438326e-148	1.12074	0.488	0.212	1.36293469467817e-143	Kerat3	ARL4D
AP1S31	1.14809540920757e-146	1.30248	0.219	0.056	4.20214400724063e-142	Kerat3	AP1S3
AVPI11	2.36327988968087e-146	1.07285	0.487	0.213	8.64984072422095e-142	Kerat3	AVPI1
UCA1	4.93242307553815e-146	1.53912	0.138	0.024	1.80531616987772e-141	Kerat3	UCA1
IGSF9	5.09394051326345e-146	1.83449	0.125	0.02	1.86443316725955e-141	Kerat3	IGSF9
TRIM16	1.28779500984359e-145	1.12079	0.318	0.105	4.71345851552851e-141	Kerat3	TRIM16
ARAP21	2.64165914177669e-145	1.40899	0.187	0.042	9.66873662481686e-141	Kerat3	ARAP2
ANK31	8.61925260925402e-145	1.47394	0.195	0.046	3.15473264751306e-140	Kerat3	ANK3
IRX41	1.33817412020197e-144	1.51176	0.201	0.048	4.89785109735123e-140	Kerat3	IRX4
FAM83F1	1.76898557166594e-143	1.91071	0.132	0.023	6.4746640908545e-139	Kerat3	FAM83F
AC004556.31	5.96141647297802e-143	1.68096	0.203	0.05	2.18193804327468e-138	Kerat3	AC004556.3
HOOK11	1.05453756525945e-142	1.61722	0.172	0.037	3.85971294260611e-138	Kerat3	HOOK1
CDKN1C	5.87625457830119e-141	1.49468	0.401	0.162	2.15076793820402e-136	Kerat3	CDKN1C
CEACAM1	6.40827554102784e-141	1.82997	0.133	0.023	2.3454929307716e-136	Kerat3	CEACAM1
ABLIM11	1.20783488636265e-140	1.29128	0.251	0.072	4.42079646757592e-136	Kerat3	ABLIM1
IL20RA	5.54653444494327e-140	1.83356	0.137	0.025	2.03008707219369e-135	Kerat3	IL20RA
SULT1E11	9.15882850032643e-140	1.59034	0.195	0.047	3.35222281940448e-135	Kerat3	SULT1E1
TLCD2	2.50470762970441e-139	1.18389	0.306	0.101	9.16748039548111e-135	Kerat3	TLCD2
C1orf741	7.01430795622293e-139	1.2072	0.185	0.043	2.56730685505715e-134	Kerat3	C1orf74
ERMP1	9.96585608688655e-139	1.47338	0.214	0.056	3.64760298636135e-134	Kerat3	ERMP1
GCHFR	3.66696985971223e-137	1.23558	0.299	0.099	1.34214763835327e-132	Kerat3	GCHFR
NTN41	2.50827347268738e-136	1.29349	0.264	0.08	9.18053173738308e-132	Kerat3	NTN4
RGS201	2.85268686953613e-136	1.03518	0.269	0.083	1.04411192111892e-131	Kerat3	RGS20
UNC5B	6.79162896152785e-136	1.4867	0.258	0.077	2.48580411620881e-131	Kerat3	UNC5B
ALDH3B2	1.10569616427654e-135	2.1794	0.102	0.015	4.04695853086856e-131	Kerat3	ALDH3B2
TRAF41	1.60955177967451e-135	1.13716	0.402	0.163	5.89112046878666e-131	Kerat3	TRAF4
RNF223	1.96987831511638e-134	2.02488	0.105	0.016	7.20995162115747e-130	Kerat3	RNF223
NOS1AP1	5.47536950898395e-134	1.5708	0.165	0.037	2.00403999398322e-129	Kerat3	NOS1AP
RHPN2	5.57272991946554e-134	1.8009	0.138	0.026	2.03967487782358e-129	Kerat3	RHPN2
TC2N1	1.56083483659442e-133	1.66034	0.151	0.031	5.71281158541922e-129	Kerat3	TC2N
SNHG12	1.87364995425214e-133	1.37778	0.4	0.166	6.85774619755825e-129	Kerat3	SNHG12
GCNT3	6.45409041574284e-133	1.82816	0.1	0.014	2.36226163306604e-128	Kerat3	GCNT3
RDH13	6.78802539262863e-132	1.58204	0.15	0.031	2.484485173956e-127	Kerat3	RDH13
NR1D1	2.68228548748158e-131	1.28626	0.274	0.087	9.81743311273133e-127	Kerat3	NR1D1
ABHD11	3.28156611349147e-131	1.38271	0.268	0.086	1.20108601319901e-126	Kerat3	ABHD11
FLRT31	4.24553756884372e-131	1.01443	0.313	0.106	1.55390920557249e-126	Kerat3	FLRT3
PLAAT4	1.13456532336931e-129	1.06271	0.407	0.168	4.152622540064e-125	Kerat3	PLAAT4
EML2	1.23086222524002e-129	1.14737	0.348	0.133	4.50507883060099e-125	Kerat3	EML2
PLAU	2.46413960032182e-128	1.43072	0.307	0.109	9.01899735113791e-124	Kerat3	PLAU
TMEM79	6.65372684667853e-128	1.73613	0.138	0.027	2.43533056315281e-123	Kerat3	TMEM79
TESMIN1	7.34427795741905e-128	1.29017	0.201	0.053	2.68807917519495e-123	Kerat3	TESMIN
AC036176.31	1.27267179093935e-127	1.33141	0.209	0.057	4.65810602201713e-123	Kerat3	AC036176.3
MARVELD31	2.36597419346198e-127	1.53285	0.166	0.038	8.65970214549018e-123	Kerat3	MARVELD3
ZBTB7B	3.02322796420239e-127	1.28351	0.222	0.063	1.10653166717772e-122	Kerat3	ZBTB7B
TENT5B	4.37934612646051e-127	2.11831	0.105	0.016	1.60288447574581e-122	Kerat3	TENT5B
CNKSR11	1.74718043346612e-126	1.4638	0.151	0.032	6.39485510452936e-122	Kerat3	CNKSR1
HPS5	6.89411419419236e-126	1.03387	0.377	0.152	2.52331473621635e-121	Kerat3	HPS5
ETNK21	1.31932875082496e-125	1.52333	0.185	0.047	4.82887516089443e-121	Kerat3	ETNK2
RASSF61	1.54400754093436e-125	1.48508	0.185	0.047	5.65122200057384e-121	Kerat3	RASSF6
FGFR31	4.84706808195938e-125	1.66156	0.134	0.026	1.77407538867795e-120	Kerat3	FGFR3
ZNF1651	9.12610757710361e-125	1.56663	0.15	0.032	3.34024663429569e-120	Kerat3	ZNF165
ITPKC1	2.60845653443103e-124	1.12736	0.27	0.089	9.54721176167102e-120	Kerat3	ITPKC
MECOM1	4.12731769582597e-124	1.26212	0.202	0.054	1.51063954984926e-119	Kerat3	MECOM
SEMA4B1	7.87565846518244e-124	1.23061	0.194	0.05	2.88256975484143e-119	Kerat3	SEMA4B
DHRS9	1.6395286690324e-122	1.51334	0.125	0.023	6.00083888152547e-118	Kerat3	DHRS9
FAT21	7.46882708435021e-122	1.32355	0.182	0.046	2.73366540114302e-117	Kerat3	FAT2
F121	1.21268917353032e-121	1.6335	0.175	0.043	4.43856364403833e-117	Kerat3	F12
MIR193BHG1	1.3810062924005e-121	1.25217	0.272	0.09	5.05462113081507e-117	Kerat3	MIR193BHG
FAM83H1	6.28953901097103e-120	1.08137	0.208	0.058	2.30203417340551e-115	Kerat3	FAM83H
CDC42BPG1	1.01382666827434e-119	1.31351	0.155	0.035	3.7107069885509e-115	Kerat3	CDC42BPG
MHENCR1	1.3978884381358e-119	1.44006	0.244	0.077	5.11641147242083e-115	Kerat3	MHENCR
TACC21	2.23034362952966e-119	1.25849	0.226	0.067	8.16328071844152e-115	Kerat3	TACC2
MAP3K91	1.6014285465815e-118	1.23937	0.188	0.05	5.86138862334295e-114	Kerat3	MAP3K9
PLEKHN11	1.66549397007077e-118	1.19492	0.213	0.061	6.09587447985604e-114	Kerat3	PLEKHN1
HSD17B2	9.48369590817648e-118	2.22357	0.127	0.025	3.47112753935167e-113	Kerat3	HSD17B2
ZDHHC13	1.58825660875704e-117	1.03887	0.225	0.067	5.81317801371165e-113	Kerat3	ZDHHC13
HOOK21	6.95497994273377e-117	1.03498	0.308	0.114	2.54559220883999e-112	Kerat3	HOOK2
C11orf801	3.33817794450955e-116	1.22238	0.18	0.047	1.22180650946994e-111	Kerat3	C11orf80
TFCP2L11	2.22481999496446e-115	1.23034	0.155	0.036	8.14306366356942e-111	Kerat3	TFCP2L1
PLEKHH3	2.25622039751324e-115	1.18701	0.286	0.102	8.25799227693822e-111	Kerat3	PLEKHH3
STRBP	7.89444153851137e-115	1.21133	0.223	0.067	2.88944454751055e-110	Kerat3	STRBP
LINC012731	2.20473729345502e-114	1.61423	0.161	0.039	8.06955896777473e-110	Kerat3	LINC01273
MBP1	1.25633552946612e-113	1.02469	0.293	0.106	4.59831367139893e-109	Kerat3	MBP
ARHGEF51	1.37577158391549e-113	1.08888	0.205	0.059	5.03546157428907e-109	Kerat3	ARHGEF5
VILL	5.8138423710336e-113	1.51561	0.14	0.031	2.12792444622201e-108	Kerat3	VILL
B3GNT7	1.48397654251062e-111	1.69194	0.106	0.019	5.43150254324312e-107	Kerat3	B3GNT7
INPP5D1	1.91128112862044e-111	1.21749	0.176	0.046	6.99548005886368e-107	Kerat3	INPP5D
GALE1	2.08402212634681e-111	1.03303	0.353	0.144	7.62772938464196e-107	Kerat3	GALE
GABRP	5.86068896174787e-111	1.22533	0.122	0.024	2.14507076688934e-106	Kerat3	GABRP
EFNA41	1.11067741996128e-110	1.32048	0.233	0.074	4.06519042480028e-106	Kerat3	EFNA4
ARHGAP27	1.48586045425169e-110	1.25616	0.145	0.033	5.4383978486066e-106	Kerat3	ARHGAP27
KLK7	4.29114238646884e-110	1.2866	0.117	0.023	1.57060102487146e-105	Kerat3	KLK7
RASEF	7.51184371377519e-109	1.76969	0.1	0.017	2.74940991767886e-104	Kerat3	RASEF
AL031058.11	9.69262473119084e-109	1.41411	0.167	0.043	3.54759757786316e-104	Kerat3	AL031058.1
NEBL	7.75550315910289e-107	1.43912	0.127	0.027	2.83859171126325e-102	Kerat3	NEBL
DUOX11	1.27327052260723e-106	1.29543	0.15	0.036	4.66029743979471e-102	Kerat3	DUOX1
ARHGEF31	1.97969983873878e-106	1.56237	0.168	0.044	7.2458993797678e-102	Kerat3	ARHGEF3
C1orf2261	1.82590699129183e-105	1.43601	0.136	0.031	6.68300217882722e-101	Kerat3	C1orf226
SEMA3F1	2.08342789475466e-105	1.47115	0.151	0.037	7.62555443759153e-101	Kerat3	SEMA3F
ENDOD11	4.18596594716681e-105	1.07895	0.296	0.112	1.53210539632252e-100	Kerat3	ENDOD1
SERINC5	6.47491950407673e-105	1.08051	0.227	0.073	2.36988528768712e-100	Kerat3	SERINC5
RIPK41	1.31702539578989e-104	1.56639	0.128	0.028	4.82044465113058e-100	Kerat3	RIPK4
DAPL1	3.8944179770725e-104	1.20124	0.213	0.066	1.42539592378831e-99	Kerat3	DAPL1
METTL271	3.9207711869418e-104	1.28196	0.16	0.041	1.43504146213257e-99	Kerat3	METTL27
SH3BP1	5.35309536328392e-104	1.18436	0.216	0.068	1.95928643391555e-99	Kerat3	SH3BP1
FAM110C1	1.72587033523381e-103	1.17333	0.155	0.039	6.31685801398926e-99	Kerat3	FAM110C
EPPK1	2.42288781629054e-103	1.46786	0.117	0.024	8.868011696405e-99	Kerat3	EPPK1
NIPAL11	6.30168314567277e-103	1.52483	0.168	0.045	2.30647904814769e-98	Kerat3	NIPAL1
IGSF31	1.54633917617794e-102	1.32816	0.162	0.043	5.65975601872888e-98	Kerat3	IGSF3
HDHD3	1.56975559522452e-102	1.47331	0.198	0.06	5.74546245408126e-98	Kerat3	HDHD3
DYRK2	5.55626357811592e-102	1.02052	0.263	0.094	2.03364803222621e-97	Kerat3	DYRK2
LINC019801	6.18690234971151e-102	1.11689	0.169	0.046	2.26446812901791e-97	Kerat3	LINC01980
LINP11	1.33275865346559e-101	1.71055	0.135	0.031	4.87802994754939e-97	Kerat3	LINP1
SAMD12	2.26639439857487e-99	1.31387	0.14	0.034	8.29523013822388e-95	Kerat3	SAMD12
ALDH3A11	3.33117383443065e-99	1.817	0.12	0.026	1.21924293513996e-94	Kerat3	ALDH3A1
C11orf52	1.69876066451513e-98	1.91386	0.113	0.024	6.21763390819183e-94	Kerat3	C11orf52
CREG2	9.91698429072769e-97	1.71363	0.111	0.023	3.62971542024924e-92	Kerat3	CREG2
PTPN31	4.51254277548373e-96	1.22081	0.159	0.043	1.6516357812548e-91	Kerat3	PTPN3
KDF11	1.72375729350025e-95	1.34253	0.139	0.035	6.30912406994027e-91	Kerat3	KDF1
DTX41	3.75974085116186e-95	1.05279	0.142	0.036	1.37610274893375e-90	Kerat3	DTX4
ACSS2	1.05876898368625e-94	1.01401	0.293	0.117	3.87520035719003e-90	Kerat3	ACSS2
BCL11B1	2.68259572704586e-94	1.05713	0.17	0.049	9.81856862056054e-90	Kerat3	BCL11B
LINC01138	2.97527987256982e-94	1.36335	0.124	0.029	1.08898218615928e-89	Kerat3	LINC01138
GDA1	1.20227956048673e-93	1.23875	0.12	0.027	4.40046341933749e-89	Kerat3	GDA
EVA1C	1.90161580075566e-93	1.0794	0.191	0.059	6.9601039923458e-89	Kerat3	EVA1C
PIR	1.98058515588086e-92	1.03586	0.263	0.099	7.24913972903952e-88	Kerat3	PIR
PLCD1	8.30810987297586e-91	1.25136	0.221	0.076	3.04085129460789e-86	Kerat3	PLCD1
GRAMD2A1	1.2704809760123e-90	1.34984	0.11	0.024	4.65008742030261e-86	Kerat3	GRAMD2A
ZNF296	1.39444888988441e-90	1.70827	0.103	0.021	5.10382238186592e-86	Kerat3	ZNF296
IFITM101	2.06359386331047e-90	1.51457	0.148	0.04	7.55295989910265e-86	Kerat3	IFITM10
HSD17B81	4.44491831894927e-90	1.20216	0.234	0.084	1.62688455391862e-85	Kerat3	HSD17B8
GAD11	5.95240632289662e-90	1.72859	0.121	0.029	2.17864023824339e-85	Kerat3	GAD1
PWWP2B	6.80980594076442e-90	1.26314	0.189	0.06	2.49245707237918e-85	Kerat3	PWWP2B
KLHDC8B	1.62968560943372e-89	1.34725	0.216	0.075	5.96481229908838e-85	Kerat3	KLHDC8B
CMTM81	1.65359713085816e-89	1.47123	0.144	0.038	6.05233085865395e-85	Kerat3	CMTM8
SLC37A21	7.29507278076514e-89	1.24176	0.134	0.034	2.67006958848785e-84	Kerat3	SLC37A2
PIK3IP1	2.17660922048658e-88	1.15843	0.201	0.067	7.96660740790293e-84	Kerat3	PIK3IP1
PRSS16	4.23247690664481e-88	1.6442	0.11	0.024	1.54912887260107e-83	Kerat3	PRSS16
PLEKHG31	7.37398098090328e-88	1.74699	0.123	0.03	2.69895077882041e-83	Kerat3	PLEKHG3
KIAA16711	6.97077482142811e-86	1.56288	0.114	0.026	2.5513732923909e-81	Kerat3	KIAA1671
FAM110A1	8.24708334475163e-86	1.17327	0.18	0.057	3.01851497501254e-81	Kerat3	FAM110A
ADAM8	8.81020841221536e-86	1.11926	0.129	0.033	3.22462438095494e-81	Kerat3	ADAM8
PPP1R3D	2.72298929331583e-85	1.20898	0.158	0.046	9.96641311246529e-81	Kerat3	PPP1R3D
DLG31	4.64527446974582e-85	1.2794	0.169	0.052	1.70021690867167e-80	Kerat3	DLG3
PATJ1	1.72894119189815e-84	1.01744	0.227	0.083	6.32809765646641e-80	Kerat3	PATJ
VAV31	5.04661854651272e-81	1.15775	0.162	0.049	1.84711285420912e-76	Kerat3	VAV3
PDK4	1.93196958552627e-80	1.10922	0.148	0.043	7.0712018799847e-76	Kerat3	PDK4
PRSS121	5.95688232041311e-80	1.0934	0.171	0.054	2.1802784980944e-75	Kerat3	PRSS12
HAS31	8.80173663589245e-77	1.173	0.117	0.03	3.221523626103e-72	Kerat3	HAS3
FAM83B1	1.00364463678219e-76	1.23511	0.112	0.028	3.67343973508649e-72	Kerat3	FAM83B
PARD6G1	6.71491686870795e-76	1.05761	0.147	0.044	2.4577267231158e-71	Kerat3	PARD6G
DEF61	9.85657072052747e-76	1.53471	0.111	0.028	3.60760344942026e-71	Kerat3	DEF6
TIAM1	1.00156642662414e-75	1.20232	0.105	0.025	3.66583327808703e-71	Kerat3	TIAM1
CXADR1	1.41642752270622e-75	1.2229	0.123	0.033	5.18426637585703e-71	Kerat3	CXADR
ADGRG61	4.86139927008792e-75	1.14143	0.154	0.047	1.77932074684488e-70	Kerat3	ADGRG6
STBD1	1.50790635472542e-74	1.21856	0.145	0.043	5.51908804893052e-70	Kerat3	STBD1
ACOT111	2.05635928505357e-73	1.08992	0.116	0.03	7.52648061922456e-69	Kerat3	ACOT11
LYPD6B	6.53677907663332e-73	1.18106	0.163	0.054	2.39252650983856e-68	Kerat3	LYPD6B
GFOD11	1.69686389892873e-72	1.03296	0.141	0.042	6.21069155646906e-68	Kerat3	GFOD1
EFNA51	3.47869912393576e-72	1.02677	0.178	0.061	1.27323866635173e-67	Kerat3	EFNA5
LGALSL	7.0659112408274e-71	1.66252	0.12	0.033	2.58619417325524e-66	Kerat3	LGALSL
VWA11	1.18084917491675e-70	1.17663	0.201	0.076	4.3220260651128e-66	Kerat3	VWA1
ARG2	3.8349118430512e-70	1.11315	0.202	0.077	1.40361608367517e-65	Kerat3	ARG2
DENND6B1	4.78717575932605e-70	1.28204	0.113	0.03	1.75215419967093e-65	Kerat3	DENND6B
PROSER21	5.98671580338103e-70	1.03922	0.175	0.061	2.19119785119549e-65	Kerat3	PROSER2
ZNF675	9.01926709894925e-70	1.0237	0.146	0.046	3.30114195088641e-65	Kerat3	ZNF675
HOXD111	4.27640710853183e-69	1.38288	0.117	0.032	1.56520776579374e-64	Kerat3	HOXD11
CCDC88C	7.83658291501379e-69	1.10732	0.1	0.025	2.8682677127242e-64	Kerat3	CCDC88C
B3GALT4	1.52958247337294e-67	1.03738	0.185	0.068	5.59842481079229e-63	Kerat3	B3GALT4
C11orf71	3.35200460433645e-67	1.14001	0.149	0.048	1.22686720523318e-62	Kerat3	C11orf71
IMPA2	4.36784551371275e-67	1.07173	0.263	0.118	1.598675136474e-62	Kerat3	IMPA2
HCAR21	1.35785340900992e-66	1.59404	0.103	0.027	4.96987926231723e-62	Kerat3	HCAR2
NLRP21	5.02188215067046e-66	1.18212	0.109	0.029	1.8380590859669e-61	Kerat3	NLRP2
CELSR11	2.01785680590092e-65	1.20866	0.102	0.027	7.38555769527794e-61	Kerat3	CELSR1
LPAR31	7.84961060540411e-65	1.18412	0.115	0.032	2.87303597768396e-60	Kerat3	LPAR3
FZD31	3.69712745743094e-64	1.15537	0.108	0.029	1.3531856206943e-59	Kerat3	FZD3
TSKU	2.72887248601335e-63	1.04141	0.19	0.073	9.98794618605746e-59	Kerat3	TSKU
CASTOR1	3.64729636566554e-63	1.16527	0.142	0.046	1.33494694279724e-58	Kerat3	CASTOR1
ADSSL11	5.10914474028968e-63	1.56955	0.121	0.036	1.86999806639343e-58	Kerat3	ADSSL1
GALNT12	3.40550853627856e-62	1.55821	0.104	0.028	1.24645017936332e-57	Kerat3	GALNT12
CLDN151	1.72722692461877e-61	1.22323	0.115	0.034	6.32182326679718e-57	Kerat3	CLDN15
TM7SF2	1.83224858757918e-61	1.14338	0.187	0.073	6.70621305539854e-57	Kerat3	TM7SF2
PRKCZ1	2.05665438205243e-61	1.22763	0.12	0.036	7.52756070375008e-57	Kerat3	PRKCZ
ANXA8L11	3.52476223868952e-61	1.12635	0.117	0.035	1.29009822698275e-56	Kerat3	ANXA8L1
PRRG2	3.57974661207627e-61	1.0841	0.102	0.027	1.31022305748604e-56	Kerat3	PRRG2
CCNO	4.20284580395712e-61	1.30466	0.136	0.044	1.53828359270635e-56	Kerat3	CCNO
ATG4D	6.02741948645228e-59	1.005	0.141	0.047	2.2060958062364e-54	Kerat3	ATG4D
MIR3936HG1	7.00195530571775e-59	1.18788	0.116	0.035	2.56278566144575e-54	Kerat3	MIR3936HG
DAPK2	1.02551320561415e-58	1.4363	0.112	0.033	3.75348088386836e-54	Kerat3	DAPK2
TEAD3	6.04907570986669e-57	1.02388	0.17	0.065	2.21402220056831e-52	Kerat3	TEAD3
PUS10	1.2726963957985e-56	1.21259	0.125	0.041	4.65819607826208e-52	Kerat3	PUS10
NOTCH3	1.3582073264606e-56	1.13564	0.115	0.035	4.97117463557846e-52	Kerat3	NOTCH3
JRK	1.48268168354513e-56	1.05366	0.105	0.03	5.42676322994354e-52	Kerat3	JRK
TMEM1021	2.33941548998714e-56	1.32699	0.1	0.028	8.56249463490195e-52	Kerat3	TMEM102
EXPH51	9.33135568152565e-56	1.0978	0.105	0.031	3.4153694929952e-51	Kerat3	EXPH5
HOMER21	3.1436306774299e-55	1.06016	0.105	0.031	1.15060026424612e-50	Kerat3	HOMER2
PTPRU1	6.06985284544273e-52	1.05544	0.12	0.04	2.2216268399605e-47	Kerat3	PTPRU
RDH10	6.40157723139695e-52	1.07212	0.122	0.041	2.3430412824636e-47	Kerat3	RDH10
FAM171B	1.03342595971333e-51	1.0501	0.175	0.071	3.78244235514677e-47	Kerat3	FAM171B
SLC45A4	2.30728985335214e-50	1.13595	0.1	0.03	8.44491159225415e-46	Kerat3	SLC45A4
MFSD6	8.2749617075928e-49	1.00732	0.142	0.053	3.02871873459604e-44	Kerat3	MFSD6
GPR157	1.96112773012132e-48	1.02803	0.105	0.033	7.17792360501706e-44	Kerat3	GPR157
CNBD2	2.58467811777386e-46	1.13042	0.127	0.046	9.46018037886411e-42	Kerat3	CNBD2
HAGLROS1	1.90320856797997e-45	1.00455	0.104	0.034	6.96593367966347e-41	Kerat3	HAGLROS
TDRP1	4.12067617265936e-44	1.15321	0.1	0.033	1.50820868595505e-39	Kerat3	TDRP
RGS141	4.09085908650833e-42	1.18129	0.119	0.044	1.49729533425291e-37	Kerat3	RGS14
DHRS11	8.89009283666625e-40	1.11563	0.104	0.037	3.25386287914821e-35	Kerat3	DHRS11
FBXO27	2.25293800146666e-38	1.36621	0.114	0.044	8.24597837916812e-34	Kerat3	FBXO27
GAB11	6.91731909794608e-37	1.11832	0.105	0.039	2.53180796303925e-32	Kerat3	GAB1
TMEM251	7.17560390735141e-34	1.05382	0.103	0.04	2.62634278612969e-29	Kerat3	TMEM25
S100A21	0	1.16343	0.999	0.91	0	Kerat4	S100A2
CENPF	1.33814531617548e-260	2.04723	0.497	0.171	4.89774567173387e-256	Kerat4	CENPF
LRRC75A	3.41431120771443e-181	1.47283	0.574	0.278	1.24967204513556e-176	Kerat4	LRRC75A
UBE2C	7.18860763866397e-133	1.82492	0.355	0.139	2.6311022818274e-128	Kerat4	UBE2C
NUSAP1	1.33464152548143e-129	1.96081	0.354	0.145	4.88492144741457e-125	Kerat4	NUSAP1
TOP2A	8.40386231325822e-112	1.71661	0.327	0.134	3.07589764527564e-107	Kerat4	TOP2A
TPX2	1.56541646945688e-97	1.65384	0.338	0.153	5.72958081985914e-93	Kerat4	TPX2
PTTG1	1.3821388275215e-92	1.18755	0.516	0.31	5.05876632261143e-88	Kerat4	PTTG1
STMN1	3.6787019577433e-81	1.21986	0.58	0.415	1.34644170355362e-76	Kerat4	STMN1
C1orf561	2.29977862824284e-78	1.52045	0.343	0.174	8.4174197572316e-74	Kerat4	C1orf56
CCNB1	1.2008729880869e-73	1.66618	0.315	0.158	4.39531522369686e-69	Kerat4	CCNB1
ITGA61	1.67965212308183e-71	1.0335	0.429	0.239	6.1476947356918e-67	Kerat4	ITGA6
HMMR	1.64806530666231e-70	1.87513	0.244	0.107	6.03208382891472e-66	Kerat4	HMMR
ASPM	3.52357919185362e-69	1.82986	0.238	0.104	1.28966522001034e-64	Kerat4	ASPM
PCLAF	5.11279351699251e-66	1.26	0.395	0.228	1.87133355515443e-61	Kerat4	PCLAF
MKI67	3.08995621769981e-60	1.72346	0.233	0.107	1.13095487524031e-55	Kerat4	MKI67
IQGAP3	5.10714666024159e-58	2.28099	0.13	0.044	1.86926674911502e-53	Kerat4	IQGAP3
PRC1	5.22601000946858e-58	1.70446	0.269	0.137	1.9127719235656e-53	Kerat4	PRC1
DLGAP5	1.70815293853543e-55	1.80928	0.21	0.096	6.25201057033352e-51	Kerat4	DLGAP5
HMGB2	9.2179528538718e-47	1.27592	0.525	0.416	3.37386292404562e-42	Kerat4	HMGB2
CTNNB1	1.61478427767514e-44	1.03309	0.511	0.398	5.91027193471877e-40	Kerat4	CTNNB1
AURKA	2.01445740254499e-44	2.00181	0.235	0.127	7.37311553905491e-40	Kerat4	AURKA
ARL6IP1	1.48814334313766e-43	1.04538	0.613	0.547	5.44675345021814e-39	Kerat4	ARL6IP1
AC092069.1	2.67032768546335e-42	1.45527	0.159	0.069	9.77366636156441e-38	Kerat4	AC092069.1
CKS1B	1.53564677647072e-41	1.30288	0.452	0.338	5.62062076656048e-37	Kerat4	CKS1B
CDK1	4.47228266114887e-38	1.80755	0.176	0.086	1.6369001768071e-33	Kerat4	CDK1
HMGB31	3.063433360806e-37	1.09749	0.43	0.312	1.1212472443886e-32	Kerat4	HMGB3
CLCA22	7.54522172109261e-35	1.23496	0.253	0.144	2.7616266021371e-30	Kerat4	CLCA2
CKAP2	1.89483459568742e-34	1.67542	0.289	0.187	6.93528410367551e-30	Kerat4	CKAP2
CEP55	6.17699099092399e-33	1.71515	0.176	0.092	2.26084047258809e-28	Kerat4	CEP55
CDKN3	3.02273871366781e-29	1.44531	0.223	0.133	1.10635259658956e-24	Kerat4	CDKN3
PTHLH1	5.71027561087822e-29	1.11227	0.255	0.157	2.09001797633754e-24	Kerat4	PTHLH
CDC42SE1	1.61499035028206e-28	1.08909	0.363	0.265	5.91102618106738e-24	Kerat4	CDC42SE1
AC245041.22	2.72410014221508e-27	1.48199	0.221	0.131	9.9704789305214e-23	Kerat4	AC245041.2
NUF2	4.17522898716692e-27	1.80578	0.139	0.07	1.52817556159296e-22	Kerat4	NUF2
PHKG1	1.46623000642432e-25	1.28946	0.131	0.065	5.36654844651365e-21	Kerat4	PHKG1
CENPW	5.42706338258339e-23	1.25945	0.278	0.195	1.98635946865935e-18	Kerat4	CENPW
AC022075.11	2.77082397556547e-22	1.77539	0.132	0.069	1.01414928329672e-17	Kerat4	AC022075.1
KIF20B	9.42353586097427e-21	1.35259	0.223	0.146	3.44910836047519e-16	Kerat4	KIF20B
CENPE	2.25140916393274e-20	1.73554	0.166	0.101	8.24038268091021e-16	Kerat4	CENPE
CDCA8	2.60386235406704e-20	2.1136	0.109	0.056	9.53039660212076e-16	Kerat4	CDCA8
SERPINB131	5.08772017275829e-19	1.09224	0.205	0.13	1.86215646043126e-14	Kerat4	SERPINB13
CDC20	3.78753223016686e-17	1.52422	0.148	0.089	1.38627467156337e-12	Kerat4	CDC20
CCNB2	4.57037366704813e-15	1.62365	0.141	0.087	1.67280246587629e-10	Kerat4	CCNB2
PBK	1.87383914409094e-13	1.23018	0.155	0.101	6.85843865128724e-09	Kerat4	PBK
ANLN	3.44233790645488e-13	1.562	0.134	0.085	1.25993009714155e-08	Kerat4	ANLN
KIF23	2.14484284609256e-12	1.50127	0.123	0.077	7.85033930098339e-08	Kerat4	KIF23
CTSV2	1.37570984399505e-11	1.22822	0.161	0.109	5.03523560000628e-07	Kerat4	CTSV
PLCXD22	1.67040722596089e-11	1.12987	0.156	0.105	6.11385748773946e-07	Kerat4	PLCXD2
MT-ND6	4.90215001398224e-11	1.05225	0.35	0.313	1.79423592661764e-06	Kerat4	MT-ND6
GTSE1	7.13196206909164e-11	1.51666	0.113	0.072	2.61036943690823e-06	Kerat4	GTSE1
TP631	9.67973723396037e-11	1.12711	0.134	0.087	3.54288062500184e-06	Kerat4	TP63
CLSPN	3.83231690850527e-08	1.22311	0.119	0.083	0.00140267	Kerat4	CLSPN
KIF11	8.7395164193079e-08	1.72589	0.106	0.074	0.00319875	Kerat4	KIF11
SMC4	3.51926387782986e-07	1.07062	0.253	0.213	0.0128809	Kerat4	SMC4
PRR11	4.69168965294703e-07	1.3317	0.129	0.094	0.0171721	Kerat4	PRR11
CENPK	1.84637083963281e-06	1.49718	0.108	0.078	0.067579	Kerat4	CENPK
DSC32	2.21025951932767e-06	1.00008	0.174	0.134	0.0808977	Kerat4	DSC3
SGO2	4.07572647967982e-06	1.42789	0.124	0.094	0.149176	Kerat4	SGO2
ANXA81	8.54526568771707e-06	1.10251	0.121	0.089	0.312765	Kerat4	ANXA8
CCNA2	8.75180321179453e-06	1.42092	0.104	0.077	0.320325	Kerat4	CCNA2
KPNA2	0.000234265	1.12015	0.293	0.279	1	Kerat4	KPNA2
MAD2L1	0.00138763	1.02079	0.155	0.133	1	Kerat4	MAD2L1
HELLS1	0.00301539	1.02958	0.125	0.106	1	Kerat4	HELLS
TPX21	0	3.00269	0.899	0.125	0	Kerat5	TPX2
COL17A11	0	2.05403	0.916	0.184	0	Kerat5	COL17A1
MKI671	0	2.95449	0.809	0.078	0	Kerat5	MKI67
PCLAF1	0	1.92983	0.928	0.201	0	Kerat5	PCLAF
ITGA62	0	2.18963	0.94	0.213	0	Kerat5	ITGA6
ITGB41	0	2.11534	0.93	0.217	0	Kerat5	ITGB4
CENPF1	0	2.47951	0.865	0.152	0	Kerat5	CENPF
LAMC21	0	2.18654	0.896	0.198	0	Kerat5	LAMC2
NUSAP11	0	2.14308	0.819	0.121	0	Kerat5	NUSAP1
TOP2A1	0	2.55182	0.806	0.11	0	Kerat5	TOP2A
UBE2C1	0	3.11733	0.809	0.116	0	Kerat5	UBE2C
ASPM1	0	2.87733	0.769	0.077	0	Kerat5	ASPM
CCNB11	0	2.31011	0.808	0.133	0	Kerat5	CCNB1
LAMA31	0	1.73913	0.881	0.206	0	Kerat5	LAMA3
PRC11	0	1.9928	0.783	0.111	0	Kerat5	PRC1
SPINT22	0	1.52478	0.912	0.25	0	Kerat5	SPINT2
FLNB1	0	1.84272	0.874	0.218	0	Kerat5	FLNB
LAMB31	0	1.46209	0.9	0.245	0	Kerat5	LAMB3
SERPINB52	0	1.31033	0.91	0.26	0	Kerat5	SERPINB5
KRT182	0	1.45879	0.915	0.266	0	Kerat5	KRT18
SFN2	0	1.7613	0.987	0.34	0	Kerat5	SFN
IL182	0	1.05429	0.954	0.312	0	Kerat5	IL18
CENPW1	0	1.65521	0.806	0.168	0	Kerat5	CENPW
CKS1B1	0	2.0498	0.943	0.313	0	Kerat5	CKS1B
SMC41	0	1.90851	0.815	0.185	0	Kerat5	SMC4
KIF20B1	0	2.33714	0.748	0.119	0	Kerat5	KIF20B
CEP551	0	2.38282	0.694	0.065	0	Kerat5	CEP55
VAMP82	0	1.09149	0.906	0.279	0	Kerat5	VAMP8
TSTD12	0	1.26632	0.879	0.254	0	Kerat5	TSTD1
FERMT12	0	2.30232	0.746	0.121	0	Kerat5	FERMT1
DSP2	0	1.53421	0.943	0.324	0	Kerat5	DSP
PTTG11	0	1.51273	0.905	0.29	0	Kerat5	PTTG1
RPS4Y12	0	1.0952	0.977	0.363	0	Kerat5	RPS4Y1
CDH32	0	1.97268	0.767	0.157	0	Kerat5	CDH3
ANLN1	0	2.54207	0.66	0.058	0	Kerat5	ANLN
CDC201	0	2.87865	0.663	0.063	0	Kerat5	CDC20
EZR2	0	1.21722	0.939	0.34	0	Kerat5	EZR
BIRC5	0	1.57906	0.703	0.104	0	Kerat5	BIRC5
ITGB61	0	1.81719	0.735	0.141	0	Kerat5	ITGB6
KRT51	0	1.8301	0.994	0.402	0	Kerat5	KRT5
HMMR1	0	1.88144	0.674	0.086	0	Kerat5	HMMR
TUBB32	0	1.64245	0.829	0.241	0	Kerat5	TUBB3
S100A142	0	1.24165	0.994	0.408	0	Kerat5	S100A14
PBK1	0	1.88554	0.66	0.076	0	Kerat5	PBK
CDK11	0	2.83122	0.646	0.062	0	Kerat5	CDK1
DLGAP51	0	2.04126	0.656	0.073	0	Kerat5	DLGAP5
KRT6A2	0	1.79891	0.998	0.417	0	Kerat5	KRT6A
PTHLH2	0	2.09629	0.713	0.133	0	Kerat5	PTHLH
CDKN31	0	1.83141	0.687	0.109	0	Kerat5	CDKN3
DMKN2	0	1.44819	0.829	0.257	0	Kerat5	DMKN
IRF62	0	1.19939	0.78	0.21	0	Kerat5	IRF6
CKAP21	0	1.83872	0.735	0.165	0	Kerat5	CKAP2
UBE2T	0	2.02981	0.706	0.137	0	Kerat5	UBE2T
STMN11	0	1.57943	0.964	0.396	0	Kerat5	STMN1
CENPE1	0	2.58868	0.644	0.077	0	Kerat5	CENPE
RRM1	0	1.74087	0.799	0.236	0	Kerat5	RRM1
NUF21	0	2.70061	0.609	0.046	0	Kerat5	NUF2
HMGB32	0	1.31592	0.853	0.291	0	Kerat5	HMGB3
AREG1	0	1.44605	0.933	0.373	0	Kerat5	AREG
TNS41	0	1.73854	0.718	0.158	0	Kerat5	TNS4
OCIAD21	0	1.3367	0.933	0.374	0	Kerat5	OCIAD2
AC245041.23	0	1.76109	0.666	0.109	0	Kerat5	AC245041.2
MPZL22	0	1.43547	0.729	0.174	0	Kerat5	MPZL2
ANXA31	0	1.95751	0.69	0.137	0	Kerat5	ANXA3
C19orf332	0	1.40924	0.995	0.444	0	Kerat5	C19orf33
TSPAN12	0	1.51824	0.726	0.176	0	Kerat5	TSPAN1
CCNB21	0	2.60261	0.61	0.063	0	Kerat5	CCNB2
ITGA31	0	1.7344	0.72	0.173	0	Kerat5	ITGA3
PRR111	0	2.577	0.616	0.069	0	Kerat5	PRR11
CLCA23	0	1.78554	0.669	0.123	0	Kerat5	CLCA2
FGFBP12	0	1.89024	0.668	0.124	0	Kerat5	FGFBP1
CTSV3	0	2.15871	0.628	0.085	0	Kerat5	CTSV
TUBA4A2	0	1.60793	0.823	0.28	0	Kerat5	TUBA4A
ITGA21	0	1.51742	0.824	0.283	0	Kerat5	ITGA2
PMEPA11	0	1.69317	0.809	0.272	0	Kerat5	PMEPA1
TES1	0	1.08822	0.806	0.27	0	Kerat5	TES
CSE1L	0	1.66065	0.746	0.212	0	Kerat5	CSE1L
DSG22	0	1.49743	0.7	0.166	0	Kerat5	DSG2
ACAT2	0	1.4408	0.815	0.282	0	Kerat5	ACAT2
MYBL2	0	3.49432	0.56	0.029	0	Kerat5	MYBL2
KRT83	0	1.11104	0.773	0.243	0	Kerat5	KRT8
SYT82	0	1.29992	0.741	0.212	0	Kerat5	SYT8
SCNN1A2	0	1.48885	0.697	0.169	0	Kerat5	SCNN1A
TYMS	0	1.70872	0.667	0.145	0	Kerat5	TYMS
AURKA1	0	2.07683	0.627	0.107	0	Kerat5	AURKA
KIF231	0	2.62409	0.571	0.054	0	Kerat5	KIF23
HMGB21	0	1.63576	0.912	0.396	0	Kerat5	HMGB2
MAD2L11	0	1.76896	0.624	0.109	0	Kerat5	MAD2L1
KRT141	0	1.84295	1	0.485	0	Kerat5	KRT14
CCDC34	0	1.46613	0.725	0.215	0	Kerat5	CCDC34
CCNA21	0	2.59547	0.561	0.053	0	Kerat5	CCNA2
PERP2	0	1.01687	0.997	0.492	0	Kerat5	PERP
CKS2	0	1.33056	0.887	0.387	0	Kerat5	CKS2
RPA3	0	1.15474	0.914	0.418	0	Kerat5	RPA3
NET12	0	1.34473	0.691	0.196	0	Kerat5	NET1
GTSE11	0	2.48146	0.544	0.05	0	Kerat5	GTSE1
RRM2	0	1.72509	0.567	0.075	0	Kerat5	RRM2
SOWAHC1	0	1.71327	0.685	0.194	0	Kerat5	SOWAHC
PHF19	0	2.00473	0.624	0.134	0	Kerat5	PHF19
DAAM11	0	1.01988	0.737	0.248	0	Kerat5	DAAM1
TMPO	0	1.60886	0.643	0.155	0	Kerat5	TMPO
ANP32E	0	1.1614	0.779	0.293	0	Kerat5	ANP32E
ALDH7A11	0	1.39714	0.772	0.286	0	Kerat5	ALDH7A1
JUP2	0	1.14003	0.672	0.187	0	Kerat5	JUP
SMC2	0	1.39019	0.685	0.202	0	Kerat5	SMC2
TM7SF31	0	1.39482	0.701	0.222	0	Kerat5	TM7SF3
CDH12	0	1.30503	0.638	0.16	0	Kerat5	CDH1
EFEMP11	0	1.24232	0.663	0.186	0	Kerat5	EFEMP1
KPNA21	0	1.83613	0.73	0.256	0	Kerat5	KPNA2
F11R2	0	1.11996	0.653	0.18	0	Kerat5	F11R
PRSS231	0	1.14489	0.692	0.22	0	Kerat5	PRSS23
GALNT32	0	1.54892	0.599	0.133	0	Kerat5	GALNT3
GSTO22	0	1.488	0.617	0.152	0	Kerat5	GSTO2
KIF111	0	2.25463	0.515	0.053	0	Kerat5	KIF11
LIMA11	0	1.24759	0.959	0.497	0	Kerat5	LIMA1
YWHAH	0	1.01518	0.876	0.415	0	Kerat5	YWHAH
PLP21	0	1.18248	0.944	0.483	0	Kerat5	PLP2
TFAP2A2	0	1.24528	0.629	0.169	0	Kerat5	TFAP2A
DDX27	0	1.09367	0.846	0.386	0	Kerat5	DDX27
EBP	0	1.14034	0.744	0.285	0	Kerat5	EBP
CENPH	0	1.8387	0.542	0.084	0	Kerat5	CENPH
TRIM292	0	1.0676	0.646	0.188	0	Kerat5	TRIM29
TACC3	0	2.46199	0.503	0.046	0	Kerat5	TACC3
SLC38A11	0	1.04499	0.742	0.285	0	Kerat5	SLC38A1
HRAS1	0	1.26646	0.771	0.315	0	Kerat5	HRAS
KIF4A	0	2.71154	0.49	0.034	0	Kerat5	KIF4A
JPT1	0	1.66279	0.988	0.534	0	Kerat5	JPT1
FAM83D	0	3.15869	0.49	0.038	0	Kerat5	FAM83D
LAD12	0	1.5119	0.59	0.138	0	Kerat5	LAD1
DIAPH3	0	2.14564	0.517	0.066	0	Kerat5	DIAPH3
SNHG172	0	1.01699	0.722	0.272	0	Kerat5	SNHG17
SDCCAG8	0	1.02893	0.767	0.318	0	Kerat5	SDCCAG8
H2AFV	0	1.0025	0.904	0.456	0	Kerat5	H2AFV
DTYMK	0	1.14828	0.708	0.26	0	Kerat5	DTYMK
FAT11	0	1.20003	0.703	0.257	0	Kerat5	FAT1
ELP5	0	1.27203	0.686	0.241	0	Kerat5	ELP5
SPC25	0	2.15992	0.482	0.037	0	Kerat5	SPC25
ARHGDIB	0	1.05074	0.57	0.127	0	Kerat5	ARHGDIB
CKAP5	0	1.779	0.617	0.175	0	Kerat5	CKAP5
AP2B1	0	1.09565	0.935	0.494	0	Kerat5	AP2B1
ACTN1	0	1.32484	0.912	0.472	0	Kerat5	ACTN1
NDC80	0	2.40949	0.479	0.039	0	Kerat5	NDC80
CENPK1	0	1.82996	0.496	0.058	0	Kerat5	CENPK
SSRP1	0	1.26132	0.77	0.335	0	Kerat5	SSRP1
PCDH71	0	1.73307	0.536	0.103	0	Kerat5	PCDH7
EI24	0	1.14777	0.841	0.408	0	Kerat5	EI24
SYNE21	0	1.25334	0.596	0.165	0	Kerat5	SYNE2
LY6K2	0	1.03715	0.619	0.191	0	Kerat5	LY6K
GMNN	0	1.09311	0.638	0.211	0	Kerat5	GMNN
PYGL1	0	1.22508	0.648	0.221	0	Kerat5	PYGL
CTNNAL1	0	1.095	0.662	0.236	0	Kerat5	CTNNAL1
SKA2	0	1.007	0.664	0.238	0	Kerat5	SKA2
F31	0	1.09373	0.621	0.197	0	Kerat5	F3
FRMD4B2	0	1.17298	0.567	0.143	0	Kerat5	FRMD4B
C16orf741	0	1.66614	0.551	0.128	0	Kerat5	C16orf74
EMB2	0	1.75887	0.521	0.101	0	Kerat5	EMB
SGO21	0	1.85694	0.494	0.075	0	Kerat5	SGO2
TCOF1	0	1.63694	0.588	0.17	0	Kerat5	TCOF1
KNL1	0	2.66736	0.449	0.032	0	Kerat5	KNL1
PLK1	0	2.83299	0.449	0.035	0	Kerat5	PLK1
SOX152	0	1.50442	0.544	0.131	0	Kerat5	SOX15
CLSPN1	0	1.69106	0.476	0.064	0	Kerat5	CLSPN
ARL6IP11	0	1.84387	0.941	0.53	0	Kerat5	ARL6IP1
HMGN2	0	1.27074	0.974	0.564	0	Kerat5	HMGN2
CLTB1	0	1.00421	0.923	0.515	0	Kerat5	CLTB
FDFT1	0	1.12321	0.899	0.491	0	Kerat5	FDFT1
CDCA81	0	2.33241	0.446	0.039	0	Kerat5	CDCA8
KIF14	0	2.97946	0.438	0.031	0	Kerat5	KIF14
PKP32	0	1.25165	0.544	0.143	0	Kerat5	PKP3
NCAPD2	0	1.99684	0.494	0.093	0	Kerat5	NCAPD2
DBF4	0	1.31414	0.547	0.147	0	Kerat5	DBF4
ATAD2	0	1.55917	0.502	0.105	0	Kerat5	ATAD2
TMEM14A	0	1.30273	0.576	0.179	0	Kerat5	TMEM14A
NECTIN12	0	1.56424	0.509	0.113	0	Kerat5	NECTIN1
HELLS2	0	1.43058	0.483	0.088	0	Kerat5	HELLS
FAM83A2	0	1.13102	0.542	0.148	0	Kerat5	FAM83A
ZDHHC12	0	1.35422	0.601	0.207	0	Kerat5	ZDHHC12
PRRG42	0	1.41158	0.529	0.135	0	Kerat5	PRRG4
KRT812	0	1.56756	0.994	0.602	0	Kerat5	KRT81
CDCA3	0	2.40439	0.424	0.033	0	Kerat5	CDCA3
LINC013221	0	1.60657	0.476	0.085	0	Kerat5	LINC01322
EFNB21	0	1.40967	0.529	0.139	0	Kerat5	EFNB2
PLCXD23	0	1.39338	0.478	0.089	0	Kerat5	PLCXD2
DST1	0	1.055	0.955	0.566	0	Kerat5	DST
HIST1H4C	0	2.14489	0.844	0.457	0	Kerat5	HIST1H4C
DEPDC1	0	2.11956	0.427	0.043	0	Kerat5	DEPDC1
TUBB4B	0	1.45868	0.981	0.597	0	Kerat5	TUBB4B
FBN21	0	1.47192	0.508	0.125	0	Kerat5	FBN2
CHEK1	0	1.47462	0.513	0.13	0	Kerat5	CHEK1
AURKB	0	2.50464	0.413	0.032	0	Kerat5	AURKB
ZWINT	0	2.31224	0.424	0.044	0	Kerat5	ZWINT
RAB382	0	1.36858	0.517	0.137	0	Kerat5	RAB38
AL161431.12	0	1.7308	0.468	0.088	0	Kerat5	AL161431.1
DSC33	0	1.41304	0.497	0.117	0	Kerat5	DSC3
MND1	0	2.09446	0.421	0.042	0	Kerat5	MND1
DNAJC9	0	1.35758	0.502	0.123	0	Kerat5	DNAJC9
RFC3	0	1.96289	0.435	0.056	0	Kerat5	RFC3
WDR661	0	1.9062	0.45	0.074	0	Kerat5	WDR66
C3orf14	0	1.18986	0.536	0.161	0	Kerat5	C3orf14
SNRNP25	0	1.36713	0.53	0.155	0	Kerat5	SNRNP25
KRBOX1	0	1.90593	0.46	0.086	0	Kerat5	KRBOX1
NEK2	0	3.21234	0.392	0.02	0	Kerat5	NEK2
EIF1AY2	0	1.27838	0.485	0.114	0	Kerat5	EIF1AY
PAFAH1B31	0	1.32513	0.529	0.159	0	Kerat5	PAFAH1B3
NCAPG	0	2.59352	0.398	0.029	0	Kerat5	NCAPG
MAP7D3	0	1.1993	0.507	0.139	0	Kerat5	MAP7D3
SDC12	0	1.10432	0.506	0.14	0	Kerat5	SDC1
DHFR	0	1.50435	0.469	0.105	0	Kerat5	DHFR
TK1	0	1.71788	0.425	0.063	0	Kerat5	TK1
KIF2C	0	2.05656	0.397	0.036	0	Kerat5	KIF2C
ECT2	0	1.63597	0.463	0.102	0	Kerat5	ECT2
CDCA2	0	2.81088	0.396	0.035	0	Kerat5	CDCA2
ESRP12	0	1.49736	0.471	0.111	0	Kerat5	ESRP1
INO80C	0	1.3252	0.494	0.134	0	Kerat5	INO80C
TP632	0	1.77144	0.43	0.072	0	Kerat5	TP63
NCAPD3	0	1.66666	0.443	0.085	0	Kerat5	NCAPD3
PLEK21	0	1.95041	0.437	0.08	0	Kerat5	PLEK2
SGO1	0	2.44913	0.384	0.029	0	Kerat5	SGO1
KIF18A	0	2.40784	0.389	0.036	0	Kerat5	KIF18A
TAGLN2	0	1.13676	0.98	0.628	0	Kerat5	TAGLN2
GPR872	0	1.44646	0.458	0.107	0	Kerat5	GPR87
FANCI	0	2.1694	0.394	0.044	0	Kerat5	FANCI
ARHGAP11A	0	2.70407	0.378	0.031	0	Kerat5	ARHGAP11A
TTK	0	2.71557	0.374	0.028	0	Kerat5	TTK
TUBA1C	0	1.6544	0.983	0.638	0	Kerat5	TUBA1C
VRK1	0	1.54394	0.44	0.095	0	Kerat5	VRK1
ANXA82	0	1.54955	0.417	0.074	0	Kerat5	ANXA8
AMIGO21	0	2.3056	0.397	0.056	0	Kerat5	AMIGO2
AC004816.12	0	1.68108	0.42	0.079	0	Kerat5	AC004816.1
LMNB2	0	1.6622	0.437	0.097	0	Kerat5	LMNB2
HJURP	0	2.69715	0.364	0.025	0	Kerat5	HJURP
RBBP8	0	1.39859	0.463	0.125	0	Kerat5	RBBP8
INAVA2	0	1.69883	0.423	0.085	0	Kerat5	INAVA
KIF20A	0	2.94779	0.363	0.026	0	Kerat5	KIF20A
BUB1	0	2.16234	0.367	0.032	0	Kerat5	BUB1
MIS18A	0	1.60174	0.429	0.095	0	Kerat5	MIS18A
MCM7	0	1.62471	0.421	0.089	0	Kerat5	MCM7
BRCA1	0	2.17756	0.376	0.047	0	Kerat5	BRCA1
CKAP2L	0	2.12676	0.362	0.033	0	Kerat5	CKAP2L
PRSS31	0	1.56531	0.413	0.084	0	Kerat5	PRSS3
NMU1	0	1.89186	0.378	0.051	0	Kerat5	NMU
LMNB1	0	2.23411	0.362	0.035	0	Kerat5	LMNB1
MCM4	0	1.45086	0.415	0.09	0	Kerat5	MCM4
CDCA4	0	1.7067	0.433	0.109	0	Kerat5	CDCA4
CENPA	0	2.55821	0.351	0.027	0	Kerat5	CENPA
NCAPH	0	2.69952	0.348	0.025	0	Kerat5	NCAPH
KIAA00402	0	1.66838	0.403	0.081	0	Kerat5	KIAA0040
RACGAP1	0	2.18662	0.37	0.048	0	Kerat5	RACGAP1
TROAP	0	2.12764	0.356	0.035	0	Kerat5	TROAP
CENPU	0	1.72246	0.364	0.044	0	Kerat5	CENPU
ORC6	0	1.72133	0.372	0.056	0	Kerat5	ORC6
AP1M22	0	1.41376	0.407	0.091	0	Kerat5	AP1M2
RAD51AP1	0	2.28377	0.344	0.03	0	Kerat5	RAD51AP1
BUB1B	0	2.42506	0.338	0.026	0	Kerat5	BUB1B
CENPN	0	1.14143	0.393	0.087	0	Kerat5	CENPN
BARD1	0	1.6246	0.378	0.072	0	Kerat5	BARD1
TUBB	0	1.04619	0.99	0.684	0	Kerat5	TUBB
PTGFRN1	0	1.91061	0.367	0.062	0	Kerat5	PTGFRN
DEPDC1B	0	3.15374	0.32	0.018	0	Kerat5	DEPDC1B
GJB21	0	1.20408	0.36	0.06	0	Kerat5	GJB2
TRIP13	0	2.10852	0.335	0.036	0	Kerat5	TRIP13
KIF21A1	0	1.50546	0.387	0.089	0	Kerat5	KIF21A
TUBA1B	0	1.35559	0.993	0.7	0	Kerat5	TUBA1B
CDCA5	0	2.59585	0.315	0.023	0	Kerat5	CDCA5
RTKN21	0	2.04495	0.324	0.037	0	Kerat5	RTKN2
GINS2	0	2.23956	0.322	0.036	0	Kerat5	GINS2
TXNDC17	0	1.40707	0.993	0.707	0	Kerat5	TXNDC17
IQGAP31	0	1.16635	0.318	0.034	0	Kerat5	IQGAP3
TTF2	0	1.49907	0.36	0.076	0	Kerat5	TTF2
PKP21	0	2.2265	0.328	0.046	0	Kerat5	PKP2
CADM11	0	1.8232	0.337	0.058	0	Kerat5	CADM1
BRCA2	0	1.98527	0.322	0.043	0	Kerat5	BRCA2
KNSTRN	0	1.67691	0.344	0.07	0	Kerat5	KNSTRN
KIFC1	0	2.50454	0.296	0.024	0	Kerat5	KIFC1
SHCBP1	0	1.78843	0.308	0.037	0	Kerat5	SHCBP1
GJB52	0	1.73206	0.334	0.064	0	Kerat5	GJB5
ABLIM12	0	1.59188	0.338	0.068	0	Kerat5	ABLIM1
AC022075.12	0	1.47535	0.327	0.059	0	Kerat5	AC022075.1
MELK	0	2.10369	0.297	0.033	0	Kerat5	MELK
FOXM1	0	1.79183	0.304	0.04	0	Kerat5	FOXM1
SKA3	0	1.95143	0.29	0.029	0	Kerat5	SKA3
MFAP51	0	1.59714	0.311	0.052	0	Kerat5	MFAP5
CIP2A	0	1.94359	0.289	0.038	0	Kerat5	CIP2A
NUCKS1	0	1.42116	0.997	0.748	0	Kerat5	NUCKS1
PKMYT1	0	3.06081	0.263	0.015	0	Kerat5	PKMYT1
CDCA7	0	2.40183	0.281	0.035	0	Kerat5	CDCA7
H2AFZ	0	1.22449	0.994	0.748	0	Kerat5	H2AFZ
AC036176.32	0	1.81371	0.295	0.053	0	Kerat5	AC036176.3
AC004556.32	0	2.08215	0.288	0.046	0	Kerat5	AC004556.3
CENPM	0	1.73383	0.274	0.035	0	Kerat5	CENPM
KIF15	0	2.64696	0.253	0.017	0	Kerat5	KIF15
BCL11B2	0	1.87218	0.277	0.043	0	Kerat5	BCL11B
CDC25C	0	2.74455	0.248	0.017	0	Kerat5	CDC25C
GAS2L3	0	2.12733	0.26	0.033	0	Kerat5	GAS2L3
NIPAL12	0	2.06617	0.258	0.041	0	Kerat5	NIPAL1
FAM111B	0	2.13669	0.237	0.02	0	Kerat5	FAM111B
RBL1	0	1.907	0.258	0.041	0	Kerat5	RBL1
ESCO2	0	1.85709	0.238	0.025	0	Kerat5	ESCO2
RAD51	0	2.75544	0.23	0.019	0	Kerat5	RAD51
SKA1	0	2.43184	0.224	0.017	0	Kerat5	SKA1
FANCD2	0	2.16925	0.226	0.023	0	Kerat5	FANCD2
INCENP	0	2.60601	0.221	0.02	0	Kerat5	INCENP
ATAD5	0	1.80447	0.221	0.029	0	Kerat5	ATAD5
DTL	0	2.47115	0.207	0.018	0	Kerat5	DTL
E2F7	0	1.7146	0.215	0.028	0	Kerat5	E2F7
AL354953.11	0	2.14579	0.21	0.027	0	Kerat5	AL354953.1
SPC24	0	1.76235	0.2	0.022	0	Kerat5	SPC24
HIST1H1B	0	2.41622	0.204	0.026	0	Kerat5	HIST1H1B
ELAVL21	0	2.76199	0.198	0.021	0	Kerat5	ELAVL2
MCM10	0	2.40753	0.192	0.015	0	Kerat5	MCM10
C20orf1971	0	2.49006	0.186	0.018	0	Kerat5	C20orf197
SPAG5	0	2.00168	0.185	0.019	0	Kerat5	SPAG5
GINS1	0	2.51022	0.179	0.014	0	Kerat5	GINS1
MTFR2	0	2.2317	0.181	0.017	0	Kerat5	MTFR2
LINC025511	0	2.31653	0.183	0.02	0	Kerat5	LINC02551
CHTF18	0	1.88711	0.18	0.02	0	Kerat5	CHTF18
HIST1H3B	0	1.93745	0.176	0.018	0	Kerat5	HIST1H3B
C12orf54	0	2.70214	0.171	0.013	0	Kerat5	C12orf54
OIP5	0	2.72477	0.166	0.011	0	Kerat5	OIP5
ARHGEF39	0	2.91373	0.164	0.01	0	Kerat5	ARHGEF39
NEIL3	0	2.44171	0.144	0.01	0	Kerat5	NEIL3
HIST1H3G	0	2.38789	0.144	0.012	0	Kerat5	HIST1H3G
HMGB1	0	1.0268	0.997	0.869	0	Kerat5	HMGB1
EXO1	0	2.94563	0.131	0.008	0	Kerat5	EXO1
ANXA2	0	1.05798	1	0.907	0	Kerat5	ANXA2
S100A22	0	2.00376	1	0.91	0	Kerat5	S100A2
GSTP11	0	1.29524	0.999	0.923	0	Kerat5	GSTP1
S100A102	0	1.19721	1	0.934	0	Kerat5	S100A10
EZH2	7.81691028848111e-307	1.32195	0.317	0.06	2.86106733468697e-302	Kerat5	EZH2
FUBP1	6.50489351264862e-306	1.03705	0.635	0.227	2.38085607456452e-301	Kerat5	FUBP1
AK4	8.91811321489823e-305	1.3498	0.421	0.105	3.2641186177849e-300	Kerat5	AK4
CCNF	4.24060124797234e-304	2.07925	0.155	0.015	1.55210246277036e-299	Kerat5	CCNF
UBE2S	1.20672264868516e-303	1.09412	0.865	0.448	4.41672556645256e-299	Kerat5	UBE2S
CDT1	1.65803150283794e-302	2.01969	0.261	0.043	6.06856110353714e-298	Kerat5	CDT1
UHRF1	5.99830915769646e-302	1.48744	0.211	0.028	2.19544113480848e-297	Kerat5	UHRF1
IARS2	1.30759684956398e-301	1.07304	0.759	0.329	4.78593522908911e-297	Kerat5	IARS2
MAL21	7.96581713765473e-300	1.08216	0.522	0.149	2.91556873055301e-295	Kerat5	MAL2
GJB32	9.3258983055701e-300	1.52548	0.387	0.09	3.41337203882171e-295	Kerat5	GJB3
GALNT21	1.27859417615502e-297	1.19693	0.565	0.184	4.67978254414499e-293	Kerat5	GALNT2
LINC00707	1.3316208647279e-296	1.63785	0.229	0.033	4.87386552699058e-292	Kerat5	LINC00707
DLK21	3.90134626577257e-296	1.59686	0.329	0.067	1.42793174673542e-291	Kerat5	DLK2
MOB3B1	1.38281410947778e-295	1.6844	0.292	0.054	5.06123792209961e-291	Kerat5	MOB3B
CDC6	2.05475310981955e-295	1.68795	0.214	0.029	7.52060185725054e-291	Kerat5	CDC6
GOT2	3.58832046478108e-295	1.05311	0.633	0.224	1.31336117331452e-290	Kerat5	GOT2
LBR	6.36199800855137e-293	1.13449	0.521	0.159	2.32855489110989e-288	Kerat5	LBR
ACOT7	9.64077432087999e-293	1.39671	0.472	0.135	3.52861980918528e-288	Kerat5	ACOT7
MCM5	7.95038989427317e-290	1.74061	0.297	0.057	2.90992220520292e-285	Kerat5	MCM5
BRI3BP	1.08618583714002e-289	1.67639	0.328	0.069	3.97554878251618e-285	Kerat5	BRI3BP
USP9Y2	1.47802103144012e-289	1.15888	0.347	0.075	5.40970477717398e-285	Kerat5	USP9Y
JAG11	9.95886606112431e-288	1.45559	0.381	0.092	3.64504456703211e-283	Kerat5	JAG1
WEE1	1.19765540141726e-286	1.12149	0.644	0.242	4.3835385347273e-282	Kerat5	WEE1
FDPS	2.21054052021293e-285	1.04126	0.976	0.649	8.09079935803134e-281	Kerat5	FDPS
MCC1	8.0041571961104e-285	1.39858	0.358	0.082	2.92960157534837e-280	Kerat5	MCC
RMI2	5.47936851503585e-284	2.10885	0.206	0.029	2.00550367018827e-279	Kerat5	RMI2
MDFI1	1.58420057762393e-283	1.44455	0.35	0.079	5.79833253416136e-279	Kerat5	MDFI
LINC026571	2.76260887406539e-282	1.67026	0.242	0.04	1.01114247399668e-277	Kerat5	LINC02657
DKC1	1.717768227605e-281	1.11623	0.656	0.257	6.28720348985707e-277	Kerat5	DKC1
CASP6	2.46754057451772e-281	1.60535	0.401	0.104	9.03144525679231e-277	Kerat5	CASP6
LYAR	3.02816397314947e-281	1.04392	0.634	0.24	1.10833829581244e-276	Kerat5	LYAR
TPD522	9.73883470720628e-280	1.43492	0.351	0.08	3.56451089118457e-275	Kerat5	TPD52
NETO2	2.73564147048399e-279	1.36528	0.344	0.077	1.00127213461185e-274	Kerat5	NETO2
NEDD4L1	9.47842427358681e-279	1.04818	0.467	0.134	3.46919806837551e-274	Kerat5	NEDD4L
BLCAP1	1.20005143018705e-276	1.06309	0.668	0.263	4.39230823962761e-272	Kerat5	BLCAP
BAIAP2L12	3.03458563456744e-276	1.34478	0.424	0.114	1.11068868810803e-271	Kerat5	BAIAP2L1
UQCC3	4.51239527947451e-276	1.02099	0.729	0.319	1.65158179624047e-271	Kerat5	UQCC3
MCM3	7.56361172892372e-276	1.55172	0.358	0.085	2.76835752890337e-271	Kerat5	MCM3
ERCC6L	2.29254876215406e-275	2.5469	0.112	0.008	8.39095772436006e-271	Kerat5	ERCC6L
AC006329.11	3.49245945014234e-274	1.56622	0.303	0.063	1.2782750833466e-269	Kerat5	AC006329.1
PCNA	3.76109406816079e-274	1.21262	0.593	0.222	1.37659803988753e-269	Kerat5	PCNA
POLE2	8.88389757543634e-273	1.84105	0.179	0.022	3.25159535158545e-268	Kerat5	POLE2
POLQ	3.25502148436578e-268	2.38075	0.103	0.007	1.19137041349272e-263	Kerat5	POLQ
ADAM151	1.39399451314487e-266	1.20296	0.554	0.192	5.10215931756152e-262	Kerat5	ADAM15
SULF21	7.67502819183835e-264	1.22469	0.429	0.119	2.80913706849476e-259	Kerat5	SULF2
TESMIN2	1.4222193445148e-263	1.87584	0.263	0.05	5.2054650228586e-259	Kerat5	TESMIN
MIR924HG	5.48173013925772e-263	2.82313	0.111	0.008	2.00636804826972e-258	Kerat5	MIR924HG
THOC3	9.4284379571084e-262	1.179	0.51	0.164	3.45090257668124e-257	Kerat5	THOC3
LIG1	1.54643578115388e-261	1.49044	0.264	0.05	5.6601096026013e-257	Kerat5	LIG1
CCDC15	4.44778173730871e-261	1.96895	0.174	0.022	1.62793259367236e-256	Kerat5	CCDC15
ARNTL2	1.40775231197403e-260	1.22354	0.319	0.071	5.15251423705614e-256	Kerat5	ARNTL2
FAT22	6.23066834266315e-259	1.73565	0.243	0.043	2.28048692009814e-254	Kerat5	FAT2
C21orf58	1.86488468609073e-257	1.67839	0.186	0.025	6.82566443956069e-253	Kerat5	C21orf58
PKP12	4.00419857449588e-257	1.55577	0.283	0.058	1.46557672025124e-252	Kerat5	PKP1
PLD5	2.99674262821312e-256	2.27572	0.137	0.014	1.09683776935228e-251	Kerat5	PLD5
FBXO5	5.12278608611021e-256	1.55525	0.251	0.046	1.8749909353772e-251	Kerat5	FBXO5
AP1S32	1.40834298341309e-255	1.46308	0.272	0.053	5.15467615359027e-251	Kerat5	AP1S3
H2AFX	2.0260524809968e-255	1.01878	0.554	0.196	7.41555468569637e-251	Kerat5	H2AFX
BCAR31	1.02134307649026e-254	1.25733	0.434	0.128	3.73821779426202e-250	Kerat5	BCAR3
POLD3	4.30388107137832e-254	1.16971	0.477	0.152	1.57526351093518e-249	Kerat5	POLD3
FLRT32	3.77112452189746e-253	1.24454	0.393	0.103	1.38026928625969e-248	Kerat5	FLRT3
KCTD11	4.69656209307506e-252	1.43651	0.323	0.075	1.7189886916864e-247	Kerat5	KCTD1
STIL	1.30116689590034e-251	1.60466	0.176	0.023	4.76240095568484e-247	Kerat5	STIL
FAM83H2	4.44304662479075e-250	1.62291	0.272	0.055	1.62619949513966e-245	Kerat5	FAM83H
AC245041.11	1.23500255883559e-249	2.06754	0.162	0.02	4.52023286559415e-245	Kerat5	AC245041.1
IGSF32	5.38962665152349e-249	1.81058	0.228	0.04	1.97265725072411e-244	Kerat5	IGSF3
GTF2H2	6.68242711041314e-249	1.44277	0.263	0.052	2.44583514668231e-244	Kerat5	GTF2H2
STON21	8.83464241259493e-248	1.83589	0.21	0.034	3.23356746943387e-243	Kerat5	STON2
NCAPG2	2.9877228219198e-247	1.54018	0.232	0.041	1.09353643005086e-242	Kerat5	NCAPG2
ZBED2	4.56791015456109e-246	2.23245	0.133	0.013	1.67190079567091e-241	Kerat5	ZBED2
LINC005112	2.3297675882666e-245	1.29041	0.378	0.1	8.52718234981457e-241	Kerat5	LINC00511
MAP3K92	3.10601176222065e-244	1.69125	0.247	0.047	1.13683136509038e-239	Kerat5	MAP3K9
ITGB3BP	5.39873097747742e-242	1.01315	0.494	0.164	1.97598952506651e-237	Kerat5	ITGB3BP
POC1A	2.08538968921463e-240	1.86089	0.188	0.028	7.63273480149446e-236	Kerat5	POC1A
GEN1	1.02755510705214e-239	1.91539	0.175	0.024	3.76095444732155e-235	Kerat5	GEN1
SOX92	2.31049692529502e-239	1.21863	0.402	0.112	8.45664979627229e-235	Kerat5	SOX9
YEATS4	2.8939964551132e-239	1.17591	0.471	0.154	1.05923164253598e-234	Kerat5	YEATS4
BLM	3.84097999288585e-238	1.59354	0.138	0.015	1.40583708719615e-233	Kerat5	BLM
DSN1	1.19168794503829e-237	1.37581	0.328	0.08	4.36169704763464e-233	Kerat5	DSN1
PARD6G2	3.75041326137133e-237	1.80366	0.224	0.04	1.37268875779452e-232	Kerat5	PARD6G
IMMP1L	4.99416485139711e-237	1.24706	0.431	0.132	1.82791427725986e-232	Kerat5	IMMP1L
MASTL	1.44511828346617e-236	1.62551	0.229	0.041	5.28927742931453e-232	Kerat5	MASTL
SASS6	2.01145424775535e-236	1.46211	0.252	0.05	7.36212369220936e-232	Kerat5	SASS6
NPNT	2.65367888322881e-236	2.38016	0.119	0.011	9.71273008050577e-232	Kerat5	NPNT
BNC12	1.77178135054912e-235	1.36505	0.345	0.089	6.48489692114484e-231	Kerat5	BNC1
MYBPHL	4.22262820239822e-234	2.26251	0.123	0.012	1.54552414835977e-229	Kerat5	MYBPHL
PXMP2	6.58088272112612e-234	1.14153	0.487	0.166	2.40866888475937e-229	Kerat5	PXMP2
MCUB	9.15879095184157e-234	1.04689	0.468	0.152	3.35220907628353e-229	Kerat5	MCUB
CHAF1A	2.00502474043944e-233	1.77176	0.222	0.04	7.33859105248238e-229	Kerat5	CHAF1A
SOX72	2.38675721524523e-233	1.30901	0.321	0.078	8.73577008351906e-229	Kerat5	SOX7
JPT2	4.86290928787589e-233	1.13302	0.429	0.132	1.77987342845546e-228	Kerat5	JPT2
MRPL24	9.10202524994592e-232	1.00218	0.695	0.319	3.33143226173271e-227	Kerat5	MRPL24
CDCP11	4.63725557899761e-231	1.17272	0.476	0.157	1.69728191446892e-226	Kerat5	CDCP1
PXN	8.35310990231115e-231	1.0056	0.55	0.205	3.0573217553449e-226	Kerat5	PXN
LINP12	6.03285325712582e-230	1.85536	0.187	0.029	2.20808462064062e-225	Kerat5	LINP1
HACD22	1.38079678006737e-229	1.01311	0.503	0.17	5.05385429472458e-225	Kerat5	HACD2
ST141	1.85254417951797e-229	1.14687	0.348	0.089	6.78049695145371e-225	Kerat5	ST14
INPP4B1	1.09768188600995e-228	1.00715	0.416	0.123	4.01762547098501e-224	Kerat5	INPP4B
DGKA1	2.27668081892958e-228	1.11219	0.453	0.146	8.33287946536416e-224	Kerat5	DGKA
CDC45	1.14301988479334e-227	1.94691	0.15	0.019	4.1835670803321e-223	Kerat5	CDC45
PLEKHA51	5.23666570242875e-227	1.06503	0.569	0.219	1.91667201374595e-222	Kerat5	PLEKHA5
IL20RB2	4.31901664039436e-226	1.05785	0.437	0.134	1.58080328055074e-221	Kerat5	IL20RB
PAK1	9.34579456224116e-226	1.14162	0.462	0.153	3.42065426772589e-221	Kerat5	PAK1
SFRP1	1.81183158520754e-225	1.0659	0.675	0.293	6.6314847850181e-221	Kerat5	SFRP1
DLEU2	2.59384875946717e-225	1.5266	0.278	0.062	9.49374584452578e-221	Kerat5	DLEU2
EPHA22	2.39937383780113e-224	1.26976	0.356	0.096	8.78194818373592e-220	Kerat5	EPHA2
CDS12	6.84772425760178e-224	1.44893	0.317	0.078	2.50633555552483e-219	Kerat5	CDS1
SPECC11	8.32421006815104e-224	1.25438	0.368	0.102	3.04674412704396e-219	Kerat5	SPECC1
FEN1	5.19061524493995e-223	1.43795	0.291	0.068	1.89981708580047e-218	Kerat5	FEN1
NDE1	2.15577207553249e-222	1.3289	0.377	0.109	7.89034137365648e-218	Kerat5	NDE1
COL4A51	8.12502851051917e-222	1.54407	0.26	0.055	2.97384168513512e-217	Kerat5	COL4A5
TAGLN1	1.00720777737235e-221	1.10446	0.558	0.208	3.68648118596054e-217	Kerat5	TAGLN
PKP4	1.19848520505424e-221	1.26717	0.365	0.102	4.38657569901901e-217	Kerat5	PKP4
TNFAIP8L1	6.75372485063724e-220	2.1104	0.196	0.033	2.47193083258174e-215	Kerat5	TNFAIP8L1
GNA152	4.58705912467891e-219	1.10836	0.34	0.089	1.67890951022373e-214	Kerat5	GNA15
CHML	8.86278326170781e-219	1.18459	0.387	0.114	3.24386730161768e-214	Kerat5	CHML
AMOTL11	3.31350756495374e-218	1.1665	0.474	0.164	1.21277690384872e-213	Kerat5	AMOTL1
CRYBG1	6.29132451264469e-218	1.15209	0.444	0.147	2.30268768487308e-213	Kerat5	CRYBG1
GSTCD	2.90376082062002e-217	1.74402	0.213	0.039	1.06280549795513e-212	Kerat5	GSTCD
ANXA8L12	1.01731115513335e-215	1.84133	0.188	0.031	3.72346055890357e-211	Kerat5	ANXA8L1
PLAGL21	2.37894922667642e-215	1.31973	0.344	0.094	8.70719206455837e-211	Kerat5	PLAGL2
CDC25B	3.64956074498271e-215	1.43395	0.386	0.117	1.33577572827112e-210	Kerat5	CDC25B
ADGRG62	4.95136574305918e-215	1.64455	0.226	0.044	1.81224937561709e-210	Kerat5	ADGRG6
EFCAB11	2.16000580180777e-214	1.13346	0.312	0.077	7.90583723519661e-210	Kerat5	EFCAB11
CHMP4C2	5.45225598544584e-214	1.59823	0.289	0.069	1.99558021323303e-209	Kerat5	CHMP4C
KLF7	6.35867620302542e-214	1.05168	0.412	0.128	2.32733907706934e-209	Kerat5	KLF7
CSRP2	5.40414249561337e-213	1.10316	0.506	0.18	1.97797019481945e-208	Kerat5	CSRP2
ERVMER34-11	8.29150628414895e-213	2.04456	0.168	0.025	3.03477421506136e-208	Kerat5	ERVMER34-1
DDIAS	1.1755149953598e-212	2.17608	0.103	0.009	4.30250243451642e-208	Kerat5	DDIAS
GALNT18	6.81398331267591e-212	2.258	0.113	0.011	2.49398603227251e-207	Kerat5	GALNT18
PRIM1	1.31089555254997e-211	1.22789	0.235	0.048	4.79800881188816e-207	Kerat5	PRIM1
GPSM2	1.76734927739892e-210	1.27406	0.408	0.13	6.46867509020778e-206	Kerat5	GPSM2
C11orf91	4.97886474425824e-210	1.08826	0.289	0.068	1.82231428504596e-205	Kerat5	C11orf91
C1orf112	6.67862349708956e-210	2.08151	0.124	0.014	2.44444298616975e-205	Kerat5	C1orf112
SLC20A21	1.8967578684692e-209	1.07016	0.442	0.147	6.94232347438413e-205	Kerat5	SLC20A2
TMEM402	1.19184759535578e-208	1.0024	0.351	0.096	4.36228138376171e-204	Kerat5	TMEM40
SLITRK61	3.39281299755388e-208	1.96361	0.135	0.016	1.2418034852347e-203	Kerat5	SLITRK6
USP1	3.98033236247999e-208	1.06349	0.527	0.202	1.4568414479913e-203	Kerat5	USP1
PIMREG	5.40034118274413e-207	1.924	0.126	0.014	1.97657887629618e-202	Kerat5	PIMREG
CKMT1A2	3.22544321270626e-206	1.60538	0.249	0.055	1.18054447028262e-201	Kerat5	CKMT1A
LRR1	4.62040088696945e-206	1.10123	0.308	0.079	1.69111292863969e-201	Kerat5	LRR1
WDR34	6.27821820686198e-206	1.30268	0.408	0.131	2.29789064589356e-201	Kerat5	WDR34
HAS32	6.87749889229142e-206	1.86934	0.172	0.027	2.51723336956758e-201	Kerat5	HAS3
TRIM59	7.04872582435822e-206	1.10895	0.324	0.087	2.57990413897335e-201	Kerat5	TRIM59
MYH10	9.20474644843315e-206	1.26358	0.376	0.113	3.36902924759102e-201	Kerat5	MYH10
PPP1R13L2	1.31750588881927e-205	1.21728	0.379	0.114	4.82220330366742e-201	Kerat5	PPP1R13L
DHTKD1	3.22972703102047e-204	1.40711	0.315	0.083	1.1821123906238e-199	Kerat5	DHTKD1
BTBD10	5.49149200252441e-204	1.06518	0.447	0.153	2.00994098784396e-199	Kerat5	BTBD10
SAPCD2	2.26199961087363e-203	2.35114	0.104	0.01	8.27914477575856e-199	Kerat5	SAPCD2
IL1RAP1	5.04036222639411e-203	1.23953	0.279	0.067	1.84482297848251e-198	Kerat5	IL1RAP
C1orf1162	1.00880804241685e-202	1.05069	0.35	0.097	3.69233831604991e-198	Kerat5	C1orf116
EXPH52	5.05976547139878e-201	1.85999	0.171	0.028	1.85192476018667e-196	Kerat5	EXPH5
CTNNBIP1	5.49431515032215e-201	1.00163	0.452	0.156	2.01097428816941e-196	Kerat5	CTNNBIP1
ELOVL6	7.20245461421401e-201	1.02995	0.431	0.142	2.63617041334847e-196	Kerat5	ELOVL6
E2F8	1.40463060073632e-197	2.1329	0.112	0.012	5.14108846175501e-193	Kerat5	E2F8
CHRNA5	1.6212393298481e-195	1.89851	0.117	0.013	5.93389807117702e-191	Kerat5	CHRNA5
HIST2H2AC	2.84107300005962e-195	1.4549	0.357	0.109	1.03986112875182e-190	Kerat5	HIST2H2AC
CST61	3.34787026812099e-195	1.02016	0.252	0.056	1.22535399683496e-190	Kerat5	CST6
MMS22L	8.5308748444592e-195	1.76196	0.191	0.035	3.12238550182051e-190	Kerat5	MMS22L
TCF19	1.23428699307116e-194	2.19735	0.134	0.018	4.51761382333975e-190	Kerat5	TCF19
ISG20L2	2.71253164623119e-194	1.04349	0.484	0.18	9.92813707837078e-190	Kerat5	ISG20L2
FAM111A	2.99714125139572e-194	1	0.506	0.197	1.09698366942335e-189	Kerat5	FAM111A
NLRP22	6.22410625792907e-194	1.77093	0.165	0.027	2.27808513146462e-189	Kerat5	NLRP2
MST1R	1.03891595619132e-193	2.25434	0.126	0.016	3.80253629125586e-189	Kerat5	MST1R
PLXNA21	3.53432766531435e-193	1.24136	0.289	0.074	1.2935992687817e-188	Kerat5	PLXNA2
KIAA12171	7.08044765469739e-193	1.20317	0.278	0.069	2.59151464609579e-188	Kerat5	KIAA1217
CKMT1B2	1.15492301808198e-192	1.45255	0.24	0.054	4.22713373848184e-188	Kerat5	CKMT1B
DARS2	2.29989145944917e-192	1.40191	0.27	0.067	8.41783273072992e-188	Kerat5	DARS2
RFWD3	3.53539537757641e-191	1.38351	0.247	0.057	1.29399006214674e-186	Kerat5	RFWD3
COL4A61	3.47358940685003e-189	1.82439	0.173	0.03	1.27136845880118e-184	Kerat5	COL4A6
MMP282	1.19188481208886e-188	1.20237	0.299	0.078	4.36241760072643e-184	Kerat5	MMP28
G2E3	1.19696329834928e-188	1.13515	0.392	0.129	4.3810053682882e-184	Kerat5	G2E3
PKIB1	2.79112263834795e-188	1.75713	0.179	0.032	1.02157879686173e-183	Kerat5	PKIB
LINC019802	3.04843451350888e-187	1.45757	0.212	0.044	1.11575751628939e-182	Kerat5	LINC01980
CENPL	3.46799383458132e-187	1.33665	0.282	0.072	1.26932042339511e-182	Kerat5	CENPL
SLC2A12	7.64440992202437e-187	1.00699	0.406	0.134	2.79793047556014e-182	Kerat5	SLC2A1
CENPS	1.16687480308809e-186	1.11257	0.311	0.086	4.27087846678272e-182	Kerat5	CENPS
FGD61	5.89671793947884e-186	1.29113	0.243	0.056	2.15825773302865e-181	Kerat5	FGD6
MELTF1	2.38342137012443e-185	1.5546	0.231	0.052	8.72356055679244e-181	Kerat5	MELTF
ZWILCH	6.25817913229309e-185	1.37015	0.235	0.052	2.29055614421059e-180	Kerat5	ZWILCH
TNFRSF211	7.3019953308785e-185	1.35019	0.309	0.087	2.67260331105484e-180	Kerat5	TNFRSF21
GNG41	2.66782160645229e-184	1.71207	0.169	0.029	9.76449386177604e-180	Kerat5	GNG4
HSPA4L1	9.67951381060006e-184	1.46444	0.281	0.073	3.54279884981773e-179	Kerat5	HSPA4L
MRE11	1.27352461648864e-183	1.10161	0.368	0.117	4.66122744881007e-179	Kerat5	MRE11
LPAR32	1.36363387548932e-182	1.84683	0.17	0.03	4.99103634767845e-178	Kerat5	LPAR3
MXD3	1.67498733039745e-182	1.87763	0.136	0.019	6.1306211279877e-178	Kerat5	MXD3
ENDOD12	4.72754481391102e-181	1.18886	0.352	0.109	1.73032867733957e-176	Kerat5	ENDOD1
CARD10	1.33855574989526e-180	2.08551	0.134	0.019	4.89924790019162e-176	Kerat5	CARD10
RGS202	1.71896269730373e-180	1.11103	0.297	0.081	6.29157536840138e-176	Kerat5	RGS20
RFC4	3.66068892770751e-179	1.25032	0.292	0.08	1.33984875443022e-174	Kerat5	RFC4
FANCB	1.63582319519549e-178	1.37612	0.16	0.027	5.98727647673502e-174	Kerat5	FANCB
CARMIL1	1.7970409731709e-178	1.29614	0.215	0.047	6.57734966590282e-174	Kerat5	CARMIL1
ANKRD18A	2.0718382972916e-178	1.87229	0.129	0.018	7.58313535191698e-174	Kerat5	ANKRD18A
AC092306.1	2.70214047191738e-178	2.22368	0.119	0.015	9.89010434126479e-174	Kerat5	AC092306.1
TMEM106C	6.50100115301638e-178	1.17591	0.376	0.126	2.37943143201553e-173	Kerat5	TMEM106C
ZNF695	6.69451427992009e-178	1.97059	0.106	0.012	2.45025917159355e-173	Kerat5	ZNF695
CEP128	5.30009016037458e-177	2.01736	0.103	0.011	1.9398859995987e-172	Kerat5	CEP128
TLL11	2.35151554565445e-176	2.26476	0.126	0.017	8.60678204864986e-172	Kerat5	TLL1
CCDC18	6.81744787052151e-176	1.24553	0.218	0.048	2.49525409508958e-171	Kerat5	CCDC18
RAMP11	1.04906869930014e-175	1.33916	0.247	0.06	3.83969634630843e-171	Kerat5	RAMP1
TNFRSF10A1	1.98373288077207e-175	1.41798	0.214	0.047	7.26066071691385e-171	Kerat5	TNFRSF10A
FOXA12	4.34421512934301e-175	1.50523	0.203	0.042	1.59002617949083e-170	Kerat5	FOXA1
ASF1B	6.66340017387836e-175	1.77069	0.119	0.015	2.43887109764122e-170	Kerat5	ASF1B
PLEKHN12	1.82013587350009e-174	1.384	0.246	0.06	6.66187931059767e-170	Kerat5	PLEKHN1
ADORA2B1	2.17343938075063e-174	1.91772	0.179	0.034	7.95500547748539e-170	Kerat5	ADORA2B
SCARB11	3.47297546096461e-174	1.21305	0.251	0.062	1.27114374846766e-169	Kerat5	SCARB1
MNS1	8.39572903143929e-174	1.15731	0.181	0.035	3.07292078279709e-169	Kerat5	MNS1
SPINK5	2.43195140064988e-173	1.73077	0.108	0.013	8.90118532151861e-169	Kerat5	SPINK5
TMCC32	1.53210065560444e-172	1.16768	0.235	0.055	5.60764160957782e-168	Kerat5	TMCC3
MGME1	3.65372818855358e-171	1.12485	0.408	0.146	1.3373010542925e-166	Kerat5	MGME1
TGFA	1.28940363171865e-170	1.36542	0.199	0.042	4.71934623245342e-166	Kerat5	TGFA
MICALL1	4.57700626881636e-170	1.11778	0.286	0.079	1.67523006444948e-165	Kerat5	MICALL1
CIT	5.5956794524972e-170	1.31605	0.236	0.056	2.0480746364085e-165	Kerat5	CIT
NUP107	6.76947349666686e-170	1.17281	0.297	0.084	2.47769499451504e-165	Kerat5	NUP107
SNCA1	5.64974706052715e-168	1.00832	0.294	0.083	2.06786392162354e-163	Kerat5	SNCA
CEP78	1.75686374588343e-167	1.43112	0.24	0.059	6.43029699630795e-163	Kerat5	CEP78
SCLT1	2.54463782565778e-167	1.07028	0.28	0.078	9.31362890569004e-163	Kerat5	SCLT1
PROM22	5.28166050895753e-167	1.07089	0.257	0.066	1.93314056288355e-162	Kerat5	PROM2
PARPBP	6.31050340549199e-167	1.3997	0.162	0.029	2.30970735144412e-162	Kerat5	PARPBP
MARVELD22	1.1438642030827e-166	1.49468	0.249	0.064	4.18665736970298e-162	Kerat5	MARVELD2
OSBPL101	4.67080487403769e-165	1.27793	0.212	0.048	1.70956129194654e-160	Kerat5	OSBPL10
SEMA4B2	4.09102166100059e-164	1.4599	0.215	0.049	1.49735483814282e-159	Kerat5	SEMA4B
PCSK9	5.25425988220533e-164	2.09076	0.117	0.016	1.92311165948597e-159	Kerat5	PCSK9
EFNA52	1.43433300262218e-163	1.45697	0.235	0.058	5.24980222289745e-159	Kerat5	EFNA5
LNCAROD1	7.24217037896082e-163	1.82261	0.142	0.023	2.65070678040345e-158	Kerat5	LNCAROD
HS6ST2	6.19532006300338e-162	2.17933	0.118	0.016	2.26754909625987e-157	Kerat5	HS6ST2
CD3EAP	6.49782370673756e-162	1.05627	0.35	0.115	2.37826845490301e-157	Kerat5	CD3EAP
PTPRK	2.00315175637986e-161	1.00931	0.379	0.131	7.33173574352591e-157	Kerat5	PTPRK
ARHGEF181	1.49708659412921e-160	1.30135	0.254	0.068	5.47948664317231e-156	Kerat5	ARHGEF18
VANGL1	3.42166488728221e-160	1.54792	0.267	0.075	1.25236356539416e-155	Kerat5	VANGL1
RASSF62	8.84400375375297e-160	1.50768	0.204	0.046	3.23699381391112e-155	Kerat5	RASSF6
TUFT11	2.57419639725008e-157	1.13226	0.235	0.06	9.42181623357502e-153	Kerat5	TUFT1
KLHL23	1.07670077639969e-156	1.71148	0.151	0.027	3.9408325117005e-152	Kerat5	KLHL23
TSPAN13	1.31312708299541e-156	1.2493	0.305	0.093	4.80617643647149e-152	Kerat5	TSPAN13
SNHG41	4.68825944912172e-156	1.58733	0.196	0.044	1.71594984097304e-151	Kerat5	SNHG4
CORO2A2	1.07309833005393e-155	1.33527	0.248	0.066	3.92764719783039e-151	Kerat5	CORO2A
DHRS1	1.45460004589946e-155	1.01199	0.42	0.161	5.32398162799661e-151	Kerat5	DHRS1
HIST1H1D	1.48152555599108e-155	1.73462	0.344	0.12	5.42253168748296e-151	Kerat5	HIST1H1D
TMEM30B2	2.1537272030967e-154	1.51305	0.197	0.044	7.88285693605422e-150	Kerat5	TMEM30B
XDH	9.19676469341492e-153	1.65918	0.14	0.024	3.3661078454368e-148	Kerat5	XDH
ACER3	1.55691852926956e-152	1.02773	0.302	0.093	5.69847750897952e-148	Kerat5	ACER3
DAPL11	3.61900290010174e-152	1.0551	0.246	0.065	1.32459125146624e-147	Kerat5	DAPL1
LETM21	6.42067538750447e-151	1.27423	0.226	0.058	2.35003139858051e-146	Kerat5	LETM2
SPINT1-AS12	2.15044564773835e-150	1.0759	0.272	0.078	7.87084611528715e-146	Kerat5	SPINT1-AS1
ANKRD18B	4.86632274079381e-150	1.80644	0.125	0.02	1.78112278635794e-145	Kerat5	ANKRD18B
RCCD1	5.66671226535058e-150	1.49718	0.225	0.058	2.07407335624097e-145	Kerat5	RCCD1
EPGN2	3.12209746295311e-149	1.34048	0.177	0.037	1.14271889241547e-144	Kerat5	EPGN
XRCC4	4.98494784924983e-149	1.10765	0.289	0.088	1.82454076230393e-144	Kerat5	XRCC4
PLS1	5.46906037405521e-149	1.87915	0.108	0.015	2.00173078750795e-144	Kerat5	PLS1
MYO19	3.28841622455827e-148	1.182	0.268	0.078	1.20359322235057e-143	Kerat5	MYO19
AFAP1L21	5.00044008379527e-148	1.61943	0.137	0.024	1.83021107506991e-143	Kerat5	AFAP1L2
NDC1	1.55062171348512e-147	1.51292	0.179	0.039	5.67543053352689e-143	Kerat5	NDC1
SAAL1	4.27821025075741e-147	1.15042	0.262	0.076	1.56586773387972e-142	Kerat5	SAAL1
MTG2	1.86331771820254e-146	1.0392	0.315	0.103	6.81992918039313e-142	Kerat5	MTG2
TIMELESS	2.66471055691372e-146	1.85154	0.121	0.019	9.75310710935992e-142	Kerat5	TIMELESS
AC004817.3	7.5662286620927e-146	1.76422	0.124	0.02	2.76931535261255e-141	Kerat5	AC004817.3
SHMT1	1.41302973087125e-145	1.72301	0.178	0.039	5.17183011796188e-141	Kerat5	SHMT1
AP1G2	4.96199247209247e-145	1.29646	0.21	0.052	1.81613886471057e-140	Kerat5	AP1G2
NSD2	8.14848321472504e-145	1.01193	0.286	0.087	2.98242634142151e-140	Kerat5	NSD2
AKAP1	8.81218398882489e-145	1.08624	0.317	0.105	3.2253474617498e-140	Kerat5	AKAP1
LRRCC1	9.96687039646163e-145	1.49292	0.208	0.052	3.64797423380892e-140	Kerat5	LRRCC1
SULT1E12	2.35341798708831e-144	1.28096	0.2	0.047	8.61374517454192e-140	Kerat5	SULT1E1
ARHGAP19	2.67884435881805e-144	1.45236	0.191	0.044	9.80483823770994e-140	Kerat5	ARHGAP19
CNFN2	5.80526797014195e-143	1.226	0.228	0.06	2.12478612975165e-138	Kerat5	CNFN
SORL11	6.71676057571625e-143	1.83563	0.117	0.018	2.4584015383179e-138	Kerat5	SORL1
TIAM11	2.70139220185667e-142	1.5946	0.134	0.023	9.8873655980156e-138	Kerat5	TIAM1
C1orf742	9.98372807868766e-140	1.2051	0.187	0.043	3.65414431408047e-135	Kerat5	C1orf74
DTNB1	1.04045349429975e-139	1.39454	0.196	0.047	3.80816383448652e-135	Kerat5	DTNB
RFC2	2.06908147629856e-139	1.09506	0.295	0.096	7.57304511140035e-135	Kerat5	RFC2
SNHG26	2.6035313634119e-139	1.11266	0.263	0.078	9.52918514322389e-135	Kerat5	SNHG26
HIRIP3	7.12000265874392e-139	1.21753	0.252	0.073	2.60599217312686e-134	Kerat5	HIRIP3
PROSER22	4.63475863727009e-138	1.48772	0.221	0.059	1.69636800882723e-133	Kerat5	PROSER2
POLA2	6.48991624383962e-138	1.36359	0.16	0.033	2.37537424440774e-133	Kerat5	POLA2
TEDC1	1.53011021694022e-137	1.63394	0.15	0.03	5.6003564050229e-133	Kerat5	TEDC1
WDR76	1.81217579407229e-137	1.07781	0.146	0.028	6.63274462388397e-133	Kerat5	WDR76
CCSAP	2.29383847288544e-137	1.23603	0.226	0.061	8.39567819460799e-133	Kerat5	CCSAP
SLF1	2.85060580036065e-137	1.09812	0.242	0.068	1.04335022899e-132	Kerat5	SLF1
COL9A32	9.59728232000894e-137	1.3411	0.215	0.057	3.51270130194647e-132	Kerat5	COL9A3
CEP152	1.7272512852282e-135	1.28412	0.171	0.038	6.32191242906372e-131	Kerat5	CEP152
KNTC1	9.7790825663826e-135	1.72466	0.117	0.019	3.5792420101217e-130	Kerat5	KNTC1
DUSP71	2.19405672219162e-134	1.11166	0.274	0.086	8.03046700889355e-130	Kerat5	DUSP7
DSCC1	2.45794186092562e-134	2.04485	0.122	0.021	8.99631300517387e-130	Kerat5	DSCC1
USP40	2.56345942204116e-134	1.09913	0.322	0.112	9.38251783061285e-130	Kerat5	USP40
CHD71	3.51417062663664e-134	1.09156	0.204	0.052	1.28622159105528e-129	Kerat5	CHD7
GABPB2	4.19561524513056e-134	1.15046	0.258	0.078	1.53563713587024e-129	Kerat5	GABPB2
CEP2501	8.66036482818729e-133	1.3788	0.231	0.065	3.16978013076483e-128	Kerat5	CEP250
HERC31	4.17097994032408e-132	1.06878	0.262	0.081	1.52662036795801e-127	Kerat5	HERC3
POP1	6.70284058379003e-132	1.03647	0.194	0.048	2.45330668207299e-127	Kerat5	POP1
MSH2	3.2545679438046e-131	1.17703	0.231	0.066	1.19120441311192e-126	Kerat5	MSH2
ARHGEF352	4.97968681973987e-131	1.1916	0.281	0.091	1.82261517289299e-126	Kerat5	ARHGEF35
CDK2	1.32497852512503e-130	1.27267	0.16	0.035	4.84955389981011e-126	Kerat5	CDK2
ELMO32	1.07953117063733e-129	1.11938	0.244	0.072	3.95119203764968e-125	Kerat5	ELMO3
FANCA	1.34029632889068e-129	1.43372	0.103	0.015	4.90561859337276e-125	Kerat5	FANCA
NUP205	2.23752928669199e-129	1.21213	0.202	0.052	8.18958094222136e-125	Kerat5	NUP205
ADRB21	5.05391914087948e-127	1.11473	0.237	0.069	1.8497849447533e-122	Kerat5	ADRB2
FAM83B2	5.79002157509603e-127	1.3923	0.136	0.027	2.1192057967009e-122	Kerat5	FAM83B
ZNF85	5.04149548971661e-126	1.66574	0.136	0.027	1.84523776419118e-121	Kerat5	ZNF85
AL121944.12	9.83945994496385e-126	1.20287	0.228	0.066	3.60134073445622e-121	Kerat5	AL121944.1
FBXL18	2.26936917544268e-124	1.0572	0.246	0.075	8.30611811903776e-120	Kerat5	FBXL18
PTPN32	2.89246776348817e-124	1.3624	0.175	0.042	1.05867212611431e-119	Kerat5	PTPN3
PXYLP1	6.59591018320995e-124	1.20046	0.188	0.048	2.41416908615667e-119	Kerat5	PXYLP1
THSD41	1.0737350531569e-123	1.20283	0.202	0.054	3.92997766805956e-119	Kerat5	THSD4
PCNT	3.6100302190253e-123	1.06612	0.241	0.073	1.32130716046545e-118	Kerat5	PCNT
STRBP1	1.25994632282529e-122	1.19968	0.228	0.067	4.61152953617284e-118	Kerat5	STRBP
FANCG	1.00307794915683e-121	1.72478	0.154	0.034	3.67136560170891e-117	Kerat5	FANCG
HOXD112	3.50477683332968e-121	1.79483	0.145	0.031	1.282783368767e-116	Kerat5	HOXD11
USP311	5.08917226442804e-121	1.00404	0.237	0.072	1.86268794050331e-116	Kerat5	USP31
PSRC1	3.8117339382349e-120	1.52183	0.125	0.024	1.39513273873336e-115	Kerat5	PSRC1
IGFLR1	1.23807978416042e-119	1.37674	0.139	0.029	4.53149581800556e-115	Kerat5	IGFLR1
POLR3G	3.64960170105135e-119	1.07273	0.193	0.052	1.3357907186018e-114	Kerat5	POLR3G
ZNF1852	5.86397236988236e-119	1.08299	0.21	0.059	2.14627252710064e-114	Kerat5	ZNF185
PDSS1	6.74814397603771e-119	1.25477	0.149	0.033	2.46988817666956e-114	Kerat5	PDSS1
MCM8	2.0999554021941e-118	1.14646	0.156	0.036	7.68604676757063e-114	Kerat5	MCM8
GALNT121	4.97437670344164e-118	1.49422	0.133	0.027	1.82067161722667e-113	Kerat5	GALNT12
HSF2BP1	7.24558071336493e-118	1.48109	0.136	0.028	2.6519549968987e-113	Kerat5	HSF2BP
UBASH3B	1.64380731955526e-117	1.30747	0.174	0.043	6.01649917030421e-113	Kerat5	UBASH3B
C6orf1411	4.52211268852018e-116	1.79368	0.103	0.017	1.65513846512527e-111	Kerat5	C6orf141
LRRC8C	7.0036793559933e-116	1.25015	0.151	0.034	2.56341668108711e-111	Kerat5	LRRC8C
GINS4	2.12354271607935e-115	1.43826	0.115	0.021	7.77237869512203e-111	Kerat5	GINS4
HIST1H1E	4.87316847743085e-115	1.18091	0.266	0.091	1.78362839442447e-110	Kerat5	HIST1H1E
PRKY1	1.06814235492031e-114	1.61116	0.138	0.03	3.90950783324383e-110	Kerat5	PRKY
MCM2	1.27983256845619e-114	1.54131	0.119	0.023	4.68431518380651e-110	Kerat5	MCM2
KDF12	1.77862736322487e-114	1.53109	0.149	0.034	6.50995401213935e-110	Kerat5	KDF1
SH2D3A1	2.17424778501874e-114	1.18964	0.174	0.044	7.95796431794709e-110	Kerat5	SH2D3A
PRKCQ-AS11	4.94898343713335e-114	1.67688	0.112	0.02	1.81137742782518e-109	Kerat5	PRKCQ-AS1
MCM6	7.40056596549243e-114	1.12167	0.279	0.097	2.70868114902989e-109	Kerat5	MCM6
OSBP2	2.65008444236585e-113	1.63779	0.106	0.018	9.69957406750325e-109	Kerat5	OSBP2
TYMSOS	2.76914218949672e-112	1.07073	0.262	0.088	1.01353373277769e-107	Kerat5	TYMSOS
EPCAM1	4.37837594799317e-111	1.16865	0.167	0.042	1.60252938072498e-106	Kerat5	EPCAM
IFFO21	1.0720769219483e-110	1.477	0.167	0.043	3.92390874202296e-106	Kerat5	IFFO2
HOXA10-AS	1.49247691217191e-110	1.03721	0.252	0.084	5.46261474624039e-106	Kerat5	HOXA10-AS
LIN9	1.57770878302381e-110	1.35295	0.103	0.018	5.77457191674543e-106	Kerat5	LIN9
LINC020571	7.8089708941999e-110	1.62231	0.109	0.02	2.8581614369861e-105	Kerat5	LINC02057
CENPP	9.91339569836752e-110	1.46274	0.109	0.02	3.6284019595595e-105	Kerat5	CENPP
MARK11	1.92470307264763e-109	1.62765	0.115	0.022	7.04460571619759e-105	Kerat5	MARK1
NSG12	9.89182349657682e-109	1.10841	0.197	0.056	3.62050631798208e-104	Kerat5	NSG1
MPHOSPH9	1.09611584720419e-108	1.31186	0.156	0.038	4.01189361235205e-104	Kerat5	MPHOSPH9
SSX2IP	1.39433996542112e-108	1.24616	0.178	0.048	5.10342370743783e-104	Kerat5	SSX2IP
TENM4	2.8746697090537e-108	1.59093	0.128	0.027	1.05215786021074e-103	Kerat5	TENM4
FAAP24	1.24886985669376e-106	1.59441	0.136	0.03	4.57098856248483e-102	Kerat5	FAAP24
AC026401.3	3.6442416674297e-106	1.29651	0.132	0.029	1.33382889269594e-101	Kerat5	AC026401.3
ADGRG11	3.70588407425019e-106	1.21576	0.165	0.043	1.35639063001631e-101	Kerat5	ADGRG1
JAG21	1.07723002944079e-104	1.44136	0.121	0.025	3.94276963075622e-100	Kerat5	JAG2
LINC025621	1.67670211377093e-104	1.78892	0.108	0.021	6.13689740661297e-100	Kerat5	LINC02562
CCDC85C	1.68409475245291e-104	1.06207	0.16	0.041	6.16395520345289e-100	Kerat5	CCDC85C
WDHD1	2.6168723444276e-104	1.368	0.135	0.03	9.57801446783945e-100	Kerat5	WDHD1
VPS52	7.27967035961056e-104	1.07702	0.219	0.069	2.66443214832106e-99	Kerat5	VPS52
LGR4	9.6103272698048e-104	1.04689	0.231	0.075	3.51747588402126e-99	Kerat5	LGR4
SKP2	3.39570328078337e-102	1.29261	0.163	0.043	1.24286135779952e-97	Kerat5	SKP2
CASC82	1.26213293824143e-101	1.03143	0.203	0.062	4.61953276725747e-97	Kerat5	CASC8
C1QTNF61	1.67156222980697e-101	1.18298	0.196	0.058	6.11808491731651e-97	Kerat5	C1QTNF6
HAUS8	2.65096981659993e-101	1.16459	0.153	0.039	9.70281462573741e-97	Kerat5	HAUS8
PIGU	9.01839891710635e-101	1.15272	0.231	0.077	3.30082418765009e-96	Kerat5	PIGU
RFC5	1.19392845083594e-100	1.35524	0.129	0.029	4.36989752290461e-96	Kerat5	RFC5
DAB2IP1	2.3090001542736e-100	1.33062	0.176	0.05	8.4511714646568e-96	Kerat5	DAB2IP
ZNF738	1.5104590189306e-99	1.29269	0.124	0.027	5.5284310551879e-95	Kerat5	ZNF738
CHAC2	3.82032792140862e-99	1.63951	0.113	0.023	1.39827822251477e-94	Kerat5	CHAC2
HIST1H2BH	1.40817213301534e-98	1.2441	0.107	0.021	5.15405082404944e-94	Kerat5	HIST1H2BH
CENPV	5.15214713315794e-98	1.40446	0.128	0.029	1.88573737220714e-93	Kerat5	CENPV
DUXAP81	1.73085362694325e-97	1.12884	0.183	0.053	6.33509735997498e-93	Kerat5	DUXAP8
ADAM19	1.16960219940629e-96	1.08284	0.101	0.019	4.28086101004695e-92	Kerat5	ADAM19
GDA2	2.69326034678035e-96	1.16065	0.122	0.027	9.85760219525078e-92	Kerat5	GDA
ATL11	9.60917973928222e-96	1.51083	0.125	0.028	3.51705587637469e-91	Kerat5	ATL1
AMOT	6.08432691508928e-95	1.20465	0.123	0.028	2.22692449419183e-90	Kerat5	AMOT
[truncated: 7,279 more rows]
