# Supplementary material for: Replicating Dynamic Immune Responses at Single‐Cell Resolution within a Microfluidic Human Skin Equivalent
Source: Adv Sci (Weinh). 2025 Jan 21;12(10):2415717. doi: 10.1002/advs.202415717 (PMC11905070; doi:10.1002/advs.202415717)
Supplement: Supplementary file 3 — Supplemental Data 2 [file ADVS-12-2415717-s005.xlsx]

## Sheet: kerat_DEG_d1
	p_val	avg_log2FC	pct.1	pct.2	p_val_adj
GDF15	1.11710187596872e-191	3.04759	0.268	0.051	4.0887045762331e-187
PRSS22	7.4214158220268e-183	2.94139	0.24	0.041	2.71631240502003e-178
MHENCR	4.6129206894412e-126	2.52063	0.193	0.041	1.68837510154238e-121
CXCL17	2.69994242048586e-68	2.46646	0.124	0.03	9.8820592532203e-64
HIST3H2A	5.23846185789742e-53	2.42832	0.214	0.103	1.91732942460903e-48
AC005256.1	7.01089414832911e-163	2.37004	0.244	0.052	2.56605736722994e-158
ENTPD7	4.6337505107933e-33	2.29387	0.102	0.04	1.69599902445545e-28
DEFB1	1.45482436455562e-92	2.27253	0.171	0.044	5.32480265671004e-88
ADAMTS1	7.5707910300789e-53	2.26172	0.15	0.055	2.77098522491918e-48
IL6R	1.35714374088264e-39	2.23229	0.115	0.044	4.96728180600457e-35
TMPRSS4	4.01759197042262e-59	2.08784	0.124	0.035	1.47047883709438e-54
MEG3	4.51391524285299e-16	2.00981	0.112	0.064	1.65213811803662e-11
AL627171.2	1.2867601914063e-35	1.96597	0.147	0.069	4.70967097656621e-31
SEC24D	5.97747935617129e-100	1.95228	0.213	0.065	2.18781721915226e-95
ACSS2	2.15214991492427e-180	1.93914	0.323	0.091	7.87708390361432e-176
DDIT3	9.82880187642904e-85	1.92364	0.164	0.044	3.59743977479179e-80
RESF1	4.82554650729908e-33	1.91961	0.129	0.059	1.76619827713654e-28
PGM3	6.85871256566635e-78	1.89296	0.2	0.071	2.51035738615954e-73
HIST1H2AE	1.00679994983124e-33	1.87595	0.1	0.038	3.68498849637732e-29
MOGS	8.56607252778411e-37	1.86639	0.102	0.037	3.13526820589426e-32
NEAT1	6.29512887935986e-146	1.8653	0.964	0.853	2.3040801211345e-141
MTHFR	4.09978462101404e-51	1.86445	0.158	0.064	1.50056216913735e-46
HSPA1A	2.5076063692773e-31	1.86033	0.116	0.051	9.17809007219183e-27
ARFGAP1	1.3386572305172e-21	1.8534	0.102	0.051	4.899619329416e-17
MIR200CHG	9.38922065607072e-111	1.81147	0.211	0.058	3.43654865232844e-106
TMEM259	1.08453642232017e-50	1.79006	0.203	0.097	3.96951175933407e-46
TMEM39A	4.48110395756001e-42	1.78753	0.117	0.042	1.64012885950654e-37
INSIG1	2.42350751474009e-199	1.75755	0.439	0.164	8.8702798547002e-195
DNAJB9	4.47617240991259e-72	1.74555	0.13	0.032	1.63832386375211e-67
BCL6	1.38352028683497e-52	1.7428	0.142	0.051	5.06382260184468e-48
FOXQ1	1.93931986917384e-44	1.74092	0.125	0.046	7.09810465316317e-40
NECTIN4	7.11008173172403e-90	1.70928	0.234	0.085	2.60236101462831e-85
NR1D1	1.08050136633778e-49	1.70801	0.141	0.053	3.95474305093291e-45
HERPUD1	1.39989460716363e-209	1.69534	0.42	0.14	5.12375425167962e-205
MVD	2.08559389103219e-184	1.67896	0.345	0.101	7.63348220056691e-180
MAFG	2.03041991012595e-25	1.67546	0.117	0.057	7.431539913052e-21
KDELR3	2.39528857876373e-103	1.66991	0.18	0.043	8.76699572713314e-99
NEU1	3.22775102610755e-86	1.6591	0.195	0.062	1.18138915306562e-81
LENG8	6.83195017672807e-26	1.64693	0.14	0.075	2.50056208418424e-21
STK32C	1.24646354662404e-57	1.63916	0.121	0.035	4.56218122699867e-53
PRSS8	1.10434902243477e-100	1.61928	0.223	0.072	4.04202785701352e-96
CBX4	1.02143214474137e-31	1.6187	0.115	0.05	3.73854379296787e-27
ARG2	1.16769475902906e-48	1.57103	0.116	0.037	4.27387958752227e-44
TRIB3	1.02436834681792e-68	1.57036	0.122	0.029	3.74929058618827e-64
RASSF6	2.50944307590751e-51	1.57026	0.157	0.063	9.18481260212909e-47
CLCA4	1.61538267847169e-44	1.55892	0.132	0.05	5.91246214147424e-40
PILRB	7.6388148609121e-08	1.55533	0.102	0.072	0.00279588
PCLO	4.65298612588154e-38	1.54139	0.102	0.036	1.7030394519339e-33
HIST1H1C	1.5647076604445e-45	1.5411	0.391	0.254	5.72698650799291e-41
TSPAN13	2.93803894444989e-82	1.5317	0.227	0.087	1.0753516340581e-77
PCNX4	9.73719266618788e-21	1.5314	0.131	0.074	3.56390988775143e-16
TMEM91	3.35465007439006e-35	1.52972	0.115	0.046	1.2278354737275e-30
PDXDC1	1.72637260672463e-67	1.52213	0.276	0.138	6.31869637787284e-63
GCHFR	5.47337081196363e-43	1.49545	0.134	0.053	2.00330845088681e-38
MCEE	5.04452698314659e-89	1.49397	0.161	0.04	1.84634732110148e-84
THAP9-AS1	6.70689536843015e-30	1.49235	0.102	0.042	2.45479077379912e-25
ALDH3B1	3.69248014624027e-45	1.49087	0.116	0.039	1.3514846583254e-40
DNAJB1	5.91779847024168e-166	1.48944	0.592	0.318	2.16597341809316e-161
TLCD2	4.51134034795917e-40	1.48761	0.16	0.073	1.65119568075654e-35
FASN	3.74413246542841e-208	1.47055	0.511	0.217	1.37038992367145e-203
ARL5B	2.37053965250204e-47	1.46824	0.134	0.05	8.67641218212272e-43
PRRC1	3.27227207001339e-49	1.46205	0.181	0.081	1.1976843003456e-44
SREBF1	2.09982310612064e-56	1.46033	0.171	0.068	7.68556255071214e-52
AHI1	2.15529790477492e-38	1.45562	0.201	0.106	7.88860586126669e-34
GOLGA2	1.5927282781157e-136	1.45236	0.424	0.195	5.82954477073129e-132
KCNQ1OT1	3.62583689437006e-77	1.44818	0.394	0.22	1.32709256170839e-72
IFRD1	5.14645023886271e-27	1.44292	0.135	0.068	1.88365225192614e-22
FOXA1	2.25049416785709e-50	1.43535	0.182	0.081	8.23703370377375e-46
GALE	4.56443425243688e-84	1.43323	0.242	0.096	1.67062858073442e-79
MAGED1	2.30695400237873e-119	1.42155	0.282	0.099	8.44368234410637e-115
H1F0	1.91501584017894e-80	1.41957	0.279	0.125	7.00914947663894e-76
HSPA1B	1.38282090971001e-25	1.4136	0.182	0.108	5.0612628116296e-21
AARS	1.85920018101527e-36	1.40471	0.113	0.044	6.80485858253399e-32
SC5D	5.1064155894446e-125	1.40262	0.372	0.164	1.86899916989262e-120
IER5L	6.41784098147751e-24	1.39953	0.13	0.068	2.34899397763058e-19
SLC35E1	2.74935073429356e-43	1.39767	0.193	0.096	1.00628986225879e-38
GOLGA3	2.11286763844068e-31	1.39079	0.178	0.097	7.73330684345674e-27
IBTK	1.88382891752418e-39	1.39066	0.155	0.071	6.89500222103024e-35
TGFBR3L	8.22487621141675e-52	1.38659	0.136	0.047	3.01038694214065e-47
SEC24A	2.01558992406858e-42	1.38632	0.12	0.043	7.37726068108341e-38
JARID2	2.86985744568432e-36	1.38076	0.218	0.125	1.05039652369492e-31
KHDC4	2.63149805208979e-19	1.37348	0.134	0.078	9.63154602045384e-15
PNLIPRP3	5.91784016880288e-55	1.3671	0.137	0.046	2.16598868018354e-50
SEC16A	1.0377368867167e-26	1.36676	0.134	0.069	3.7982207790718e-22
MTRNR2L12	7.9832150626393e-47	1.36312	0.536	0.383	2.92193654507661e-42
PITX1	7.73361176229056e-72	1.36101	0.281	0.137	2.83057924111597e-67
BCKDHA	7.94199764233406e-60	1.35284	0.17	0.064	2.90685055707069e-55
MINCR	4.45536792618143e-62	1.34924	0.165	0.059	1.63070921466166e-57
CDKN2D	5.0645728562392e-51	1.3471	0.133	0.046	1.85368431111211e-46
YIPF2	1.55250540929752e-57	1.34474	0.149	0.051	5.68232504856985e-53
COG6	5.36824460826635e-32	1.33094	0.122	0.054	1.96483120907157e-27
AC239799.2	4.0487624386285e-07	1.32851	0.107	0.077	0.0148189
ATXN1	2.99363971519162e-23	1.32778	0.111	0.055	1.09570207215729e-18
DNAJC25	8.69726359052419e-30	1.32472	0.129	0.061	3.18328544676776e-25
TP53INP2	1.50454728978448e-37	1.32394	0.109	0.04	5.50679353534018e-33
FOXO1	2.50452922665593e-19	1.32353	0.12	0.067	9.16682742248336e-15
ZC3H6	2.38200522721232e-62	1.32175	0.185	0.072	8.71837733211983e-58
GSE1	3.69408427093863e-40	1.31257	0.13	0.053	1.35207178400625e-35
PDE4DIP	1.03730085882626e-80	1.31062	0.244	0.099	3.79662487339001e-76
LMF2	8.33460808741467e-27	1.30838	0.133	0.068	3.05054990607464e-22
ALS2CL	4.69052320331342e-17	1.30505	0.1	0.055	1.71677839764475e-12
ABL2	2.55614607800916e-67	1.30359	0.327	0.179	9.35575026012133e-63
AL354953.1	2.18899751162366e-29	1.29821	0.138	0.069	8.01194979229376e-25
ZBTB43	3.22288379740161e-102	1.29345	0.346	0.158	1.17960769868696e-97
PLEKHM2	7.24301289880729e-12	1.28483	0.104	0.066	2.65101515109246e-07
MIR205HG	2.80200673646991e-289	1.2843	0.867	0.616	1.02556248561535e-284
KIAA0355	1.60638537566626e-34	1.28355	0.15	0.071	5.8795311134761e-30
CDKN2B	5.19405597964052e-97	1.27877	0.291	0.12	1.90107642910823e-92
LINC00685	2.04602609783779e-26	1.27798	0.11	0.051	7.48866012069609e-22
ZMYM5	2.20953023432919e-34	1.27771	0.113	0.046	8.08710161066827e-30
NKTR	4.35804225172644e-45	1.27721	0.288	0.171	1.59508704455439e-40
FNIP1	2.92254771157724e-35	1.27674	0.149	0.07	1.06968168791439e-30
TGFB1	3.25226711972714e-80	1.27285	0.239	0.097	1.19036228849133e-75
AL512274.1	1.79222005374015e-21	1.27152	0.106	0.053	6.55970461869434e-17
CBLB	6.09181563128318e-17	1.27126	0.102	0.056	2.22966543920596e-12
SLC31A1	7.31957165792636e-40	1.26707	0.147	0.064	2.67903642251763e-35
AP002387.2	3.32876930826809e-93	1.26196	0.257	0.099	1.2183628545192e-88
POLM	3.13471188168763e-40	1.26168	0.118	0.044	1.14733589581649e-35
SNHG18	3.92523973097672e-87	1.26019	0.225	0.081	1.43667699393479e-82
FAM89B	3.23242002162628e-111	1.25696	0.346	0.156	1.18309805211544e-106
SEC23B	6.14484890733538e-42	1.25027	0.178	0.086	2.24907614857382e-37
ECHDC3	1.74277037851412e-34	1.24563	0.132	0.059	6.37871386239953e-30
FLVCR1	4.64128747770341e-14	1.2411	0.106	0.064	1.69875762971423e-09
GOLGA4	2.77208298311963e-137	1.24036	0.56	0.312	1.01461009265162e-132
FAM214B	6.08120073219891e-27	1.23527	0.117	0.055	2.22578027999212e-22
SCML1	4.4171075468474e-71	1.23526	0.19	0.067	1.61670553322162e-66
ZFP36	1.24440274895161e-105	1.23272	0.542	0.322	4.55463850143777e-101
COG3	1.28853930952488e-36	1.22994	0.141	0.064	4.716182726792e-32
TP53I13	9.76353973246146e-40	1.22676	0.151	0.067	3.57355317747822e-35
ATM	2.43391008192794e-35	1.22662	0.213	0.121	8.90835429086444e-31
UBN2	2.58395903245249e-17	1.21332	0.112	0.063	9.45754845467936e-13
FYB1	8.93596572684857e-120	1.20409	0.418	0.202	3.27065281568384e-115
DYRK3	3.32223395239157e-12	1.20097	0.125	0.082	1.21597084891484e-07
SLC50A1	4.00462191689848e-132	1.19993	0.344	0.135	1.46573166780401e-127
SRGAP2B	6.06489499640747e-41	1.19788	0.177	0.087	2.2198122176351e-36
TMEM265	2.43355189365886e-164	1.19756	0.471	0.211	8.9070432859808e-160
VEGFA	1.60166416725143e-23	1.19576	0.113	0.056	5.86225101855697e-19
HOTAIRM1	2.48395011466074e-130	1.1952	0.416	0.193	9.09150581466976e-126
ZNF292	5.03447493969686e-33	1.19051	0.224	0.134	1.84266817267845e-28
LRATD2	2.25947335808492e-51	1.19042	0.204	0.095	8.2698984379266e-47
SCD	6.57875835154782e-223	1.18872	0.689	0.376	2.40789134425002e-218
SEMA4B	1.77002218541001e-34	1.18838	0.151	0.073	6.47845820081918e-30
COL1A1	7.59010857313077e-10	1.18608	0.176	0.128	2.77805563885159e-05
PPM1K	3.27798611886058e-38	1.1829	0.142	0.062	1.19977569936416e-33
VAMP2	3.19979571935451e-105	1.18202	0.345	0.159	1.17115723124095e-100
SLC17A5	4.38225956410486e-39	1.17999	0.114	0.042	1.60395082305802e-34
SRGAP2C	6.87433499076181e-43	1.1752	0.178	0.084	2.51607534996873e-38
SELENOI	8.30159820670366e-21	1.17256	0.122	0.067	3.0384679596356e-16
COL1A2	1.2839987748892e-09	1.17172	0.199	0.15	4.69956391597196e-05
AC005261.1	5.12081748328941e-39	1.17077	0.19	0.098	1.87427040705876e-34
JUND	2.28325186774539e-97	1.16837	0.743	0.507	8.35693016113489e-93
WIPI1	2.79876805329268e-57	1.16633	0.157	0.056	1.02437709518566e-52
GAK	6.2853014585056e-10	1.16425	0.105	0.07	2.30048318682763e-05
SLC3A2	2.48994784464826e-184	1.16187	0.605	0.315	9.1134581061971e-180
MIB2	1.50516722448137e-24	1.16143	0.165	0.096	5.50906255832426e-20
GFPT1	2.70565945282167e-75	1.15768	0.228	0.091	9.90298416327258e-71
CPEB4	4.07313414895635e-32	1.15531	0.177	0.096	1.49080782985951e-27
KRT15	1.23472844968512e-99	1.15381	0.584	0.373	4.5192295986925e-95
PI4K2A	1.91012525541526e-20	1.15357	0.108	0.056	6.99124944734538e-16
FGD4	3.92608596428378e-33	1.15218	0.159	0.081	1.43698672378751e-28
SNHG14	6.60715428318519e-19	1.15063	0.132	0.077	2.41828453918861e-14
NBEAL2	3.90500727847596e-31	1.14939	0.14	0.068	1.42927171399499e-26
MINDY2	1.51799960995989e-58	1.14937	0.275	0.145	5.55603037241419e-54
HIST2H2AA4	6.35076075960305e-24	1.14865	0.102	0.047	2.32444194562231e-19
TSC22D3	3.99022939098346e-143	1.14836	0.472	0.229	1.46046385939386e-138
INTS6	3.03771456789572e-28	1.14691	0.228	0.144	1.11183390899551e-23
PHLDA2	3.25168962051984e-42	1.14684	0.608	0.449	1.19015091800647e-37
ELF3	4.97049964120142e-70	1.14626	0.245	0.104	1.81925257367613e-65
CHPF	1.51526524734911e-94	1.14496	0.319	0.146	5.54602233182247e-90
ARL4D	4.32369051484336e-67	1.144	0.252	0.117	1.58251396533782e-62
BRD2	1.07975401035831e-79	1.14382	0.4	0.226	3.95200765331243e-75
EML2	1.52379599940488e-60	1.14121	0.183	0.072	5.57724573742181e-56
SECISBP2	3.03340850847534e-16	1.13951	0.15	0.096	1.11025784818706e-11
AC023043.1	1.46102846547354e-34	1.13827	0.116	0.048	5.34751028647969e-30
HOXA5	1.31572629824815e-22	1.13668	0.105	0.051	4.81568982421806e-18
AC098487.1	3.3311704293756e-44	1.13234	0.109	0.035	1.21924168885576e-39
NR4A1	1.21233793307249e-21	1.12893	0.27	0.189	4.43727806883862e-17
TACSTD2	3.83622004453319e-193	1.12814	0.78	0.51	1.40409489849959e-188
ULBP2	9.19903552610661e-62	1.12489	0.133	0.039	3.36693899291028e-57
HEXIM1	3.8898495525966e-20	1.12391	0.14	0.081	1.42372383474588e-15
IDI1	5.11583984852857e-196	1.12307	0.675	0.373	1.87244854295994e-191
XPOT	6.43713215154495e-48	1.1203	0.185	0.084	2.35605473878697e-43
ZBTB41	1.02091234392289e-26	1.11924	0.123	0.06	3.73664126999217e-22
TCEA2	5.51230647507601e-70	1.1135	0.223	0.092	2.01755929294257e-65
TMEM214	2.92012504661928e-18	1.112	0.105	0.056	1.06879496831312e-13
DHCR7	1.79737322132949e-117	1.10993	0.37	0.167	6.57856572738806e-113
AL118516.1	2.15669074244867e-28	1.10788	0.11	0.048	7.89370378643639e-24
EHD1	3.53666463813631e-12	1.10695	0.113	0.073	1.29445462420427e-07
PPARG	2.35483425310074e-47	1.106	0.145	0.057	8.61892884977402e-43
CDKN1A	3.99680425779907e-136	1.10367	0.576	0.326	1.46287032639704e-131
ELP2	4.41647084519283e-16	1.10183	0.134	0.084	1.61647249404903e-11
TTC3	1.05051944842942e-92	1.10038	0.464	0.269	3.84500623319653e-88
FKBP14	2.8915975756245e-42	1.09857	0.171	0.079	1.05835362865432e-37
SRSF8	2.55277754657283e-62	1.09764	0.247	0.117	9.34342109821123e-58
PCF11	3.31319509878257e-41	1.09305	0.214	0.114	1.21266253810541e-36
TM7SF2	1.35919390759087e-39	1.09077	0.139	0.058	4.97478562117336e-35
RAB27B	1.19152769234136e-61	1.08845	0.196	0.08	4.3611105067386e-57
HPGD	1.68184745386024e-66	1.08812	0.157	0.05	6.15572986587386e-62
CLK1	2.66558671685118e-11	1.08787	0.114	0.074	9.756313942347e-07
MIR22HG	1.65617498069115e-77	1.08741	0.261	0.113	6.06176604682769e-73
NPC1	3.72750269534292e-41	1.0867	0.214	0.115	1.36430326152246e-36
MUS81	5.91508469679797e-22	1.08602	0.115	0.06	2.16498014987502e-17
ALKBH5	1.22102885595276e-32	1.08424	0.158	0.081	4.46908771567269e-28
BRAF	1.55050614545749e-10	1.08369	0.101	0.065	5.67500754298895e-06
CDKN1C	3.5280897551524e-36	1.08149	0.125	0.051	1.29131613128333e-31
ZNF791	8.62453480202831e-20	1.08126	0.149	0.09	3.15666598289038e-15
LAMB3	2.55634603664211e-131	1.07939	0.687	0.428	9.35648212871379e-127
ARF4	2.20620672429765e-204	1.07901	0.646	0.341	8.07493723160184e-200
STK19	1.85532504940705e-26	1.07878	0.136	0.07	6.79067521333473e-22
MT1X	1.0756475607294e-133	1.0782	0.754	0.54	3.93697763702568e-129
PLCD1	2.98431467985875e-18	1.0766	0.103	0.055	1.0922890159751e-13
SCAPER	8.01618793216545e-20	1.07623	0.117	0.064	2.93400494505188e-15
TMEM80	2.75297601131271e-35	1.07469	0.112	0.044	1.00761674990057e-30
AQP3	1.44703908167104e-49	1.07381	0.215	0.103	5.29630774282417e-45
MT1F	1.29269461368012e-23	1.07368	0.12	0.061	4.73139155553061e-19
RAB4B	4.19549460566316e-28	1.07348	0.111	0.05	1.53559298061877e-23
ACSL1	3.88163444064007e-81	1.0698	0.207	0.073	1.42071702161867e-76
CCNT1	1.01483523756448e-19	1.06881	0.126	0.071	3.71439845300974e-15
NBAS	1.16530448452004e-12	1.06641	0.107	0.067	4.26513094379179e-08
SLPI	8.3408749062351e-98	1.06638	0.639	0.422	3.05284362443111e-93
C16orf72	1.30660848816582e-21	1.06562	0.157	0.094	4.78231772753572e-17
NEDD9	5.76627992281898e-23	1.06297	0.166	0.099	2.11051611455098e-18
ENTPD4	4.44643729580371e-14	1.06254	0.124	0.078	1.62744051463712e-09
GPR180	6.31752681997856e-31	1.06204	0.132	0.062	2.31227799138035e-26
CRABP2	2.43266591333375e-70	1.062	0.22	0.087	8.90380050939286e-66
SUCO	8.34485212962029e-55	1.06122	0.261	0.136	3.05429932796232e-50
RABGGTB	6.14815324823357e-99	1.05834	0.339	0.157	2.25028557038597e-94
PXDC1	6.209140648102e-22	1.05792	0.109	0.055	2.27260756861181e-17
PLD1	3.67793538569983e-32	1.05716	0.118	0.051	1.34616113051999e-27
ANKRD10	6.66605407810486e-20	1.05589	0.116	0.063	2.43984245312716e-15
UPP1	2.32296421841684e-169	1.05332	0.593	0.314	8.50228133582748e-165
FAM83A	1.271927968194e-112	1.05318	0.454	0.24	4.65538355638687e-108
H1FX	7.10661609196473e-76	1.05219	0.425	0.247	2.60109255582001e-71
KLK8	1.12029950820304e-80	1.05188	0.305	0.139	4.10040822997393e-76
NFX1	2.88047155932804e-15	1.05157	0.123	0.076	1.05428139542966e-10
ME1	2.5586714663123e-59	1.05074	0.224	0.104	9.36499343384963e-55
HSD17B7	4.76668603424726e-49	1.0497	0.208	0.101	1.74465475539484e-44
SCARB1	3.42117815278907e-21	1.0494	0.15	0.088	1.25218541570233e-16
RSRP1	5.318215245857e-24	1.04855	0.191	0.118	1.94651996213612e-19
DNAJC4	2.13105367072482e-43	1.04822	0.193	0.095	7.79986954021993e-39
LYST	1.48603287611939e-54	1.04795	0.225	0.107	5.43902892988457e-50
LTBP3	2.02484716970562e-43	1.04438	0.21	0.108	7.41114312583952e-39
SPG11	4.12102511689197e-19	1.0437	0.113	0.062	1.50833640303363e-14
ERCC5	1.81067051228838e-22	1.04209	0.193	0.122	6.6272351420267e-18
OSER1	1.73821328038422e-100	1.04156	0.39	0.197	6.36203442753428e-96
KCNK6	5.67736168325799e-72	1.03794	0.392	0.228	2.07797114968926e-67
ANKRA2	7.21736351054422e-37	1.03726	0.109	0.04	2.64162721849429e-32
ABHD14B	1.80063029076441e-37	1.03646	0.111	0.042	6.59048692722682e-33
ACO2	3.77691330931217e-31	1.03641	0.174	0.094	1.38238804034135e-26
MAP3K8	2.58201323644729e-33	1.03448	0.179	0.094	9.45042664672072e-29
H2AFJ	3.09717720362334e-160	1.03361	0.68	0.409	1.13359782829818e-155
CLMN	1.22356655653892e-37	1.03137	0.181	0.091	4.4783759535881e-33
ALDH18A1	4.96924782120052e-18	1.02981	0.112	0.062	1.8187943950376e-13
ZNF827	3.44614997612373e-12	1.02959	0.123	0.081	1.26132535276105e-07
FAT2	9.60849702574513e-23	1.02774	0.145	0.083	3.51680599639297e-18
EPCAM	3.58466055668812e-49	1.02567	0.143	0.053	1.31202161035342e-44
ZNF430	5.35423022963454e-22	1.02453	0.136	0.075	1.95970180634854e-17
GTF3C5	6.6179675061176e-66	1.02435	0.254	0.12	2.4222422869141e-61
USP11	1.47038179699562e-14	1.02259	0.136	0.088	5.38174441518369e-10
FOXC1	1.25351675321884e-50	1.02116	0.236	0.121	4.58799666845627e-46
ZNF561	1.43651672820357e-24	1.02058	0.132	0.07	5.25779487689787e-20
RBBP6	7.5233601692081e-76	1.02049	0.476	0.292	2.75362505553186e-71
GOLT1B	1.89084726802776e-69	1.02048	0.234	0.1	6.92069008570839e-65
AL161431.1	1.50881236839207e-79	1.01827	0.339	0.175	5.52240414955182e-75
PGM1	3.33929738297951e-55	1.01823	0.223	0.107	1.22221623514433e-50
SPTSSA	5.21004874093774e-144	1.01534	0.467	0.223	1.90692993967062e-139
PPP2R5A	3.66204886004988e-35	1.01443	0.153	0.074	1.34034650326686e-30
HOOK2	2.85294087929032e-13	1.01311	0.106	0.064	1.04420489122905e-08
GCAT	1.628108036188e-32	1.01195	0.112	0.046	5.9590382232517e-28
KLHDC10	1.85210068505754e-11	1.00979	0.117	0.077	6.77887371737911e-07
MICA	2.16610556500477e-67	1.00975	0.196	0.075	7.92816297847395e-63
KRT8	5.37541459640057e-188	1.00875	0.638	0.336	1.96745549642857e-183
PNPLA2	3.37051562205808e-108	1.00721	0.411	0.204	1.23364242282948e-103
HIPK2	1.3108749236035e-45	1.00459	0.275	0.157	4.79793330788119e-41
GADD45B	2.63415553122921e-36	1.00199	0.363	0.241	9.64127265985204e-32
CXCL8	1.04119030225437e-36	-1.01928	0.424	0.506	3.81086062528121e-32
TCF4	2.34878586701107e-11	-1.02926	0.108	0.158	8.59679115184722e-07
PTMS	6.8024057614287e-09	-1.05776	0.393	0.406	0.000248975
AURKA	9.58206724146513e-07	-1.06075	0.178	0.214	0.0350713
IFIT3	4.12537563500713e-09	-1.0849	0.083	0.122	0.000150993
PTTG1	3.70689512545903e-32	-1.0877	0.385	0.455	1.35676068486926e-27
LGALS1	1.49581914730437e-165	-1.0941	0.823	0.902	5.47484766104873e-161
RRS1	1.09017203645608e-07	-1.09663	0.072	0.107	0.00399014
DNAJA1	6.9388881809027e-24	-1.1012	0.448	0.491	2.5397024630922e-19
KIF4A	1.64138206022439e-11	-1.13417	0.086	0.133	6.00762247862731e-07
CXCL1	2.50081524550528e-77	-1.1412	0.368	0.532	9.15323388007388e-73
MMP1	1.4062924814601e-34	-1.14262	0.22	0.328	5.14717111139212e-30
MMP3	5.44961811217462e-09	-1.15497	0.106	0.144	0.000199461
BIRC5	2.66050935184553e-10	-1.18309	0.176	0.224	9.73773027868984e-06
NASP	6.61651700200085e-26	-1.18459	0.336	0.406	2.42171138790233e-21
CDKN3	8.10232276186307e-10	-1.18473	0.192	0.236	2.9655311540695e-05
PRC1	2.75356278145339e-17	-1.2036	0.201	0.263	1.00783151363976e-12
ANPEP	1.10853305593964e-14	-1.21846	0.068	0.117	4.05734183804467e-10
HELLS	7.18274307969556e-19	-1.21891	0.122	0.192	2.62895579459937e-14
PSIP1	1.00715433969281e-06	-1.2207	0.167	0.206	0.0368629
C12orf75	6.05199320145822e-41	-1.22132	0.509	0.547	2.21509003166572e-36
HMMR	1.75050926338859e-13	-1.23348	0.171	0.227	6.40703895492858e-09
HNRNPH1	6.32903922391113e-18	-1.23741	0.356	0.409	2.31649164634371e-13
CENPF	2.35193468663021e-69	-1.23834	0.243	0.401	8.60831614653525e-65
AC006329.1	2.05342777992155e-10	-1.24405	0.093	0.14	7.51575101729086e-06
RFC3	8.41073859058671e-09	-1.24961	0.097	0.138	0.000307841
STMN1	2.58630916171991e-58	-1.25196	0.41	0.511	9.46615016281103e-54
CD3EAP	2.37943622597466e-21	-1.25396	0.082	0.151	8.70897453068984e-17
AKAP12	1.63892815002523e-31	-1.25476	0.171	0.268	5.99864092190735e-27
LAP3	6.29684499580858e-11	-1.27404	0.185	0.241	2.3047082369159e-06
AC022075.1	1.09003707556341e-12	-1.27658	0.122	0.177	3.98964470026965e-08
NCL	3.85133693305048e-155	-1.28418	0.718	0.749	1.40962783086581e-150
PHACTR3	8.34929682744642e-14	-1.29306	0.094	0.147	3.05592613181367e-09
EIF5A	4.80699027887042e-61	-1.29905	0.608	0.648	1.75940651196936e-56
STC1	5.36118733022085e-35	-1.34199	0.133	0.233	1.96224817473413e-30
CCNB1	7.13514833397997e-28	-1.34934	0.224	0.309	2.61153564172001e-23
TUBA1A	2.52841919592792e-09	-1.3552	0.104	0.146	9.25426709901579e-05
MT-ATP8	1.53336162290415e-74	-1.35798	0.078	0.233	5.61225687599148e-70
WTAP	3.69520194138916e-13	-1.36296	0.252	0.308	1.35248086256785e-08
NUSAP1	5.68324378058675e-33	-1.39399	0.216	0.312	2.08012405613256e-28
CEP55	4.59722175846286e-16	-1.39596	0.156	0.217	1.68262913581499e-11
MT-ND4L	4.53381345703649e-154	-1.42828	0.169	0.446	1.65942106340992e-149
CTSK	2.41983570838732e-10	-1.43613	0.098	0.138	8.85684067626843e-06
NNMT	2.35357904718326e-75	-1.43615	0.359	0.492	8.61433467059544e-71
CXCL5	9.59675926953982e-30	-1.43985	0.156	0.247	3.51250986024427e-25
SERPINE2	3.31225549476929e-17	-1.44515	0.216	0.281	1.21231863364051e-12
IFI35	1.48592247739406e-12	-1.4607	0.068	0.114	5.43862485950999e-08
TNFSF10	1.73487918192319e-12	-1.48461	0.104	0.156	6.34983129375707e-08
DCN	1.05546246303156e-101	-1.49563	0.356	0.552	3.86309816094182e-97
VIM	6.44123310176801e-146	-1.50698	0.445	0.664	2.35755572757811e-141
IL32	2.61359094883094e-07	-1.51774	0.076	0.106	0.009566
TP53	1.76948857086802e-09	-1.60612	0.084	0.125	6.47650511823405e-05
S100A4	2.15053075610339e-35	-1.61813	0.223	0.328	7.87115762041402e-31
PDGFRA	3.19905761401112e-26	-1.62653	0.05	0.116	1.17088707730421e-21
DLGAP5	4.91635422493014e-33	-1.65459	0.131	0.228	1.79943480986668e-28
CLEC2B	7.60425697946795e-10	-1.65646	0.106	0.148	2.78323409705506e-05
TPM2	9.8140351089293e-30	-1.8105	0.148	0.234	3.59203499021921e-25
IQGAP3	1.20217238331929e-16	-1.85615	0.076	0.131	4.40007114018693e-12
CDC42SE1	4.11432903780719e-52	-1.88602	0.268	0.394	1.50588557112781e-47
TMEM158	9.83158084100917e-30	-1.95456	0.076	0.155	3.59845690361777e-25
CTNNB1	2.11806663042723e-80	-2.04062	0.333	0.485	7.75233567402669e-76
ISG15	1.17927712628039e-106	-2.0654	0.213	0.409	4.31627220989884e-102
GNG11	2.16983317502852e-64	-2.30174	0.153	0.296	7.94180640392189e-60
MT1M	3.09670167519458e-70	-2.30179	0.121	0.267	1.13342378013797e-65
CCL2	3.2961793245232e-167	-2.61375	0.144	0.41	1.20643459456874e-162
C1orf56	2.57178483562885e-84	-2.8885	0.159	0.321	9.41298967688516e-80
MT-ND6	1.79010327126558e-273	-2.92105	0.066	0.419	6.55195698315915e-269
CXCL6	4.59588216259762e-94	-2.96773	0.063	0.227	1.68213883033235e-89
MX1	1.21945552001222e-59	-3.01453	0.022	0.121	4.46332914879671e-55
LRRC75A	1.5278654870505e-188	-3.0906	0.26	0.513	5.59214046915355e-184
AC092069.1	6.93215481272067e-44	-3.12267	0.047	0.137	2.53723798300389e-39
PHKG1	3.83871146186549e-38	-3.58627	0.035	0.112	1.40500678215739e-33
IFI6	9.34116382294949e-182	-3.97399	0.081	0.34	3.41895937083774e-177
IFI27	3.93878483035485e-241	-3.98572	0.102	0.416	1.44163463575818e-236

## Sheet: kerat_DEG_d6
	p_val	avg_log2FC	pct.1	pct.2	p_val_adj
MTRNR2L10	7.95095581950214e-36	5.61555	0.144	0.016	2.91012933949598e-31
SLC7A11	7.97508020466985e-47	4.76687	0.183	0.02	2.91895910571121e-42
MTRNR2L8	3.00256140865582e-117	4.39106	0.708	0.421	1.09896750118212e-112
PLCG2	3.02094009950759e-18	4.20505	0.282	0.171	1.10569428582077e-13
CYP3A5	7.11296116334152e-44	3.93161	0.173	0.019	2.60341491539463e-39
AL118508.1	2.37854136263288e-33	3.58308	0.126	0.01	8.7056992413726e-29
TRIB3	5.92171867068823e-124	3.56965	0.476	0.113	2.1674082506586e-119
PSAT1	7.86762442250677e-90	3.49436	0.337	0.048	2.8796292148817e-85
ADSSL1	2.95138160609707e-47	3.29594	0.206	0.033	1.08023518164759e-42
GCNT3	1.02549575507207e-32	3.29228	0.155	0.027	3.75341701313928e-28
DAPK2	7.2187454642709e-37	3.25066	0.162	0.024	2.64213302737779e-32
AARS	1.11435446095997e-93	3.21151	0.409	0.099	4.07864876255959e-89
SNHG12	7.38335926206429e-162	3.17007	0.649	0.281	2.70238332350815e-157
MTRNR2L12	1.94757316346796e-51	3.1283	0.862	0.885	7.12831253560908e-47
PLIN2	9.96112676900452e-45	3.09856	0.312	0.111	3.64587200872334e-40
DLGAP1-AS2	1.24245411685122e-18	3.09079	0.105	0.025	4.54750631308714e-14
GDF15	9.36796803365658e-188	2.80694	0.771	0.394	3.42876997999864e-183
FGF2	1.18181359618016e-18	2.80448	0.144	0.052	4.32555594337901e-14
MIR29B2CHG	9.23052297593938e-24	2.80006	0.122	0.025	3.37846371442357e-19
CEACAM1	5.49699283733194e-31	2.78817	0.178	0.047	2.01195434839186e-26
STC2	1.14180339092911e-56	2.76214	0.257	0.049	4.17911459113965e-52
CREG2	7.98573069275888e-26	2.74431	0.131	0.026	2.92285729085668e-21
GFPT1	1.76187228833604e-103	2.70726	0.53	0.215	6.44862876253872e-99
TMPRSS4	1.02372371729874e-55	2.7048	0.297	0.077	3.74693117768513e-51
LINC00520	7.38529527301059e-24	2.70171	0.136	0.034	2.70309192287461e-19
UNC5B	3.92975247598197e-60	2.69936	0.326	0.093	1.43832870373416e-55
CPNE7	4.14764762349558e-19	2.66999	0.13	0.041	1.51808050667562e-14
MAP2	2.4245951884499e-20	2.66414	0.135	0.041	8.87426084924548e-16
CHAC1	1.71968221390207e-46	2.64272	0.221	0.044	6.29420887110297e-42
ARFGEF3	1.19211739293303e-21	2.60692	0.115	0.024	4.36326886987419e-17
FYB1	5.02427155302488e-123	2.53921	0.561	0.197	1.83893363112264e-118
GTPBP2	1.88743198512979e-15	2.50606	0.116	0.039	6.90818980877353e-11
ACSL1	2.30455185367752e-81	2.49065	0.431	0.138	8.43489023964509e-77
PDK4	3.0810545322747e-47	2.48177	0.251	0.062	1.12769676935786e-42
HPGD	4.697321465091e-34	2.44519	0.165	0.031	1.71926662943796e-29
PHF1	9.16546449854306e-56	2.44238	0.326	0.104	3.35465166111175e-51
GUCY2D	2.57456441850168e-22	2.43783	0.109	0.02	9.42316322815799e-18
XPOT	7.83472610410788e-79	2.41717	0.41	0.129	2.86758810136452e-74
AL035661.1	1.53702716442478e-20	2.39513	0.109	0.023	5.62567312451113e-16
TMEM38B	2.97276988001992e-26	2.39469	0.187	0.063	1.08806350378609e-21
CCDC69	2.82979908644268e-35	2.39315	0.227	0.071	1.03573476362889e-30
HSD17B2	3.13054211215442e-39	2.38693	0.216	0.054	1.14580971846964e-34
TUBE1	2.96512359618386e-19	2.36092	0.153	0.056	1.08526488743925e-14
MUC4	8.47101745872552e-29	2.35715	0.228	0.086	3.10047710006813e-24
ETNK2	7.86847724581213e-57	2.35515	0.357	0.127	2.8799413567397e-52
IL1A	8.64948363723831e-13	2.34887	0.101	0.036	3.16579750606559e-08
DDIT3	6.35016304734522e-107	2.34399	0.618	0.331	2.32422317695882e-102
AL592183.1	1.02296555569449e-23	2.30844	0.147	0.041	3.74415623039739e-19
CXCL17	5.74775801549798e-41	2.28252	0.264	0.085	2.10373691125242e-36
ARG2	2.10209536650874e-36	2.25901	0.292	0.122	7.69387925095864e-32
PNLIPRP3	3.07657139345976e-52	2.23876	0.28	0.073	1.12605589572021e-47
ALDH3A1	1.18503499015475e-27	2.23088	0.194	0.064	4.33734656746541e-23
TJP3	2.50460371981846e-21	2.19448	0.153	0.05	9.16710007490753e-17
IFIT1	2.01297295420082e-16	2.16705	0.123	0.042	7.36768230967044e-12
LINC01133	3.05226073769107e-89	2.16075	0.528	0.235	1.11715795260231e-84
SIPA1L2	4.31839718560959e-19	2.15461	0.166	0.065	1.58057655390497e-14
SNHG1	1.36362174363214e-91	2.15021	0.579	0.317	4.990991943868e-87
CD14	1.65597994731316e-40	2.13016	0.313	0.127	6.0610522051609e-36
CYP1B1	3.86321897821618e-19	2.12804	0.151	0.054	1.41397677821691e-14
ELF3	7.49703006192455e-138	2.12611	0.67	0.26	2.743987972965e-133
GARS	1.11319946546828e-97	2.11805	0.639	0.407	4.07442136356046e-93
PIR	3.26955649721862e-47	2.11146	0.321	0.116	1.19669037354699e-42
TMEM38A	5.27427747929156e-18	2.11046	0.102	0.024	1.9304383001955e-13
PGPEP1	4.16535470401493e-22	2.10103	0.195	0.077	1.52456147521651e-17
GTF2IRD1	1.5947033728493e-27	2.09633	0.228	0.089	5.83677381496573e-23
FAM102A	6.87765257608549e-22	2.08986	0.193	0.078	2.51728961937305e-17
GULP1	3.71612456977624e-20	2.08249	0.165	0.062	1.3601387537838e-15
B3GNT8	7.32184366943454e-24	2.06404	0.22	0.095	2.67986800144974e-19
GK5	1.41059853668572e-08	2.06276	0.115	0.059	0.000516293
SESN2	1.28845787831138e-42	2.06131	0.359	0.164	4.7158846804075e-38
ARTN	2.26099930551336e-31	2.06126	0.265	0.11	8.27548355810945e-27
MUC20	1.45712629893739e-34	2.05909	0.277	0.112	5.33322796674075e-30
RHBDL1	9.48499135837588e-22	2.0559	0.159	0.053	3.47160168707916e-17
MTHFD2	1.19528952903903e-94	2.05222	0.56	0.275	4.37487920523575e-90
TXNRD1	4.53053457860083e-66	2.04821	0.557	0.332	1.65822096111369e-61
ALS2CL	6.58518325860574e-10	2.04501	0.246	0.168	2.41024292448229e-05
GRPEL2	1.07822982215113e-18	2.04368	0.173	0.071	3.94642897205536e-14
IARS	3.60923833834278e-48	2.00842	0.463	0.263	1.32101732421684e-43
ZNF467	4.70479114455583e-23	2.0026	0.124	0.027	1.72200060681888e-18
MOCOS	4.74442262217744e-29	1.99414	0.287	0.134	1.73650612394317e-24
DNAJB9	4.23316259895972e-35	1.98417	0.355	0.18	1.54937984284525e-30
DBP	8.73587058796122e-61	1.98109	0.386	0.138	3.19741599389969e-56
GOLGA3	6.43403275384907e-10	1.97036	0.301	0.226	2.3549203282363e-05
SAMD8	5.13287138178114e-19	1.97032	0.28	0.164	1.87868225444572e-14
OGT	1.18292206380372e-08	1.9646	0.218	0.147	0.000432961
DHRS9	1.07148014480305e-16	1.9577	0.134	0.048	3.92172447799363e-12
SEC24D	6.19778430716847e-16	1.95674	0.207	0.109	2.26845103426673e-11
CRYBG2	2.6533239007662e-21	1.95596	0.191	0.077	9.71143080919438e-17
MAP1B	5.88444289512255e-12	1.94974	0.173	0.094	2.1537649440438e-07
UCA1	1.92514225562737e-13	1.93818	0.178	0.093	7.04621316982174e-09
PRDM1	9.29140694698512e-30	1.9332	0.185	0.052	3.40074785666602e-25
EPB41L4A-AS1	9.973789315608e-131	1.93297	0.755	0.668	3.65050662740568e-126
FAM49A	2.98661043432229e-27	1.93252	0.205	0.073	1.0931292850663e-22
SLC37A2	3.51807907135372e-20	1.92765	0.164	0.061	1.28765212090617e-15
AQP3	5.78032835548689e-79	1.92586	0.609	0.342	2.11565798139176e-74
PCK2	1.24184374640613e-46	1.91251	0.308	0.109	4.54527229622106e-42
HINT3	8.93370938903451e-21	1.91068	0.193	0.081	3.26982697348052e-16
TJP2	1.30329830937346e-34	1.90239	0.466	0.299	4.77020214213779e-30
FUT3	2.94601255861886e-22	1.90036	0.173	0.06	1.07827005658009e-17
CCDC18-AS1	3.24501731868231e-32	1.88319	0.337	0.168	1.18770878881091e-27
ALDH3B2	3.44563763679747e-19	1.88264	0.143	0.048	1.26113783144424e-14
PKN1	1.93891209392688e-37	1.87166	0.365	0.183	7.09661215498179e-33
HSPA13	2.8755186524652e-15	1.87105	0.187	0.093	1.05246858198879e-10
NBEAL2	4.39165667510777e-14	1.85967	0.233	0.135	1.60739025965619e-09
CLMN	4.87453967571373e-45	1.85902	0.345	0.139	1.78413026670798e-40
ITPRIP	6.92745105876506e-29	1.85094	0.334	0.177	2.5355163620186e-24
MIA2	1.39173351306155e-60	1.8354	0.52	0.293	5.09388383115658e-56
SLC31A1	7.62245344140096e-14	1.8312	0.2	0.109	2.78989418408717e-09
RASSF5	8.6671075838822e-40	1.83068	0.281	0.102	3.17224804677673e-35
SPATA18	4.64246950002214e-11	1.83015	0.132	0.064	1.6991902617031e-06
CMYA5	4.48298995276402e-08	1.82247	0.167	0.106	0.00164082
TMEM184A	2.78336917770322e-16	1.82089	0.139	0.053	1.01874095273116e-11
C15orf48	1.63188844305179e-12	1.81757	0.142	0.067	5.97287489041385e-08
LINC01273	6.79918468304839e-26	1.81462	0.203	0.073	2.48856958584254e-21
MAOA	3.59946857507844e-94	1.81207	0.67	0.461	1.31744149316446e-89
ELF3-AS1	2.42381240398191e-40	1.80407	0.305	0.117	8.87139577981417e-36
PYCR1	5.1271931436205e-12	1.79498	0.136	0.064	1.87660396249654e-07
PPARG	2.00341709868329e-42	1.78998	0.336	0.138	7.3327069228907e-38
SPAG4	5.72227551986577e-11	1.78103	0.121	0.056	2.09441006302607e-06
ULK1	2.26649344683793e-18	1.77828	0.219	0.106	8.29559266477151e-14
TTC39B	2.40577156494945e-15	1.76728	0.189	0.095	8.80536450487149e-11
MARS	9.73679572998261e-33	1.76242	0.333	0.167	3.56376460513093e-28
PRSS3	1.80474812145302e-30	1.75738	0.286	0.127	6.6055585993302e-26
IKBKB	1.05015483510232e-09	1.74981	0.193	0.118	3.84367171195802e-05
KDM7A	4.11082399859478e-12	1.74862	0.119	0.051	1.50460269172567e-07
TMEM91	7.71309291682525e-33	1.74808	0.345	0.175	2.82306913848721e-28
APOL6	3.27188341487294e-28	1.74498	0.312	0.158	1.19754204867765e-23
SLC2A11	3.51830004938276e-14	1.74213	0.139	0.059	1.28773300107458e-09
KRT7	2.79911728046057e-09	1.74192	0.14	0.075	0.00010245
LCN2	6.93726678104939e-150	1.7325	0.825	0.551	2.53910901453189e-145
DGKE	2.09477629029026e-07	1.73227	0.111	0.061	0.00766709
S100P	3.82689351018722e-176	1.73224	0.79	0.303	1.40068129366362e-171
PRSS22	2.65110605622591e-60	1.72478	0.599	0.396	9.70331327639244e-56
THEMIS2	2.34655321762664e-16	1.72173	0.179	0.084	8.58861943183528e-12
DAPP1	4.61337460829749e-20	1.71851	0.191	0.082	1.68854124038297e-15
ARHGEF16	1.16877792746651e-12	1.71397	0.108	0.041	4.27784409232018e-08
IFRD1	1.12316299836644e-53	1.71315	0.519	0.298	4.110888890321e-49
C9orf72	1.18414228379413e-10	1.71239	0.158	0.087	4.33407917291491e-06
ATF4	4.05514965249343e-198	1.69952	0.848	0.747	1.48422532430912e-193
ARHGEF2	3.39959556178062e-10	1.69906	0.169	0.097	1.24428597156732e-05
PER3	1.12410001652182e-08	1.69696	0.1	0.048	0.000411432
SRGAP3	1.24349094912083e-18	1.69308	0.409	0.293	4.55130122287715e-14
ALDH3B1	1.99731172460889e-25	1.6891	0.3	0.155	7.310360643241e-21
HMBOX1	5.01711305279907e-12	1.67925	0.183	0.102	1.83631354845499e-07
TOP3B	4.75208072921578e-08	1.66796	0.11	0.057	0.00173931
CBFA2T2	1.05207623170957e-07	1.66516	0.223	0.155	0.0038507
HYOU1	1.40135776517583e-12	1.66065	0.242	0.152	5.12910955632005e-08
TFAP4	8.59174213370485e-13	1.65967	0.178	0.095	3.14466353835731e-08
URB1	2.758784954275e-10	1.65441	0.212	0.133	1.00974288111419e-05
PHGDH	1.71412966635086e-42	1.64873	0.45	0.259	6.27388599181079e-38
CCPG1	8.91391914288153e-44	1.64666	0.536	0.366	3.26258354548607e-39
WARS	1.95994413435142e-22	1.64588	0.271	0.139	7.17359152613963e-18
CPEB2	3.61612200124893e-07	1.64465	0.123	0.072	0.0132354
SEL1L	5.77498116669577e-21	1.64051	0.339	0.208	2.11370085682232e-16
SULT2B1	1.54676932129765e-20	1.64004	0.207	0.092	5.66133039288153e-16
PLEKHA7	8.39584401961128e-19	1.63047	0.243	0.127	3.07296286961793e-14
BEST1	3.81363793130258e-18	1.62751	0.285	0.166	1.39582961923606e-13
BCL6	8.95605409235288e-17	1.62417	0.256	0.147	3.27800535834208e-12
DEPP1	1.8620862128201e-08	1.62302	0.17	0.107	0.000681542
KRT80	3.51822031594193e-26	1.62184	0.188	0.061	1.2877038178379e-21
YARS	9.93316494386184e-42	1.61503	0.469	0.275	3.63563770110287e-37
C5orf56	1.37218564519679e-08	1.61219	0.132	0.073	0.000502234
KHDC4	7.67393902184819e-09	1.61044	0.263	0.191	0.000280874
PRR15L	2.14527483583271e-16	1.60988	0.126	0.043	7.8519204266313e-12
CPD	3.74917631573916e-40	1.60786	0.412	0.221	1.37223602332369e-35
SHMT2	1.39872154223586e-50	1.6072	0.539	0.35	5.11946071673748e-46
PDCD2L	1.62940794285033e-12	1.59829	0.183	0.099	5.96379601162648e-08
ALPK1	1.15927244641625e-10	1.59609	0.171	0.098	4.2430530811281e-06
IL1RN	3.81796618484771e-13	1.5933	0.161	0.081	1.39741380331611e-08
POPDC3	3.70410562726621e-12	1.59121	0.136	0.063	1.35573970063571e-07
THAP3	2.13373410436636e-18	1.59085	0.201	0.093	7.8096801953913e-14
SNHG7	9.2273274586857e-160	1.59054	0.84	0.812	3.37729412315355e-155
CFB	3.75525528489902e-09	1.58909	0.11	0.054	0.000137446
CAMSAP3	1.66939636597768e-08	1.58901	0.109	0.056	0.000611016
SPRR1B	5.98078212842108e-08	1.58673	0.111	0.059	0.00218903
PRKCE	5.37636730545567e-10	1.58638	0.103	0.045	1.96780419746983e-05
SLC22A15	1.18383321905914e-08	1.5806	0.125	0.066	0.000433295
EIF4EBP1	5.24757225166275e-108	1.57976	0.767	0.686	1.92066391983108e-103
PDXDC1	3.42833869240187e-17	1.57936	0.373	0.263	1.25480624480601e-12
FAM43A	2.30962612466647e-14	1.57899	0.186	0.097	8.45346257889174e-10
ATM	7.4587854664925e-08	1.57823	0.355	0.295	0.00272999
ZNF83	8.03122754034176e-14	1.57228	0.288	0.188	2.93950959204049e-09
CCNO	4.59972676781373e-15	1.56927	0.181	0.089	1.6835459942875e-10
TSC22D3	1.39157335658288e-67	1.56462	0.755	0.665	5.093297642429e-63
LEMD1	2.00572839659976e-27	1.56116	0.186	0.058	7.34116650439479e-23
ADAP1	9.48225867418465e-11	1.56082	0.141	0.071	3.47060149733832e-06
RFNG	1.50620533725859e-22	1.56038	0.325	0.19	5.51286215490017e-18
SAMD12	1.44841599478974e-13	1.5582	0.176	0.091	5.30134738252993e-09
TAF1D	9.23090901022699e-201	1.55438	0.894	0.901	3.37860500683318e-196
AXIN1	2.71127802510164e-11	1.55392	0.187	0.107	9.92354869967452e-07
NR1D1	4.5978182391526e-31	1.55291	0.33	0.165	1.68284745371224e-26
SYVN1	3.41213889954151e-14	1.55239	0.235	0.138	1.24887695862119e-09
SNHG32	3.90877584756776e-136	1.55027	0.804	0.726	1.43065104796828e-131
DYRK2	9.77752596256338e-21	1.54769	0.333	0.206	3.57867227755782e-16
PITX1	2.5267077254652e-43	1.54543	0.588	0.446	9.24800294597518e-39
EPRS	1.06985754011777e-98	1.5436	0.76	0.669	3.91578558258504e-94
RARRES1	7.56811113402247e-27	1.53876	0.26	0.114	2.77000435616356e-22
NIBAN1	6.2379482172396e-46	1.53223	0.5	0.301	2.28315142699187e-41
LONP1	1.06110360788662e-21	1.52899	0.235	0.112	3.88374531522583e-17
CDC25B	5.52031094778366e-32	1.52801	0.347	0.177	2.0204890099983e-27
TMPRSS13	1.66848040766515e-09	1.52681	0.131	0.069	6.10680514009523e-05
KIZ	8.40065717133858e-24	1.52638	0.328	0.187	3.07472453128163e-19
HRK	1.38472064014371e-59	1.52598	0.472	0.224	5.06821601499e-55
MACC1	1.17941621982911e-10	1.52559	0.176	0.1	4.31678130619652e-06
RDH13	3.68756966017155e-08	1.52499	0.159	0.098	0.00134969
SYTL2	9.95367128630122e-15	1.52454	0.191	0.099	3.64314322749911e-10
RAPGEFL1	5.42332500140242e-09	1.52189	0.135	0.073	0.000198499
ANKRD13A	1.08790762003836e-14	1.52082	0.286	0.184	3.98185068010241e-10
LINC01138	1.24969104106892e-10	1.51335	0.134	0.066	4.57399417941636e-06
DHRS3	1.51305513150136e-53	1.50578	0.544	0.336	5.53793308680812e-49
PTPRM	4.24850051974044e-07	1.49999	0.188	0.129	0.0155499
LAMB2	2.47997039548093e-14	1.49857	0.325	0.225	9.07693964449977e-10
NCOA7	1.51002667871799e-53	1.49467	0.583	0.4	5.52684864677571e-49
ZC3H6	4.52826381256568e-38	1.49299	0.382	0.193	1.65738983803716e-33
ZNF750	2.65638935044096e-12	1.48587	0.134	0.06	9.72265066154895e-08
EPB41L4B	2.06811898692017e-15	1.48556	0.115	0.038	7.56952230402653e-11
MARF1	1.83980274854962e-08	1.48152	0.206	0.137	0.000673386
DDIT4	7.09847440153182e-126	1.47923	0.836	0.775	2.59811261570466e-121
MPP7	1.4809475043451e-08	1.47604	0.105	0.052	0.000542042
SLC17A5	5.73790889310144e-18	1.47531	0.197	0.091	2.10013203396406e-13
PHC3	1.753417085825e-10	1.47503	0.222	0.143	6.41768187582808e-06
CAMK2G	1.14370340933693e-10	1.47078	0.265	0.183	4.1860688485141e-06
SVIP	1.14762610003238e-46	1.46708	0.366	0.156	4.20042628872852e-42
H1F0	2.17677141565773e-78	1.46689	0.678	0.461	7.96720105844888e-74
PAXIP1-AS1	1.61704262976296e-08	1.46527	0.145	0.084	0.000591854
THBD	7.76353065584924e-23	1.46329	0.255	0.124	2.84152985534738e-18
KIF13B	3.0839152905987e-17	1.46299	0.262	0.149	1.12874383551203e-12
MKNK2	7.51600795629058e-60	1.45907	0.626	0.433	2.75093407208192e-55
SLFN5	1.3176007182463e-31	1.45442	0.485	0.324	4.82255038885327e-27
CREBRF	6.61464022799493e-22	1.45435	0.374	0.233	2.42102446984842e-17
PTK6	1.00131668891699e-47	1.45286	0.483	0.268	3.66491921310508e-43
HERPUD1	3.77724690671143e-47	1.45016	0.668	0.55	1.38251014032545e-42
LINC00662	6.22419139966945e-17	1.44436	0.328	0.217	2.27811629419301e-12
SESTD1	1.95615346059093e-23	1.44338	0.385	0.243	7.15971728110885e-19
RNF187	3.61729388503293e-53	1.44334	0.586	0.435	1.3239657348609e-48
NHLRC2	1.29915302553068e-08	1.44222	0.196	0.129	0.000475503
FANCE	5.47122654213063e-13	1.43805	0.158	0.077	2.00252362668523e-08
NEAT1	1.89833942897018e-63	1.43571	0.921	0.929	6.94811214397375e-59
UNC5B-AS1	4.46835470135794e-28	1.4344	0.259	0.109	1.63546250424402e-23
GOLT1B	2.1034891313835e-22	1.43382	0.312	0.179	7.69898056977674e-18
BICDL2	6.0494889406387e-23	1.43342	0.251	0.118	2.21417344716317e-18
TMEM106B	9.839032486401e-29	1.43147	0.497	0.35	3.60118428034763e-24
ERN1	1.65119193436643e-17	1.42565	0.188	0.086	6.04352759897458e-13
TTC9	2.5616308003094e-26	1.42445	0.256	0.113	9.37582489221245e-22
OSBPL2	6.5130089648962e-24	1.42283	0.421	0.281	2.38382641124166e-19
COA6-AS1	2.741409692159e-11	1.42019	0.133	0.063	1.00338336142711e-06
CARS	9.58822443570297e-40	1.41753	0.555	0.396	3.50938602571165e-35
BIRC3	8.50387881436294e-17	1.41621	0.187	0.087	3.11250468484498e-12
RICTOR	1.77767895339408e-12	1.41499	0.3	0.203	6.50648273731769e-08
EDEM3	1.10412720138092e-07	1.40896	0.235	0.17	0.00404122
IRF7	2.39744752482199e-22	1.40657	0.328	0.188	8.77489768560097e-18
GPCPD1	1.83206546923847e-33	1.40194	0.545	0.385	6.70554282395973e-29
LRP11	1.92544493614759e-27	1.40115	0.476	0.331	7.04732101079378e-23
ESRP1	2.93884978279657e-41	1.39799	0.507	0.333	1.07564840900137e-36
FLYWCH1	1.60318928440266e-12	1.39628	0.167	0.086	5.86783309984218e-08
CLK3	1.83850728781514e-15	1.39496	0.285	0.179	6.72912052413219e-11
MTX3	9.81056355018273e-11	1.39291	0.138	0.07	3.59076436500238e-06
SNX18	4.76473034995136e-11	1.3914	0.176	0.099	1.7439389553857e-06
ZNF451	7.0186913631505e-10	1.3913	0.345	0.268	2.56891122582671e-05
POLRMT	4.91261636668478e-10	1.38904	0.171	0.099	1.7980667163703e-05
SNAPC3	1.19769780685941e-15	1.38492	0.224	0.121	4.38369374288614e-11
ATAD1	3.62847561667584e-29	1.38211	0.462	0.306	1.32805836045952e-24
ZNF579	1.07251613404975e-18	1.37539	0.297	0.175	3.92551630223547e-14
YPEL2	4.93669482660696e-10	1.37268	0.177	0.105	1.80687967348641e-05
SMCR8	2.97009570101706e-09	1.36862	0.125	0.065	0.000108708
NR1D2	8.54774478693805e-20	1.36783	0.297	0.172	3.1285600694672e-15
SLC45A4	2.89430488202188e-15	1.36576	0.161	0.072	1.05934452986883e-10
GCHFR	2.62181031986232e-53	1.3649	0.386	0.149	9.59608795172808e-49
DENND4C	2.17784881588857e-07	1.36304	0.191	0.127	0.00797114
VILL	8.93720218013408e-11	1.36084	0.176	0.099	3.27110536995088e-06
PPARA	8.75918099135974e-12	1.35951	0.219	0.131	3.20594783464758e-07
CLK1	4.38075138611692e-14	1.35903	0.354	0.256	1.60339881483265e-09
HIST1H1D	1.42849242688907e-57	1.35817	0.481	0.223	5.22842513165668e-53
CNGA1	3.18540095181036e-21	1.3562	0.212	0.092	1.16588860237211e-16
CREG1	7.23623149029799e-55	1.35488	0.635	0.493	2.64853308776397e-50
FAM160B2	1.10079346218934e-11	1.34854	0.172	0.093	4.0290141509592e-07
RRM2B	8.67677919059511e-11	1.34852	0.265	0.178	3.17578795154972e-06
SPIRE1	3.56525685661937e-09	1.34745	0.245	0.167	0.000130492
PRSS8	4.66841765594854e-33	1.34738	0.471	0.299	1.70868754625373e-28
ATXN2L	2.29444359148156e-15	1.34644	0.267	0.16	8.39789298918165e-11
ODF3B	1.03596904216944e-18	1.34073	0.168	0.067	3.79175029124437e-14
B3GNT3	2.70067367116352e-19	1.34071	0.28	0.156	9.88473570382559e-15
NOS1AP	1.28363267885181e-11	1.33938	0.222	0.136	4.69822396786553e-07
NUPR1	5.74021679793321e-55	1.33544	0.696	0.566	2.10097675021153e-50
SIPA1	1.56561419246259e-09	1.33489	0.197	0.124	5.73030450583233e-05
DGKH	1.52449860599757e-10	1.33361	0.47	0.403	5.57981734781169e-06
PARP6	2.5798711381502e-09	1.33333	0.166	0.097	9.44258635274353e-05
LDLRAP1	2.07272863177961e-11	1.33237	0.217	0.13	7.58639406517654e-07
THEM6	1.05547793077182e-09	1.32953	0.123	0.062	3.86315477441796e-05
GLRX	4.49688572235834e-11	1.32934	0.308	0.222	1.64590514324038e-06
ITPR3	1.67306206989935e-14	1.32813	0.312	0.206	6.12357448203859e-10
OCLN	4.6082386833847e-33	1.32537	0.288	0.118	1.68666144050563e-28
LRRC75A	1.00500984586185e-09	1.32487	0.26	0.178	3.67843653683897e-05
MAFG	4.00928060988022e-22	1.32329	0.42	0.285	1.46743679602226e-17
TARS	4.53973118596701e-55	1.31968	0.63	0.485	1.66158701137579e-50
BET1L	1.04813198266481e-17	1.31687	0.307	0.193	3.83626786975148e-13
DDI2	4.15107712160909e-13	1.31567	0.275	0.177	1.51933573728014e-08
JRK	2.09794739560505e-11	1.31459	0.131	0.062	7.67869726265404e-07
TMC5	5.48563260171243e-12	1.31376	0.137	0.064	2.00779638855277e-07
JMY	4.74139145781377e-18	1.3137	0.346	0.224	1.73539668747442e-13
ETFDH	5.55290525041549e-08	1.31338	0.193	0.127	0.00203242
ABCA1	8.50858179430159e-09	1.31255	0.209	0.136	0.000311423
PRSS12	3.16043056399016e-15	1.30828	0.225	0.124	1.15674919072604e-10
MLPH	2.8713827906353e-09	1.30782	0.262	0.183	0.000105095
CRACR2B	8.6067675212869e-20	1.30671	0.208	0.093	3.15016298046622e-15
LHFPL2	1.1847076924866e-19	1.30586	0.246	0.126	4.33614862527021e-15
LIPH	1.73062667074077e-12	1.30531	0.14	0.064	6.33426667757831e-08
TCEA1	2.16010094368482e-74	1.3038	0.771	0.754	7.90618546398082e-70
XBP1	1.10190669594122e-54	1.3028	0.662	0.521	4.03308869781445e-50
AL158152.1	7.45026791171397e-16	1.30267	0.276	0.164	2.72687255836643e-11
TTLL12	8.8140569773353e-07	1.30244	0.163	0.107	0.0322603
ATG4D	3.328589100072e-07	1.30205	0.167	0.109	0.012183
NFKBIL1	2.20033363936206e-37	1.30027	0.501	0.326	8.05344115342908e-33
EPB41L1	1.62674955037105e-10	1.29989	0.249	0.165	5.95406602931308e-06
DVL1	7.49191031514093e-23	1.29772	0.323	0.185	2.74211409444473e-18
SMCHD1	1.58409038095612e-28	1.29542	0.508	0.371	5.79792920333751e-24
CAMTA2	2.00548752963235e-16	1.29434	0.202	0.099	7.34028490720735e-12
CTSL	9.12682896041379e-49	1.29156	0.771	0.731	3.34051066780105e-44
EML2	2.41013027391522e-33	1.28811	0.463	0.289	8.8213178155571e-29
ASS1	4.01684770338955e-65	1.28433	0.605	0.344	1.47020642791761e-60
HSPA9	9.78776112431612e-41	1.28391	0.692	0.637	3.58241844911094e-36
SOWAHB	5.11279704344154e-12	1.28271	0.136	0.063	1.87133484587004e-07
MMP14	1.85883620692735e-12	1.27888	0.373	0.281	6.80352640097479e-08
IRX3	5.0785090422605e-36	1.27605	0.524	0.356	1.85878509455776e-31
EPGN	2.1237416320761e-09	1.27545	0.157	0.091	7.77310674756173e-05
FAM83A	2.55137467182752e-25	1.27262	0.552	0.455	9.3382864363559e-21
DNAH14	5.35805562629023e-12	1.26957	0.21	0.123	1.96110193977849e-07
ANKZF1	8.43160930601345e-16	1.2689	0.319	0.208	3.08605332209398e-11
TGFBR3L	9.12918301977892e-35	1.2683	0.387	0.206	3.34137227706928e-30
MROH6	5.69114899367318e-07	1.26173	0.172	0.113	0.0208302
SEC24A	7.15372153047853e-08	1.2602	0.155	0.095	0.00261833
STK32C	1.97367634223156e-09	1.25866	0.152	0.086	7.22385278020174e-05
NCKAP1	2.09279563177848e-25	1.25753	0.557	0.438	7.65984129187241e-21
CERS3	6.01147003357301e-07	1.25636	0.16	0.102	0.0220026
RAET1G	2.44401701161438e-21	1.25605	0.282	0.153	8.94534666420979e-17
ADGRF1	3.92656514883653e-16	1.25537	0.181	0.084	1.43716211012566e-11
STRBP	2.41318483102855e-12	1.25322	0.249	0.157	8.83249780004759e-08
EFNA3	2.11533286460516e-14	1.25316	0.167	0.078	7.74232981774135e-10
EPB41L5	7.9408578273537e-07	1.24928	0.172	0.114	0.0290643
ZBTB16	4.74597009345666e-28	1.24791	0.615	0.504	1.73707251390607e-23
MME	4.96387067154492e-46	1.24742	0.553	0.35	1.81682630449216e-41
MARK4	4.52341832668532e-07	1.24476	0.194	0.132	0.0165562
GPBP1L1	5.15488524904869e-07	1.24032	0.33	0.268	0.0188674
EPHX1	1.00612241855734e-13	1.23557	0.231	0.135	3.68250866416172e-09
SPSB3	2.23725145542203e-50	1.23457	0.652	0.494	8.18856405199018e-46
CMBL	9.85770226209029e-24	1.23318	0.369	0.231	3.60801760494767e-19
NAMPT	1.01571032892607e-58	1.23257	0.76	0.65	3.7176013749023e-54
NAA25	3.90784825884575e-11	1.2281	0.26	0.174	1.43031154122013e-06
ZNF598	1.92155250448954e-18	1.22795	0.285	0.166	7.03307432168217e-14
DSG3	4.438315751496e-40	1.22779	0.643	0.529	1.62446794820505e-35
AC093157.1	2.36783724027893e-10	1.22698	0.149	0.08	8.66652108314491e-06
CLDN15	1.94638417159005e-08	1.22284	0.143	0.081	0.000712396
SBF2-AS1	1.26480872844777e-12	1.2226	0.211	0.12	4.62932642699169e-08
STK39	1.05390782520742e-13	1.21864	0.307	0.21	3.85740803104167e-09
DRAM2	5.8758614030818e-47	1.21703	0.591	0.422	2.15062403214197e-42
CCDC174	8.61443264051252e-30	1.21682	0.463	0.306	3.15296849075399e-25
SNHG6	1.55042959477384e-126	1.21682	0.841	0.897	5.67472735983174e-122
PIK3CB	7.5428183038056e-07	1.21539	0.158	0.103	0.0276075
ZFAS1	2.61900181442487e-236	1.21393	0.964	0.956	9.58580854097645e-232
SLC11A2	1.09688593931474e-06	1.21369	0.221	0.16	0.0401471
PWWP2B	3.87895404632517e-16	1.21205	0.284	0.174	1.41973597049548e-11
TMEM167B	1.18043447092418e-06	1.21148	0.212	0.152	0.0432051
TLCD2	3.02728866749583e-31	1.20996	0.325	0.159	1.10801792519015e-26
CIZ1	5.20384585421786e-15	1.20838	0.358	0.249	1.90465962110228e-10
SRRM2	4.07152137087899e-192	1.20732	0.889	0.901	1.49021753695542e-187
CLDN7	9.12960130395465e-75	1.20707	0.724	0.496	3.34152537326044e-70
LARP1B	8.74898610606608e-18	1.20601	0.377	0.258	3.20221640468124e-13
ARHGAP8	9.71802009406653e-11	1.20523	0.311	0.217	3.55689253462929e-06
CELF1	1.22736392939306e-09	1.20035	0.514	0.462	4.49227471797154e-05
SDCBP2	6.28610730299959e-41	1.20009	0.442	0.242	2.30077813397088e-36
SNHG14	1.07833346367415e-08	1.19713	0.25	0.175	0.000394681
MTR	5.45022311873188e-07	1.19673	0.254	0.191	0.0199484
BBC3	3.36618922648705e-17	1.19672	0.356	0.233	1.23205891878652e-12
EREG	2.59451757548719e-22	1.19371	0.335	0.196	9.49619377804067e-18
CXCL8	5.09096728444454e-14	1.19327	0.347	0.236	1.86334493577955e-09
RBM47	4.89780767984887e-18	1.19254	0.316	0.198	1.79264658890148e-13
USP53	1.0678390063273e-14	1.19128	0.435	0.336	3.90839754705853e-10
TTBK2	1.32933690068783e-08	1.19092	0.168	0.102	0.000486551
DNAJA3	9.44233874782328e-11	1.19062	0.204	0.124	3.4559904050908e-06
KRT16	4.8572760184748e-18	1.19038	0.499	0.396	1.77781159552196e-13
CBX4	1.61778846178146e-23	1.18869	0.494	0.363	5.92126754896633e-19
GPR107	3.7012568560743e-08	1.18757	0.189	0.123	0.0013547
TC2N	4.38918614652654e-08	1.18412	0.207	0.138	0.00160649
IGFBP6	4.3616820985063e-17	1.18363	0.52	0.443	1.59641926487429e-12
TTC17	7.01206287136396e-10	1.17657	0.471	0.396	2.56648513154792e-05
CLDN4	8.65180068842371e-67	1.17648	0.755	0.608	3.16664556996996e-62
GAREM1	4.33935889066395e-17	1.17298	0.28	0.164	1.58824874757191e-12
ARFGEF2	2.61837709852478e-07	1.17191	0.275	0.21	0.00958352
PRKCD	1.78968467193482e-11	1.17084	0.195	0.113	6.55042486774863e-07
RNF114	3.96798682857086e-64	1.16946	0.689	0.564	1.45232285912522e-59
TAZ	2.19857261406844e-08	1.16892	0.218	0.145	0.0008047
PIGL	2.33207441426326e-08	1.16816	0.146	0.086	0.000853563
GOLGA5	3.5965889321472e-10	1.16748	0.314	0.228	1.3163875150552e-05
RANBP9	1.35796092605637e-08	1.16728	0.229	0.157	0.000497027
PEX1	3.24857788070975e-09	1.16563	0.216	0.141	0.000118901
PARD6B	3.62313492235963e-18	1.16013	0.327	0.205	1.32610361293285e-13
GRK2	2.50728877203958e-10	1.15065	0.304	0.221	9.17692763454208e-06
THAP9-AS1	2.27582015956498e-13	1.15052	0.35	0.249	8.32972936602377e-09
MCRIP2	1.76630894404861e-25	1.14931	0.467	0.334	6.46486736611232e-21
CASC8	1.79558615580252e-25	1.14809	0.288	0.137	6.57202488885279e-21
NMU	7.05563252578681e-10	1.14806	0.138	0.072	2.58243206076323e-05
SRGAP2	1.17339773680284e-07	1.14656	0.334	0.266	0.00429475
NHLRC3	1.33538347219733e-06	1.145	0.223	0.162	0.0488764
MUC1	6.90220815246815e-56	1.14345	0.578	0.329	2.52627720588487e-51
ABCG1	2.94539256893117e-14	1.14192	0.195	0.1	1.0780431341545e-09
PSAP	2.86119446313853e-68	1.14091	0.821	0.819	1.04722578545333e-63
KCNG1	1.49614313164283e-40	1.14066	0.323	0.129	5.47603347612591e-36
REPS1	4.51985469245094e-12	1.14011	0.254	0.161	1.65431201598397e-07
ATP8B1	4.53113733680284e-07	1.13948	0.232	0.167	0.0165844
FBXO44	1.6388094353567e-08	1.13879	0.18	0.111	0.000599821
SRGAP2C	9.48644610942996e-11	1.13849	0.25	0.164	3.47213414051246e-06
BCKDHA	6.52955514084156e-16	1.13732	0.343	0.233	2.38988247709942e-11
FBXO25	1.12495350053231e-17	1.13668	0.316	0.195	4.11744230729832e-13
MIR200CHG	1.07974022898967e-34	1.13353	0.514	0.34	3.95195721212509e-30
TPT1-AS1	3.05180396028258e-07	1.13301	0.218	0.152	0.0111699
GAS5	1.99055097494537e-179	1.13178	0.956	0.957	7.28561562339756e-175
TAOK3	5.4782253459249e-34	1.12928	0.593	0.468	2.00508525886197e-29
EIF1B	2.78511648697969e-64	1.12867	0.75	0.711	1.01938048539944e-59
TRIM22	2.65588909909681e-18	1.12796	0.485	0.368	9.72081969160425e-14
NPEPPS	1.80514822895833e-23	1.12438	0.548	0.421	6.60702303281039e-19
KLHL24	8.67570800373653e-14	1.12373	0.409	0.306	3.17539588644761e-09
GATAD1	3.85366378688377e-27	1.12358	0.537	0.398	1.41047948263733e-22
SRXN1	3.41101284757118e-07	1.12159	0.169	0.109	0.0124846
AC093323.1	1.09584679398723e-06	1.12002	0.175	0.118	0.0401091
CORO2A	4.62233106787048e-20	1.11778	0.308	0.18	1.69181939415127e-15
MUC16	9.67332694156326e-27	1.11744	0.397	0.219	3.54053439388157e-22
CDKN1B	2.08859923087966e-18	1.11681	0.241	0.124	7.64448204494265e-14
INTS10	1.64309609396608e-10	1.11639	0.338	0.252	6.01389601352525e-06
MIR3936HG	3.36441045126313e-08	1.11624	0.165	0.099	0.00123141
BET1	1.06180006849824e-10	1.11575	0.34	0.254	3.88629443071041e-06
C6orf136	4.0075488428629e-14	1.11427	0.19	0.099	1.46680295197625e-09
LMO4	1.66242869262286e-26	1.11301	0.479	0.339	6.08465525786891e-22
SAA1	4.1011431137548e-35	1.11219	0.766	0.729	1.5010593910654e-30
TNPO1	5.54598723803062e-12	1.11218	0.473	0.398	2.02988678899159e-07
AP3S2	7.77048090312563e-09	1.11128	0.222	0.147	0.000284407
POU2F1	9.4099397036548e-08	1.10921	0.214	0.146	0.00344413
TEAD3	9.39853895980104e-07	1.1092	0.215	0.156	0.0343996
RANGAP1	1.90598734114451e-07	1.10871	0.283	0.21	0.0069761
ZCCHC7	2.8621262422181e-30	1.10477	0.514	0.362	1.04756682591425e-25
CAPN12	3.02195869403736e-26	1.10242	0.431	0.279	1.10606710160461e-21
WBP2	1.5189708524594e-30	1.10131	0.546	0.407	5.55958521708664e-26
ADA	1.7088006796143e-12	1.10032	0.256	0.163	6.25438136745629e-08
CPEB4	7.08354118871019e-10	1.09847	0.242	0.163	2.59264691047982e-05
BDH1	1.95384009162159e-08	1.09813	0.169	0.103	0.000715125
EPB41	2.1170580010672e-08	1.09739	0.174	0.108	0.000774864
OXR1	7.72682880997214e-18	1.09577	0.388	0.275	2.8280966127379e-13
HOOK2	5.69690932948031e-21	1.09549	0.457	0.328	2.08512578368309e-16
ARHGAP27	2.02222900076431e-08	1.09465	0.168	0.105	0.000740156
RRNAD1	4.2711178504343e-08	1.09412	0.262	0.193	0.00156327
HOOK1	2.3617063562939e-08	1.09174	0.194	0.124	0.000864408
DLEU1	1.15034839277906e-06	1.09086	0.183	0.127	0.0421039
TNKS2	1.1326290683284e-10	1.08989	0.367	0.285	4.14553565298877e-06
SARS	8.6940908672329e-61	1.08932	0.735	0.699	3.18212419831592e-56
CEP44	6.14139185955511e-07	1.08667	0.174	0.116	0.0224781
GOLGA2	1.80878982719569e-15	1.08553	0.558	0.492	6.62035164651895e-11
VEGFA	9.74781311330315e-10	1.08535	0.344	0.263	3.56779707760009e-05
RBCK1	2.78441203412724e-48	1.085	0.712	0.641	1.01912264861091e-43
LEMD2	6.57991094286217e-08	1.08483	0.178	0.113	0.00240831
HSPA5	4.54936829568402e-32	1.08417	0.837	0.833	1.66511428990331e-27
SAT2	1.26141751935125e-37	1.08362	0.685	0.604	4.6169142625775e-33
EHF	1.23231049162035e-32	1.08196	0.609	0.477	4.51037963037962e-28
SEC24B	1.02515741980089e-10	1.08088	0.229	0.147	3.75217867221325e-06
FOXC1	3.36203125642977e-12	1.08057	0.403	0.314	1.23053706016586e-07
BAIAP2L1	1.7427742322131e-17	1.08012	0.456	0.343	6.37872796732315e-13
PPL	2.19392706362136e-27	1.07964	0.46	0.299	8.02999244556055e-23
CASC3	6.49539139304169e-10	1.07874	0.233	0.156	2.37737820376719e-05
PPTC7	5.58036836404164e-07	1.07836	0.244	0.177	0.0204247
SECTM1	2.46720202603061e-19	1.07727	0.262	0.139	9.03020613547462e-15
LIAS	1.70890868085914e-11	1.07663	0.281	0.192	6.25477666281255e-07
SP1	3.17548941460858e-13	1.07345	0.301	0.2	1.16226088064088e-08
TMEM30B	1.81906598852111e-08	1.0717	0.227	0.156	0.000665796
ZMYM5	2.02813785892313e-10	1.07104	0.287	0.201	7.42318737744453e-06
METRNL	1.40890163733104e-39	1.07094	0.623	0.461	5.15672088279534e-35
VMP1	8.34668163254952e-32	1.06904	0.722	0.66	3.05496894432945e-27
MBOAT2	2.06704933715771e-13	1.06863	0.411	0.317	7.56560727893095e-09
CHCHD10	9.19313041708154e-51	1.06831	0.67	0.558	3.36477766395602e-46
PDS5A	2.33015911039178e-11	1.06818	0.421	0.344	8.52861535994495e-07
SLC3A2	6.06057120675088e-91	1.06597	0.846	0.876	2.21822966738289e-86
ELP2	5.93830176358264e-20	1.06596	0.466	0.34	2.17347782848888e-15
KAT6A	8.87925118440755e-07	1.0655	0.26	0.197	0.0324989
SLC2A1	4.14335815546049e-21	1.06491	0.463	0.335	1.5165105184801e-16
POLR3D	3.50661660204843e-09	1.06487	0.361	0.281	0.000128346
GABPB1-AS1	2.74072251064898e-09	1.0626	0.529	0.479	0.000100313
FEM1B	1.13581969024172e-11	1.06226	0.427	0.339	4.15721364825371e-07
LETMD1	3.01609729906725e-19	1.0619	0.436	0.318	1.1039217724316e-14
ZNF503	8.49086112660112e-14	1.05872	0.403	0.307	3.10774008094728e-09
VRK2	2.18446212138337e-11	1.05721	0.311	0.217	7.99534981047528e-07
CLINT1	1.28915540324841e-20	1.05578	0.642	0.608	4.71843769142952e-16
SKAP2	3.1670103392678e-18	1.05554	0.462	0.353	1.15915745427541e-13
TMC4	1.17145406403762e-14	1.05447	0.318	0.21	4.28763901978408e-10
AFTPH	1.03595514535277e-07	1.05232	0.277	0.209	0.0037917
YIPF6	1.08902684045542e-10	1.05213	0.415	0.329	3.98594713875089e-06
LPAR3	3.52823778169466e-08	1.05124	0.127	0.07	0.00129137
KLF5	9.07503434322495e-49	1.05035	0.76	0.704	3.32155331996376e-44
SELENOM	5.31226358987368e-31	1.04925	0.664	0.568	1.94434159652967e-26
UPP1	5.12458690673123e-27	1.04906	0.583	0.474	1.8756500537327e-22
VGLL3	5.37778839458824e-08	1.04686	0.402	0.341	0.00196832
GAPVD1	7.5429680828259e-09	1.04603	0.305	0.229	0.00027608
SLC7A5	2.13225478679222e-15	1.04565	0.569	0.518	7.80426574513821e-11
NECAB3	5.57895990277025e-16	1.04342	0.288	0.176	2.04195511401294e-11
MIR205HG	1.38195517171073e-68	1.04241	0.933	0.925	5.05809412397845e-64
TMEM43	5.65597298509154e-14	1.04145	0.46	0.366	2.07014267227335e-09
GOLPH3L	1.51871554477696e-13	1.04116	0.307	0.204	5.55865076543816e-09
RALGAPA2	1.12869061764099e-06	1.04076	0.164	0.108	0.0413112
TFPI	4.77249882607097e-25	1.03938	0.488	0.341	1.74678229533024e-20
SCNN1A	3.57214305225895e-27	1.03806	0.653	0.555	1.3074400785573e-22
CRABP2	8.37537421291925e-30	1.03798	0.372	0.203	3.06547071567057e-25
DCAF10	3.09272725606454e-18	1.03725	0.361	0.235	1.13196910299218e-13
PHYKPL	1.80807305182468e-07	1.03663	0.226	0.159	0.00661773
FOXO3	9.69882050447617e-15	1.03615	0.493	0.411	3.54986529284332e-10
PPP1R3D	2.00572916086722e-08	1.03606	0.221	0.149	0.000734117
UQCC1	3.35929319716733e-07	1.03333	0.224	0.159	0.0122953
CAPN7	1.26679583926152e-08	1.0331	0.29	0.213	0.00046366
ME1	1.94591318503595e-10	1.02985	0.185	0.109	7.12223684855008e-06
OSBP	9.79555488793688e-09	1.02775	0.395	0.328	0.000358527
DNAJC1	3.98835673843488e-32	1.02182	0.629	0.535	1.45977844983455e-27
EPCAM	4.932172335668e-12	1.02023	0.192	0.106	1.80522439657784e-07
TENT2	8.3493903637881e-07	1.02009	0.246	0.181	0.0305596
ZNF217	1.54248271882093e-22	1.01949	0.496	0.363	5.64564099915648e-18
MID1IP1	1.00603638709289e-15	1.01801	0.424	0.319	3.6821937803987e-11
IFIH1	7.79859332076183e-07	1.01772	0.213	0.15	0.0285436
RNF213	1.51992447162049e-08	1.01702	0.555	0.507	0.000556308
SEC23A	4.90956890223717e-07	1.01681	0.305	0.242	0.0179695
PGM2	5.56170206549349e-14	1.01645	0.462	0.375	2.03563857299127e-09
SH2D4A	5.69989041116012e-10	1.01497	0.302	0.223	2.08621688938871e-05
HOXD8	9.74117555702721e-09	1.01352	0.253	0.177	0.000356537
ZFAND2B	5.7665371443945e-13	1.01042	0.34	0.246	2.11061026021983e-08
PLEKHH3	6.17780650290443e-08	1.01036	0.362	0.29	0.00226114
TRABD	2.75914730053842e-16	1.00994	0.441	0.321	1.00987550347007e-11
IMPA2	5.03411562789443e-12	1.00986	0.385	0.298	1.84253666096564e-07
SIX4	2.28236716534996e-09	1.0064	0.123	0.063	8.35369206189741e-05
P4HA1	1.13913226588019e-16	1.00605	0.491	0.394	4.16933800634808e-12
DLG5	1.37485730076755e-07	1.00591	0.249	0.179	0.00503212
AHCTF1	3.82485151496303e-10	1.00496	0.389	0.304	1.39993390299162e-05
SLC1A5	9.75424969524294e-44	1.00288	0.717	0.673	3.57015293095587e-39
SAA2	3.54421404084093e-14	1.00279	0.34	0.24	1.29721778108819e-09
B3GNT7	1.30970995890314e-10	1.00206	0.101	0.041	4.79366942058137e-06
ZBTB43	1.28003825299735e-14	1.00104	0.423	0.311	4.68506800979559e-10
ANXA8L1	8.47519834837528e-32	-1.00453	0.093	0.227	3.10200734748884e-27
KIF20B	1.49501874750671e-14	-1.00464	0.119	0.206	5.4719181177493e-10
SRSF3	2.16640541689871e-118	-1.0106	0.552	0.812	7.92926046639097e-114
RUVBL1	1.32784309266947e-60	-1.01134	0.261	0.5	4.86003850347952e-56
APOC1	1.11222519483694e-28	-1.01328	0.064	0.174	4.07085543562268e-24
ITGB8	9.54805686065735e-37	-1.01348	0.14	0.303	3.4946842915692e-32
DUSP14	9.86799424416742e-60	-1.01546	0.198	0.428	3.61178457330772e-55
GNB4	4.94384879586243e-18	-1.01586	0.068	0.152	1.80949809777361e-13
KRT5	1.79499142030602e-146	-1.0164	0.744	0.925	6.56984809746208e-142
ZNF22	2.913479493825e-24	-1.01685	0.119	0.242	1.06636262953489e-19
ANXA2	1.64683718000241e-235	-1.01812	0.895	0.978	6.02758876252684e-231
PRXL2A	9.60474186348208e-47	-1.01882	0.197	0.408	3.51543156945308e-42
DPCD	3.41252842134887e-29	-1.02002	0.193	0.346	1.2490195274979e-24
SPARC	3.909377542326e-56	-1.02003	0.126	0.335	1.43087127426674e-51
EBP	1.17991624114952e-59	-1.0207	0.316	0.547	4.31861143423135e-55
BEX3	3.61452631649762e-137	-1.02109	0.624	0.866	1.32295277710129e-132
NIPAL1	1.06491220525028e-30	-1.02123	0.112	0.253	3.89768516243654e-26
FERMT1	1.01753313773945e-84	-1.02135	0.292	0.595	3.72427303744016e-80
POP5	1.02793384633458e-54	-1.022	0.231	0.453	3.7623406709692e-50
GDF11	1.90655678660246e-11	-1.023	0.048	0.104	6.97818849464366e-07
MSMO1	1.63973687758656e-65	-1.02498	0.457	0.668	6.00160094565458e-61
CLTB	1.30985527027385e-141	-1.02825	0.728	0.914	4.79420127472933e-137
PORCN	9.59761435144623e-10	-1.02842	0.124	0.194	3.51282282877283e-05
NSG1	1.76447640876139e-44	-1.02922	0.201	0.408	6.45816010370757e-40
CENPT	3.2645645395089e-19	-1.03564	0.091	0.187	1.19486326710565e-14
HSD17B1	1.57959769689912e-17	-1.03936	0.098	0.193	5.78148553042048e-13
MOSPD3	1.27784512657694e-37	-1.04104	0.122	0.283	4.67704094778427e-33
POLR2L	2.05341371632877e-217	-1.04353	0.805	0.954	7.51569954313494e-213
BACH2	1.2421640099653e-24	-1.04601	0.029	0.106	4.546444492874e-20
CALHM2	6.98889732166643e-25	-1.04983	0.076	0.183	2.55800630870313e-20
DYNLL1	4.09467826033145e-212	-1.05016	0.813	0.949	1.49869319006391e-207
GNG11	6.70332327149524e-59	-1.05298	0.126	0.337	2.45348335059997e-54
COL12A1	1.16613505646238e-61	-1.05664	0.052	0.221	4.26817092015795e-57
KLF4	2.72454825922802e-74	-1.06074	0.507	0.732	9.97211908360048e-70
HNRNPD	6.56872733419756e-121	-1.06526	0.464	0.787	2.40421989158965e-116
AGR2	6.51610186423557e-13	-1.06541	0.064	0.132	2.38495844332886e-08
NT5E	2.39174072402836e-74	-1.06581	0.157	0.409	8.7540102240162e-70
GPAA1	4.16315362848756e-73	-1.06664	0.258	0.532	1.52375585956273e-68
PTMS	3.75808285937739e-120	-1.06904	0.517	0.794	1.37549590736072e-115
PFN1	5.71574899668047e-236	-1.07219	0.821	0.962	2.09202129027502e-231
GTF3C6	2.48658604510327e-70	-1.07229	0.408	0.661	9.10115358368247e-66
SLC31A2	2.60604098686806e-27	-1.07244	0.067	0.174	9.5383706160358e-23
CYP51A1	6.92638288895526e-61	-1.07272	0.43	0.644	2.53512540118652e-56
SNCA	1.36634148503221e-43	-1.07354	0.177	0.367	5.00094646936638e-39
CCNB1	3.02561596112796e-10	-1.074	0.074	0.134	1.10740569793245e-05
FANK1	9.6636608320942e-20	-1.07419	0.074	0.166	3.5369965011548e-15
CITED2	2.80019926428509e-69	-1.0742	0.297	0.555	1.02490093272099e-64
KRT14	8.97277774162973e-119	-1.07646	0.766	0.908	3.2841263812139e-114
ARID5B	1.4960974926297e-88	-1.07683	0.368	0.662	5.47586643277395e-84
TUBA4A	8.06206930962519e-120	-1.07784	0.62	0.857	2.95079798801592e-115
FADD	1.1143584113245e-15	-1.08023	0.126	0.219	4.0786632212888e-11
RAMP1	2.83480896664772e-37	-1.08176	0.182	0.359	1.03756842988273e-32
NEXN	4.41883018364627e-42	-1.08376	0.045	0.171	1.61733603551637e-37
SLC66A3	1.56106270971891e-18	-1.08663	0.085	0.177	5.7136456238422e-14
CETN2	2.86906739728464e-64	-1.0868	0.292	0.547	1.05010735808015e-59
LYPD3	8.86085100119487e-63	-1.08767	0.358	0.61	3.24316007494733e-58
DST	1.38745009698715e-99	-1.0888	0.63	0.844	5.07820609998268e-95
TRAPPC1	1.02168692368527e-150	-1.09348	0.552	0.839	3.73947630938044e-146
SH3BGRL	3.50081907766851e-82	-1.09532	0.368	0.644	1.28133479061745e-77
FEN1	2.23295122247754e-16	-1.09579	0.07	0.149	8.17282476939005e-12
CHMP6	2.85911612283255e-11	-1.09816	0.067	0.13	1.04646509211794e-06
HELLS	3.17176334159562e-29	-1.09909	0.047	0.146	1.16089710065741e-24
CTSK	2.86157503054124e-66	-1.10021	0.148	0.389	1.0473650769284e-61
LMNA	9.5921717996605e-192	-1.10247	0.804	0.944	3.51083080039374e-187
HNRNPA1P48	1.80858298634169e-22	-1.10411	0.119	0.235	6.6195945883092e-18
MOB3B	1.64711034333734e-44	-1.11055	0.103	0.273	6.02858856764899e-40
RBM3	1.78301502527593e-154	-1.11167	0.672	0.885	6.52601329401241e-150
SNRNP25	4.02020473220031e-34	-1.11413	0.123	0.276	1.47143513403264e-29
CDA	5.05022976273344e-86	-1.11561	0.427	0.707	1.84843459545806e-81
ATF3	4.50938628160233e-85	-1.11611	0.735	0.851	1.65048047292927e-80
ITGB6	1.28887864772298e-89	-1.11666	0.326	0.632	4.71742473853089e-85
SUMF1	8.46106336963416e-22	-1.11667	0.134	0.254	3.0968338039198e-17
TM2D2	5.1266494019216e-44	-1.11959	0.216	0.41	1.87640494759733e-39
WNT5B	3.03852851494269e-25	-1.12406	0.068	0.171	1.11213182175417e-20
HACD4	1.49004712872503e-18	-1.1248	0.064	0.147	5.4537214958465e-14
CD59	9.75507155971269e-186	-1.12596	0.759	0.937	3.57045374157044e-181
GBP1	2.30090413570564e-33	-1.12769	0.11	0.252	8.42153922709623e-29
CST3	1.86594281700913e-192	-1.13014	0.811	0.948	6.82953730453513e-188
CSTF2	8.57515523416481e-13	-1.13015	0.047	0.106	3.13859256725666e-08
ID3	1.05479278787326e-114	-1.13312	0.583	0.849	3.86064708289492e-110
MLLT3	1.1490659413303e-17	-1.13507	0.075	0.16	4.20569625186303e-13
C1S	1.21212076100063e-16	-1.13556	0.078	0.159	4.4364831973384e-12
BRMS1L	1.50722410884241e-08	-1.13787	0.086	0.144	0.000551659
DKK3	6.27917697811202e-62	-1.14465	0.166	0.398	2.29824156575878e-57
ITM2C	2.29588159341286e-25	-1.15041	0.073	0.18	8.40315622005043e-21
MXRA5	2.1742058642756e-25	-1.15467	0.055	0.152	7.95781088383512e-21
NCS1	1.22616997009679e-22	-1.15512	0.105	0.217	4.48790470755125e-18
LGALS1	3.08942411308441e-64	-1.15994	0.75	0.905	1.13076011963002e-59
COMMD4	3.63179492631172e-82	-1.16498	0.292	0.572	1.32927326097935e-77
ATP1B3	3.05617154611942e-93	-1.16535	0.384	0.666	1.11858934759517e-88
UBE2T	2.50879125719008e-23	-1.16583	0.107	0.22	9.18242688044141e-19
COL6A2	3.30139226876436e-28	-1.16941	0.123	0.261	1.20834258429044e-23
COL17A1	9.14568181060819e-102	-1.16996	0.424	0.72	3.3474109995007e-97
CFL1	3.9290838310562e-293	-1.17367	0.84	0.959	1.43808397300488e-288
SMIM3	5.86490414828266e-45	-1.17562	0.132	0.314	2.14661356731294e-40
ZNF331	8.48260222449621e-46	-1.18365	0.213	0.396	3.10471724018786e-41
CLCF1	1.53511845393687e-18	-1.19082	0.074	0.163	5.61868705325436e-14
NT5DC2	9.29909866712011e-41	-1.19112	0.101	0.259	3.40356310315263e-36
SNAI2	5.36679950373419e-88	-1.19438	0.358	0.64	1.96430228636175e-83
TIMM8B	9.86192435796568e-143	-1.19592	0.516	0.815	3.60956293425902e-138
SAYSD1	3.78926329840117e-15	-1.19614	0.094	0.178	1.38690825984781e-10
DNAAF4	2.02377845214605e-24	-1.20017	0.061	0.159	7.40723151269976e-20
PLOD2	2.13693951114499e-45	-1.20076	0.116	0.292	7.82141230474177e-41
PHLDB1	3.60580903194904e-53	-1.20182	0.104	0.289	1.31976216378367e-48
DBI	1.10156933595248e-167	-1.20221	0.698	0.906	4.03185392651968e-163
SLC12A2	3.79715886750349e-10	-1.20586	0.063	0.119	1.38979811709495e-05
PTTG1	2.14215148678939e-40	-1.20764	0.096	0.251	7.84048865679784e-36
ADGRF4	3.03414969432767e-20	-1.20854	0.042	0.118	1.11052912962087e-15
ZNF428	2.664285236576e-45	-1.20989	0.154	0.342	9.75155039439182e-41
C3orf14	1.31040922236276e-40	-1.21109	0.166	0.342	4.79622879476993e-36
MCM5	8.43782923610578e-16	-1.21411	0.06	0.133	3.08832987870708e-11
EID2	1.87322934359882e-23	-1.2147	0.114	0.233	6.85620672050604e-19
CEBPA	6.09697849106042e-36	-1.22281	0.109	0.257	2.23155509751302e-31
GLIPR1	2.2235056510746e-29	-1.22433	0.043	0.141	8.13825303349813e-25
SERPINB8	4.36426173977991e-14	-1.22966	0.084	0.162	1.59736343937684e-09
CPNE2	5.106878382369e-14	-1.2307	0.08	0.156	1.86916855673088e-09
CAV1	6.7831760431079e-137	-1.23295	0.64	0.862	2.48271026353792e-132
HSD17B10	9.16311867623471e-122	-1.23479	0.31	0.649	3.35379306668867e-117
HSPA2	1.30359153890818e-17	-1.23843	0.039	0.106	4.77127539155782e-13
PNP	3.04838218225172e-50	-1.23942	0.13	0.321	1.11573836252595e-45
CCND2	3.92414598827953e-80	-1.24066	0.37	0.632	1.43627667317019e-75
FJX1	7.0392050761179e-48	-1.24086	0.142	0.332	2.57641944990991e-43
TCEAL4	7.96996922347208e-176	-1.24408	0.773	0.931	2.91708843548301e-171
ALYREF	5.70577304914542e-91	-1.24631	0.188	0.479	2.08836999371772e-86
CADM1	1.94010371522063e-62	-1.24749	0.144	0.366	7.10097360807903e-58
CROT	1.44673169867456e-95	-1.24895	0.225	0.525	5.29518269031875e-91
TUBB6	1.15769988107049e-111	-1.25455	0.389	0.692	4.23729733470609e-107
IMP3	2.4369756485975e-116	-1.2552	0.427	0.732	8.91957457143169e-112
SUGCT	1.01087784086243e-40	-1.25576	0.146	0.317	3.6999139853406e-36
S100A13	2.4039935894722e-204	-1.25658	0.684	0.904	8.79885693682721e-200
UBE2S	1.71119736475899e-104	-1.25818	0.406	0.689	6.26315347475437e-100
C1R	6.73720369388875e-19	-1.2585	0.137	0.244	2.46588392400022e-14
CITED4	4.90214606367971e-73	-1.2595	0.34	0.59	1.79423448076741e-68
SRSF7	2.97810240346073e-151	-1.26048	0.459	0.798	1.09001526069066e-146
AAMDC	3.31869177889655e-87	-1.26322	0.268	0.565	1.21467437799393e-82
LAMA4	2.33054668099331e-20	-1.26421	0.041	0.117	8.53003390710361e-16
TMEM14A	9.29206003971855e-65	-1.28353	0.156	0.387	3.40098689513739e-60
LINC02657	1.4255880511377e-24	-1.2839	0.055	0.15	5.21779482596911e-20
JPT1	2.1523103155932e-181	-1.2864	0.67	0.901	7.87767098610266e-177
CALD1	1.13464552914835e-162	-1.29108	0.719	0.9	4.15291610123588e-158
CEMIP	6.13762717128079e-36	-1.2921	0.035	0.14	2.24643292096048e-31
C1orf74	3.28397169700332e-21	-1.29977	0.092	0.192	1.20196648082018e-16
LARGE2	1.04587036176613e-16	-1.30068	0.049	0.12	3.8279901111002e-12
CREB5	1.44920166428382e-28	-1.30928	0.036	0.127	5.30422301144519e-24
PLCXD2	2.31700609588032e-48	-1.30991	0.117	0.296	8.48047401153155e-44
DEPDC7	2.90732620992887e-27	-1.31645	0.058	0.161	1.06411046609607e-22
S100A2	4.04839518944926e-191	-1.31669	0.924	0.948	1.48175312329032e-186
AMOT	1.47018424083104e-26	-1.31995	0.054	0.152	5.38102133986569e-22
AATK	1.83937815135377e-36	-1.32127	0.151	0.317	6.73230797176994e-32
TCEAL3	1.20230807663015e-111	-1.32131	0.407	0.717	4.40056779127402e-107
SELENOP	1.52486524497068e-23	-1.32553	0.037	0.116	5.58115928311717e-19
CYBA	1.41515410228719e-23	-1.32597	0.072	0.172	5.17960552978135e-19
MT2A	8.92946159942752e-113	-1.32907	0.98	0.983	3.26827224000647e-108
SFN	1.57408750456943e-214	-1.34473	0.778	0.935	5.76131767547456e-210
MFAP2	2.07869154076273e-29	-1.34605	0.106	0.233	7.60821890834566e-25
DUSP6	2.26784481793001e-31	-1.35774	0.135	0.28	8.30053881810563e-27
NR4A1	1.97523692947921e-107	-1.36102	0.369	0.682	7.22956468558687e-103
IVNS1ABP	1.20381763867001e-98	-1.36742	0.274	0.578	4.40609293929612e-94
LAMC2	4.24221345668757e-126	-1.38504	0.366	0.695	1.55269254728222e-121
TGIF2	4.19931398723304e-19	-1.38549	0.053	0.132	1.53699091246717e-14
RFLNB	4.172167012358e-32	-1.38995	0.037	0.135	1.52705484819315e-27
IGFBP7	1.77293252929584e-165	-1.39186	0.585	0.852	6.4891103504757e-161
SULF2	5.11098409777487e-119	-1.39637	0.327	0.658	1.87067128962658e-114
KLF2	1.64528749330027e-48	-1.39713	0.114	0.293	6.02191675422833e-44
SPON2	2.75026953868022e-09	-1.40008	0.091	0.151	0.000100663
TUBB4B	4.84689997507494e-205	-1.4004	0.695	0.909	1.77401385987718e-200
TMEM19	2.63641779472035e-18	-1.40226	0.045	0.119	9.64955277045596e-14
PHLDA2	1.52737770117668e-116	-1.40401	0.51	0.804	5.59035512407676e-112
TPM2	2.73407889719772e-58	-1.41501	0.145	0.363	1.00070021716334e-53
INSIG1	1.04741674585594e-86	-1.41792	0.131	0.397	3.83365003150732e-82
HNRNPM	2.28141106946906e-143	-1.42571	0.363	0.728	8.3501926553637e-139
P2RY6	6.54328550387981e-23	-1.42641	0.039	0.12	2.39490792727505e-18
CKS2	2.30451728770777e-113	-1.42724	0.217	0.545	8.4347637247392e-109
SORL1	2.548422759412e-28	-1.42955	0.04	0.133	9.32748214172386e-24
OSR2	1.35663297132221e-85	-1.43149	0.258	0.543	4.96541233833642e-81
CTSV	4.59292194107362e-64	-1.43576	0.168	0.397	1.68105535965236e-59
ITGA6	2.29596701617674e-141	-1.43823	0.485	0.792	8.40346887590847e-137
RHOB	5.7039347062175e-137	-1.43882	0.324	0.68	2.08769714182267e-132
SQLE	1.07844134459047e-122	-1.4401	0.28	0.619	3.94720316533559e-118
NEDD9	5.68328597522317e-104	-1.44037	0.236	0.561	2.08013949979143e-99
ANXA3	1.83542588091643e-60	-1.44058	0.346	0.565	6.71784226674224e-56
LTBP2	4.1213001843346e-75	-1.44233	0.094	0.321	1.50843708046831e-70
SCD5	2.13236661131626e-12	-1.4468	0.068	0.134	7.80467503407864e-08
GAS6	2.35359478112729e-164	-1.44969	0.461	0.803	8.61439225840398e-160
SMAD7	5.77670436952812e-71	-1.45636	0.206	0.459	2.11433156629099e-66
KIF9	5.94512077776595e-63	-1.46283	0.201	0.438	2.17597365587012e-58
FOXC2	5.82653659761208e-30	-1.46384	0.031	0.12	2.132570660092e-25
S100A10	0	-1.46531	0.899	0.98	0
TMEM158	6.21337574495264e-46	-1.47132	0.069	0.219	2.27415765641012e-41
TPM1	8.98779214245864e-123	-1.47273	0.609	0.848	3.28962180206129e-118
PRSS23	1.29536807640517e-129	-1.4735	0.507	0.789	4.74117669645056e-125
IER3	9.27841445030307e-135	-1.4787	0.616	0.854	3.39599247295543e-130
ERG28	7.17360922842655e-99	-1.48219	0.264	0.561	2.6256127136964e-94
FOSB	1.90147175500877e-190	-1.4901	0.579	0.879	6.95957677050761e-186
C6orf141	3.60125865967315e-39	-1.49401	0.041	0.157	1.31809668202697e-34
TPX2	5.69302237274528e-12	-1.50001	0.048	0.104	2.0837031186485e-07
SERTAD4-AS1	4.42186992618721e-35	-1.50275	0.054	0.171	1.61844861168378e-30
TMEM237	2.18387316759709e-59	-1.51	0.094	0.286	7.99319418072212e-55
INO80C	8.34280638196643e-66	-1.51195	0.132	0.352	3.05355056386353e-61
CDK14	9.06375552131542e-52	-1.51637	0.08	0.252	3.31742515835666e-47
MYADM	1.19829602124627e-99	-1.52307	0.204	0.511	4.38588326736347e-95
EVA1A	1.08568900694359e-72	-1.52459	0.141	0.378	3.97373033431424e-68
PRKCQ-AS1	1.25958578825932e-18	-1.52904	0.067	0.152	4.61020994360794e-14
TNFRSF6B	2.91112791246552e-68	-1.52937	0.084	0.292	1.0655019272415e-63
SERTAD1	1.30529166553459e-129	-1.53094	0.339	0.679	4.77749802502315e-125
MYL9	4.48240788216563e-102	-1.53186	0.171	0.477	1.64060610895144e-97
SERPING1	9.17681459234272e-142	-1.53395	0.252	0.622	3.35880590894336e-137
CCN2	2.14033032049064e-66	-1.53635	0.154	0.391	7.83382300602779e-62
TXNDC17	1.13900858491592e-226	-1.55018	0.705	0.904	4.16888532165074e-222
ITGBL1	9.60404768306701e-30	-1.5514	0.068	0.181	3.51517749247936e-25
NNMT	1.11749959384903e-171	-1.55883	0.628	0.889	4.09016026344685e-167
AC245041.2	2.98991556090111e-136	-1.5602	0.192	0.568	1.09433899444542e-131
COL1A1	2.91143803128745e-19	-1.56555	0.136	0.253	1.06561543383152e-14
TUBA1B	4.34986136669751e-130	-1.57035	0.539	0.823	1.59209275882496e-125
DPYSL2	1.66612500374936e-130	-1.57352	0.201	0.557	6.09818412622305e-126
MT1M	5.75467774222884e-41	-1.57637	0.039	0.156	2.10626960043318e-36
CTNNAL1	7.59115642228572e-97	-1.58237	0.182	0.483	2.7784391621208e-92
ODC1	4.6360672838423e-78	-1.58259	0.159	0.41	1.69684698655912e-73
SGK1	7.30869992513084e-125	-1.59499	0.26	0.611	2.67505725959714e-120
PMP22	5.26938537366618e-18	-1.59732	0.049	0.123	1.92864774061556e-13
AC103591.3	1.97734438561409e-28	-1.60493	0.035	0.124	7.23727818578615e-24
PCLAF	7.31121307621795e-33	-1.60631	0.105	0.245	2.67597709802653e-28
FAP	1.91030126269239e-167	-1.60898	0.262	0.674	6.99189365158043e-163
TFPI2	1.24411627706898e-136	-1.61558	0.319	0.692	4.55358998570019e-132
SEMA4A	1.28239468943767e-50	-1.61577	0.09	0.262	4.69369280281083e-46
WDR54	5.90839794430833e-88	-1.62087	0.138	0.407	2.16253273159629e-83
SLC25A44	4.40867850274725e-47	-1.6257	0.071	0.225	1.61362041879052e-42
PODNL1	6.96458561528836e-42	-1.63052	0.06	0.197	2.54910798105169e-37
AC245041.1	7.17446375481976e-21	-1.63329	0.043	0.12	2.62592547890158e-16
C12orf75	2.33192525876622e-123	-1.63706	0.253	0.592	8.53507963961024e-119
HMGB3	1.44529596041673e-172	-1.63773	0.519	0.827	5.28992774472127e-168
ALDH1B1	4.54266127387108e-12	-1.65024	0.045	0.101	1.66265945284955e-07
LINC02518	1.22085479643193e-31	-1.65105	0.064	0.18	4.46845064042049e-27
IDI1	1.1116944194117e-134	-1.66297	0.306	0.655	4.06891274448877e-130
AC124852.1	1.18875300614512e-27	-1.66837	0.026	0.106	4.35095487779177e-23
HMGCS1	2.27801525614678e-122	-1.67468	0.149	0.475	8.33776363902283e-118
PPP1R14B-AS1	8.59784250666277e-59	-1.67866	0.117	0.318	3.14689633586364e-54
APPL2	4.23272237371022e-23	-1.68083	0.103	0.216	1.54921871600168e-18
RECK	2.86727438678243e-30	-1.69227	0.04	0.138	1.04945109830624e-25
CXADR	6.60873268559759e-40	-1.70819	0.093	0.243	2.41886225025557e-35
COL6A1	3.24464151726841e-63	-1.71542	0.122	0.34	1.18757124173541e-58
PTPRE	7.33526346611878e-99	-1.71549	0.143	0.432	2.68477978123414e-94
DAAM1	2.26921462469048e-177	-1.71746	0.417	0.785	8.30555244782964e-173
TMEM97	1.22269701552601e-46	-1.7183	0.079	0.237	4.47519334652676e-42
CCL2	2.99494189275251e-93	-1.71922	0.121	0.396	1.09617868216635e-88
TCF7L1	7.65320820773564e-47	-1.72375	0.056	0.201	2.80115073611332e-42
PSG5	9.58504878381514e-41	-1.72897	0.049	0.175	3.50822370536418e-36
PLEK2	2.3986619805307e-85	-1.73805	0.135	0.394	8.77934271494042e-81
EDARADD	1.9430903061691e-22	-1.74192	0.042	0.124	7.11190482960953e-18
MCM3	3.39550233279142e-42	-1.74581	0.047	0.174	1.24278780882499e-37
KRBOX1	1.76580655957929e-47	-1.75438	0.077	0.236	6.46302858871617e-43
KLF10	6.23969474087204e-128	-1.75527	0.31	0.651	2.28379067210658e-123
PDGFB	2.26156733147113e-33	-1.76482	0.042	0.148	8.27756258991749e-29
FILIP1L	1.14353376817785e-98	-1.77472	0.08	0.334	4.18544794490775e-94
RGS2	5.556720352956e-113	-1.7761	0.191	0.514	2.03381521638542e-108
IVL	3.60328605263451e-23	-1.78136	0.083	0.188	1.31883872812476e-18
SERPINE2	9.22991264650188e-67	-1.78749	0.142	0.374	3.37824032774615e-62
ANXA8	1.34477359337542e-111	-1.78955	0.159	0.474	4.92200582911336e-107
SOCS1	2.91763116528969e-65	-1.7908	0.092	0.296	1.06788218280768e-60
ARHGDIB	5.04197940347695e-136	-1.7923	0.22	0.59	1.8454148814666e-131
ACAT2	1.28015006198812e-91	-1.79292	0.224	0.503	4.68547724188273e-87
SRPX	1.99921356870845e-55	-1.80141	0.106	0.297	7.31732158282981e-51
PMEPA1	7.0395724318037e-191	-1.80256	0.537	0.846	2.57655390576447e-186
BCAM	3.66853958495433e-38	-1.83515	0.039	0.15	1.34272217348914e-33
AC022075.1	4.4482972919234e-69	-1.8359	0.092	0.299	1.62812129181688e-64
MAP3K7CL	5.50940472597454e-57	-1.84722	0.02	0.145	2.01649722375394e-52
MT1E	1.72419078387767e-168	-1.87546	0.592	0.865	6.31071068807064e-164
ABHD14A	1.11370080445029e-40	-1.89223	0.064	0.2	4.07625631436852e-36
S100A3	1.71850091349129e-40	-1.89997	0.035	0.149	6.28988519346947e-36
CAVIN3	7.15306809839284e-222	-1.90882	0.221	0.683	2.61809445469276e-217
KCTD11	1.15256053417941e-52	-1.91416	0.092	0.268	4.21848681115005e-48
MT-ND6	1.45229053673517e-289	-1.91775	0.091	0.617	5.31552859350439e-285
TUBB3	1.45051407816884e-176	-1.93444	0.386	0.764	5.30902657750577e-172
AL139393.3	3.73637850124531e-24	-1.93592	0.035	0.113	1.36755189524079e-19
SERPINF1	3.5756826653034e-48	-1.94185	0.087	0.251	1.3087356123277e-43
EFEMP1	1.55794549305229e-176	-1.94318	0.318	0.715	5.70223629912067e-172
CAVIN1	3.09757384119662e-204	-1.95	0.273	0.715	1.13374300161638e-199
RRAD	2.30281285657068e-65	-1.99461	0.064	0.249	8.42852533633433e-61
S100A4	7.61630010912807e-76	-2.00862	0.207	0.477	2.78764200294196e-71
LFNG	1.89210765796801e-50	-2.0141	0.024	0.142	6.9253032389287e-46
PDGFRA	2.09356207961366e-24	-2.02658	0.037	0.118	7.66264656759397e-20
ALOX5AP	3.68943012987304e-25	-2.04635	0.037	0.12	1.35036832183483e-20
LHFPL6	1.9452772784451e-55	-2.05545	0.035	0.176	7.11990936683691e-51
HTRA1	6.0955658274615e-136	-2.07736	0.08	0.394	2.23103804850918e-131
NR4A3	8.5564253730891e-70	-2.0786	0.036	0.202	3.13173725080434e-65
COL4A2	2.04131603698541e-114	-2.07931	0.11	0.407	7.4714208269703e-110
PCOLCE	1.70760141171703e-25	-2.0908	0.077	0.182	6.24999192702551e-21
DCN	7.68336790641698e-177	-2.10668	0.353	0.802	2.81218948742768e-172
DHCR7	4.57187804861891e-81	-2.11721	0.089	0.317	1.67335308457501e-76
FN1	9.62743755336564e-239	-2.12361	0.609	0.92	3.52373841890736e-234
TUBB2A	3.42900427362482e-117	-2.15712	0.152	0.468	1.25504985418942e-112
CENPL	2.55099068581312e-27	-2.1645	0.036	0.122	9.33688100914461e-23
AFAP1L2	9.69511757837122e-62	-2.16705	0.055	0.224	3.54850998485965e-57
MARCKSL1	1.85846058553071e-179	-2.21509	0.252	0.66	6.80215158910096e-175
SESN3	6.80207741092496e-93	-2.22145	0.047	0.263	2.48962835317265e-88
TMEM98	4.62153747278344e-166	-2.25891	0.088	0.446	1.69152893041347e-161
NRARP	1.36442256073883e-37	-2.26062	0.044	0.159	4.99392301456019e-33
STMN1	1.53047626386884e-220	-2.26938	0.31	0.751	5.60169617338633e-216
SFRP1	1.51697028074392e-178	-2.28632	0.198	0.605	5.55226292455083e-174
LBH	2.22086461884564e-110	-2.3116	0.079	0.349	8.12858659143693e-106
COL4A1	4.1043823419433e-55	-2.32166	0.042	0.189	1.50224498097467e-50
CDH13	8.79318529382587e-144	-2.33586	0.065	0.374	3.21839374939321e-139
TLL1	9.93629716360896e-46	-2.33941	0.026	0.14	3.63678412485252e-41
TCF4	1.67500065506845e-163	-2.35378	0.14	0.52	6.13066989761604e-159
KCNJ15	3.28689172859176e-54	-2.38274	0.035	0.174	1.20303524158187e-49
TMEM176A	1.79683565431866e-63	-2.39748	0.032	0.182	6.57659817837172e-59
CTXN1	3.79248452889262e-40	-2.43394	0.022	0.121	1.38808726241999e-35
SOX9	7.93497016390315e-224	-2.44127	0.195	0.661	2.90427842969019e-219
SERTAD4	2.71404557486233e-43	-2.47942	0.019	0.119	9.93367820855362e-39
AMIGO2	3.19915815751534e-139	-2.48977	0.095	0.418	1.17092387723219e-134
LMCD1	8.82575331629169e-39	-2.50699	0.02	0.113	3.23031397129592e-34
GPC4	1.53599565318074e-67	-2.59053	0.031	0.187	5.62189769020684e-63
MMP19	9.75340767686954e-38	-2.62438	0.017	0.106	3.56984474381102e-33
WNT7A	5.00372525585921e-48	-2.64291	0.027	0.145	1.83141348089703e-43
RGCC	5.55733172877731e-239	-2.65276	0.228	0.712	2.03403898604978e-234
AL354953.1	7.34272364432361e-40	-2.72857	0.015	0.104	2.68751028105889e-35
LINC00842	1.23797104924142e-58	-2.75989	0.026	0.16	4.53109783732851e-54
GJB2	3.56660062439025e-137	-2.79284	0.096	0.413	1.30541149453308e-132
COL8A1	2.64543784546778e-97	-2.86454	0.032	0.237	9.68256705819661e-93
CST6	1.05948748795058e-86	-2.876	0.036	0.228	3.8778301546479e-82
AL451123.1	2.50550691201967e-49	-3.00886	0.009	0.104	9.1704058486832e-45
TUBA1A	9.96551102108888e-246	-3.01616	0.129	0.599	3.64747668882874e-241
PTHLH	1.50276805983727e-156	-3.02696	0.091	0.432	5.50028137581039e-152
IL11	5.51981359404133e-148	-3.06401	0.053	0.353	2.02030697355507e-143
TMEM176B	2.68888162058244e-61	-3.20669	0.038	0.189	9.8415756194938e-57
FGFBP1	1.09934823214785e-173	-3.32509	0.104	0.477	4.02372446448434e-169
TAGLN	4.63183953772287e-204	-3.37035	0.203	0.632	1.69529958920195e-199
SULT1E1	2.67644214049357e-261	-3.3708	0.053	0.505	9.7960458784205e-257
MFAP5	1.27430666607155e-165	-3.38826	0.039	0.348	4.66408982848847e-161
FST	8.71366749895693e-122	-3.41452	0.037	0.281	3.18928944129322e-117
APOD	4.24838279317606e-169	-3.43524	0.07	0.423	1.55495058613037e-164
CLU	1.78209055834312e-235	-3.52477	0.087	0.528	6.52262965259165e-231
NUAK1	2.30149706854446e-195	-3.69702	0.036	0.381	8.42370942057959e-191
INHBA	1.42796180301198e-165	-3.81481	0.025	0.315	5.22648299520413e-161
COL3A1	2.12631522951594e-51	-4.06352	0.013	0.117	7.78252637155131e-47
SLITRK6	2.05615577580119e-92	-4.42046	0.011	0.173	7.52573575500993e-88
MMP10	1.51591606065794e-73	-6.58786	0.004	0.125	5.54840437361413e-69

## Sheet: fib_DEG_d1
	p_val	avg_log2FC	pct.1	pct.2	p_val_adj
CCDC151	1.62549e-154	4.71833	0.126	0.006	5.94946e-150
HLA-DPB1	1.51698e-305	3.91329	0.257	0.018	5.55231e-301
EPOR	6.60978e-150	3.63525	0.144	0.013	2.41925e-145
KCNK6	0	3.50798	0.417	0.044	0
CTH	2.94551e-158	3.42231	0.171	0.023	1.07809e-153
EAF2	8.18745e-126	3.41037	0.108	0.006	2.99669e-121
MT1F	2.38098e-261	3.39058	0.241	0.023	8.71463e-257
BBOF1	1.69243e-169	3.03129	0.19	0.027	6.19447e-165
COG6	0	2.97751	0.345	0.049	0
C11orf96	9.37437e-138	2.92089	0.273	0.088	3.43111e-133
KDELR3	0	2.87885	0.643	0.122	0
ADAMTS5	5.52699e-239	2.84444	0.324	0.075	2.02293e-234
MAGEH1	1.62484e-276	2.75454	0.312	0.053	5.94706e-272
EIF2AK3	3.69073e-97	2.74316	0.113	0.016	1.35085e-92
SLC17A5	0	2.66855	0.391	0.081	0
SMCO4	5.55437e-144	2.59808	0.173	0.028	2.03296e-139
DEDD2	1.29005e-101	2.58616	0.124	0.02	4.7217e-97
LIN7B	6.78355e-108	2.57036	0.138	0.024	2.48285e-103
FBXO32	1.24805e-131	2.55525	0.183	0.037	4.56799e-127
P3H4	6.35322e-282	2.5474	0.38	0.095	2.32534e-277
SLC35E1	5.39752e-274	2.4975	0.381	0.099	1.97555e-269
PPM1K	3.38259e-203	2.41594	0.277	0.061	1.23806e-198
TRIB3	1.99731e-126	2.41455	0.173	0.034	7.31035e-122
NPRL2	1.65374e-165	2.40504	0.209	0.038	6.05286e-161
SLC31A1	0	2.39913	0.476	0.112	0
KCNK1	9.8806e-149	2.37911	0.176	0.027	3.6164e-144
MT1G	3.93017e-85	2.36258	0.117	0.022	1.43848e-80
TCEA3	6.43565e-114	2.34972	0.16	0.032	2.35551e-109
HERPUD1	0	2.34893	0.854	0.335	0
FAM8A1	1.64194e-128	2.30543	0.163	0.028	6.00967e-124
DNAJB9	1.93203e-243	2.28562	0.343	0.085	7.07142e-239
SLC17A9	5.67324e-123	2.2817	0.194	0.048	2.07646e-118
SEZ6L2	1.39276e-143	2.27393	0.216	0.051	5.09762e-139
SBSN	2.25627e-73	2.26288	0.151	0.047	8.25818e-69
MINDY2	5.00894e-252	2.2519	0.349	0.084	1.83332e-247
EBLN3P	1.01802e-230	2.25113	0.337	0.087	3.72606e-226
MCEE	3.6585e-237	2.24255	0.3	0.06	1.33905e-232
MFSD2A	5.22146e-211	2.23401	0.302	0.073	1.91111e-206
ICAM3	2.17487e-252	2.20912	0.341	0.079	7.96024e-248
MOGS	2.05118e-111	2.20059	0.171	0.04	7.50752e-107
CLCN6	3.68921e-51	2.19867	0.103	0.03	1.35029e-46
JMY	2.17087e-104	2.18499	0.169	0.042	7.9456e-100
ALKBH5	1.11703e-233	2.17071	0.374	0.113	4.08844e-229
ARF4	0	2.15921	0.958	0.52	0
TMEM39A	1.75241e-174	2.13995	0.255	0.06	6.41401e-170
KLHL24	1.00804e-85	2.13257	0.134	0.031	3.68954e-81
HSPA5	0	2.13017	0.947	0.527	0
CDK2AP2	0	2.12982	0.537	0.141	0
MT1X	0	2.11629	0.962	0.629	0
HSPA13	5.78196e-209	2.11435	0.312	0.081	2.11625e-204
YIF1B	1.17781e-264	2.10274	0.398	0.114	4.3109e-260
SLC37A3	2.78995e-83	2.09293	0.137	0.034	1.02115e-78
NEU1	1.1557e-183	2.09042	0.277	0.069	4.22998e-179
CENPJ	6.03719e-95	2.08225	0.158	0.04	2.20967e-90
ARHGEF19	1.46788e-82	2.07982	0.12	0.025	5.37257e-78
ATL2	4.50439e-85	2.07813	0.139	0.034	1.64865e-80
CYB561D2	4.73124e-194	2.07533	0.289	0.073	1.73168e-189
ORMDL3	2.46485e-66	2.06358	0.118	0.031	9.02159e-62
PYCR1	1.06297e-163	2.0548	0.263	0.071	3.89059e-159
GOLT1B	0	2.03754	0.615	0.185	0
C9orf72	7.77897e-105	2.0375	0.159	0.036	2.84718e-100
ATP8B2	9.79251e-98	2.02613	0.187	0.056	3.58416e-93
LONP1	1.14195e-142	2.02011	0.241	0.066	4.17965e-138
CADPS2	1.91148e-55	2.01621	0.107	0.03	6.99619e-51
SEC24A	2.46654e-194	2.00851	0.294	0.075	9.02779e-190
COG3	3.21137e-164	2.00431	0.244	0.058	1.17539e-159
DERL1	0	2.00346	0.491	0.138	0
SPTY2D1	0	1.9958	0.625	0.205	0
RNASE4	7.34545e-105	1.97941	0.149	0.03	2.68851e-100
METTL21A	6.32648e-56	1.97588	0.101	0.027	2.31555e-51
DYRK4	1.92324e-251	1.97138	0.371	0.099	7.03924e-247
ZNF791	1.13999e-125	1.97064	0.251	0.083	4.17247e-121
CHST7	8.15998e-80	1.96809	0.141	0.038	2.98663e-75
DDIT3	1.32422e-219	1.96114	0.342	0.094	4.84679e-215
MPC1	0	1.96003	0.532	0.149	0
ADAMTS4	5.04688e-81	1.9593	0.14	0.036	1.84721e-76
ARL5B	6.36e-84	1.94431	0.133	0.031	2.32782e-79
GOLGA4	0	1.93633	0.8	0.332	0
SLC35A2	5.5951e-122	1.93545	0.181	0.04	2.04786e-117
PIP4P1	4.71446e-105	1.93209	0.187	0.052	1.72554e-100
PTGDS	1.03395e-56	1.92672	0.121	0.037	3.78435e-52
INSIG2	3.7571e-184	1.92589	0.271	0.064	1.37514e-179
BET1L	7.54091e-162	1.92024	0.278	0.082	2.76005e-157
RSPO3	1.67467e-85	1.91582	0.173	0.053	6.12948e-81
PGM3	1.44444e-269	1.91348	0.434	0.137	5.2868e-265
GADD45G	4.72218e-46	1.89646	0.111	0.037	1.72836e-41
ANG	3.17459e-76	1.88265	0.107	0.021	1.16193e-71
MAFG	2.36721e-119	1.87439	0.25	0.086	8.66421e-115
POFUT2	7.69657e-65	1.86825	0.147	0.05	2.81702e-60
SLC52A2	1.20765e-180	1.86783	0.311	0.094	4.42013e-176
SERP1	0	1.86396	0.945	0.516	0
SLC30A5	7.87288e-172	1.85815	0.297	0.089	2.88155e-167
BEX4	4.07478e-126	1.85625	0.199	0.048	1.49141e-121
TM4SF1	4.10898e-150	1.85619	0.343	0.126	1.50393e-145
HILPDA	2.69222e-125	1.84835	0.216	0.059	9.85379e-121
DNAJC1	0	1.83029	0.645	0.225	0
TMEM38B	2.38862e-135	1.82793	0.225	0.06	8.7426e-131
SYNGR2	3.39567e-122	1.82652	0.177	0.038	1.24285e-117
ELOVL5	0	1.82621	0.523	0.172	0
IFT20	0	1.82061	0.735	0.267	0
TRMT2A	1.17329e-61	1.81931	0.104	0.025	4.29436e-57
TGDS	1.74551e-77	1.81851	0.125	0.03	6.38876e-73
LINC02693	1.12362e-64	1.81505	0.133	0.041	4.11257e-60
KCNQ1OT1	1.34596e-126	1.81448	0.286	0.104	4.92634e-122
C11orf24	4.88235e-210	1.81387	0.36	0.113	1.78699e-205
ZBTB41	1.30435e-75	1.81062	0.136	0.037	4.77407e-71
ZSWIM8	2.34452e-79	1.80531	0.17	0.056	8.58118e-75
DHDDS	1.01286e-108	1.80485	0.211	0.065	3.70716e-104
GCAT	1.53732e-154	1.80211	0.251	0.066	5.62676e-150
JMJD6	7.14894e-156	1.79876	0.277	0.083	2.61658e-151
TMEM216	7.03626e-86	1.78626	0.161	0.046	2.57534e-81
SLC38A10	4.14339e-78	1.78518	0.163	0.052	1.51652e-73
CSRP2	1.57657e-156	1.78495	0.229	0.052	5.7704e-152
A1BG	0	1.77785	0.736	0.285	0
GPR180	8.92437e-126	1.77488	0.231	0.068	3.26641e-121
SUCO	1.96698e-257	1.77145	0.415	0.128	7.19934e-253
CCNT1	1.37498e-80	1.77012	0.185	0.065	5.03255e-76
PRRC1	6.97237e-164	1.7631	0.324	0.114	2.55196e-159
ASPHD1	5.5932e-142	1.74428	0.256	0.076	2.04717e-137
SRP54	0	1.7436	0.692	0.257	0
TMEM208	0	1.74303	0.751	0.318	0
UBA5	1.31411e-155	1.74061	0.287	0.089	4.80978e-151
ALDH18A1	8.80135e-117	1.73964	0.236	0.078	3.22138e-112
SLC39A7	1.12341e-249	1.7345	0.452	0.162	4.11179e-245
PAPSS2	3.57052e-261	1.73404	0.48	0.181	1.30684e-256
GOLGA3	2.51794e-153	1.73298	0.336	0.128	9.2159e-149
C16orf91	1.2229e-147	1.73048	0.296	0.103	4.47592e-143
ARFGAP1	3.13285e-60	1.72891	0.131	0.042	1.14666e-55
TRAPPC2B	3.83179e-220	1.72805	0.344	0.095	1.40247e-215
PDXDC1	1.70909e-207	1.72765	0.367	0.117	6.25544e-203
NUS1	1.10149e-210	1.72415	0.364	0.113	4.03155e-206
ZNF275	1.04754e-76	1.72098	0.167	0.055	3.83409e-72
CREB3	2.40248e-253	1.70208	0.421	0.134	8.79331e-249
FKBP14	3.70408e-278	1.70001	0.485	0.175	1.35573e-273
STK19	4.46362e-100	1.69888	0.192	0.057	1.63373e-95
AC008771.1	1.82495e-76	1.69673	0.16	0.051	6.67951e-72
ESCO1	3.4765e-87	1.69597	0.151	0.04	1.27243e-82
OSBP	1.85499e-144	1.6928	0.283	0.094	6.78946e-140
PRADC1	3.22313e-79	1.68851	0.164	0.052	1.1797e-74
SDHAF1	4.51284e-67	1.68312	0.137	0.042	1.65175e-62
PGM1	2.24168e-180	1.67856	0.322	0.101	8.20477e-176
TTC3	0	1.6779	0.777	0.358	0
COG1	8.61211e-60	1.6773	0.122	0.037	3.15212e-55
PLPPR2	1.72813e-62	1.67473	0.149	0.053	6.32512e-58
HAGH	2.32716e-83	1.67292	0.155	0.043	8.51765e-79
AC005261.1	1.3476e-67	1.66952	0.152	0.051	4.93235e-63
LYSMD3	4.94085e-107	1.669	0.206	0.063	1.8084e-102
GPR107	2.81159e-76	1.66281	0.169	0.056	1.02907e-71
ULBP2	2.11345e-73	1.66213	0.139	0.04	7.73544e-69
SIAH2	7.03459e-65	1.65888	0.141	0.046	2.57473e-60
NCDN	3.13537e-38	1.6563	0.103	0.039	1.14758e-33
INTS10	1.68778e-133	1.65553	0.275	0.095	6.17744e-129
SRA1	0	1.65533	0.629	0.236	0
SEC24D	3.85686e-209	1.65507	0.42	0.16	1.41165e-204
AL118516.1	1.08486e-159	1.65393	0.276	0.079	3.9707e-155
SEC23IP	1.58468e-177	1.65151	0.331	0.11	5.8001e-173
CHMP2B	0	1.64614	0.623	0.212	0
IER3	3.09406e-141	1.64063	0.823	0.549	1.13246e-136
MMUT	2.75014e-85	1.63408	0.178	0.058	1.00658e-80
YIF1A	0	1.63358	0.818	0.377	0
SAR1B	6.48222e-304	1.63357	0.512	0.18	2.37256e-299
SPARC	0	1.63276	0.861	0.413	0
CCL20	3.09484e-147	1.63136	0.557	0.3	1.13274e-142
GOLGA2	0	1.62772	0.613	0.25	0
CEP95	4.86607e-48	1.62195	0.113	0.039	1.78103e-43
POLR2C	1.27271e-137	1.6218	0.27	0.088	4.65825e-133
YKT6	2.15505e-177	1.61947	0.349	0.124	7.88768e-173
USP11	1.09382e-109	1.61874	0.266	0.104	4.00347e-105
SEC23B	1.30594e-117	1.61735	0.235	0.076	4.77986e-113
CMIP	1.14721e-139	1.61691	0.283	0.096	4.19891e-135
THOC3	7.77822e-128	1.59676	0.234	0.069	2.8469e-123
ARFIP2	2.69534e-111	1.59639	0.217	0.067	9.86522e-107
TVP23B	3.63877e-77	1.59125	0.176	0.061	1.33183e-72
ARMCX1	4.6811e-179	1.59043	0.322	0.099	1.71333e-174
PKD1	1.04692e-33	1.58848	0.114	0.05	3.83184e-29
GK5	4.90587e-60	1.58807	0.125	0.038	1.7956e-55
GOSR1	1.60408e-206	1.58706	0.413	0.157	5.8711e-202
INSIG1	0	1.58702	0.739	0.339	0
SERPINH1	0	1.58134	0.73	0.331	0
CHPF	1.35459e-194	1.5786	0.392	0.146	4.95795e-190
CYB561	1.25398e-84	1.57793	0.184	0.061	4.58968e-80
INHBA	2.19434e-24	1.57781	0.2	0.13	8.03149e-20
SRSF8	4.189e-142	1.57426	0.277	0.09	1.53322e-137
DPH7	2.29717e-46	1.57365	0.105	0.034	8.40785e-42
ADAMTS1	2.74944e-198	1.56549	0.481	0.203	1.00632e-193
CH25H	6.93931e-29	1.56481	0.107	0.049	2.53986e-24
BNIP1	1.57454e-84	1.56174	0.166	0.049	5.76297e-80
SLC33A1	3.79444e-92	1.55839	0.205	0.071	1.3888e-87
MAGED1	0	1.55783	0.613	0.258	0
RNF113A	1.6023e-151	1.55222	0.281	0.086	5.86458e-147
CHKA	2.50712e-48	1.54975	0.103	0.032	9.17632e-44
GFPT1	2.44838e-278	1.54849	0.509	0.189	8.9613e-274
DNAJC25	5.95399e-154	1.54637	0.287	0.088	2.17922e-149
ATG101	3.31109e-233	1.54064	0.426	0.15	1.21189e-228
YIPF5	0	1.53949	0.581	0.226	0
CCZ1	1.36122e-114	1.53595	0.212	0.062	4.98219e-110
NAT9	9.16895e-55	1.53099	0.117	0.037	3.35593e-50
ZNF622	2.43605e-214	1.52992	0.417	0.152	8.91617e-210
PILRA	8.456e-64	1.52785	0.11	0.027	3.09498e-59
VASN	1.22878e-108	1.52638	0.268	0.105	4.49744e-104
CDR2	4.53178e-56	1.52487	0.14	0.05	1.65868e-51
XPOT	3.98598e-176	1.52462	0.379	0.147	1.45891e-171
ENTPD7	3.35588e-50	1.5236	0.126	0.045	1.22829e-45
TSN	3.18969e-141	1.52057	0.326	0.129	1.16746e-136
MYNN	1.17739e-50	1.51915	0.109	0.034	4.30937e-46
MRPL55	0	1.51486	0.615	0.248	0
THBS2	3.3418e-136	1.51486	0.374	0.168	1.22313e-131
SEC13	0	1.51317	0.571	0.222	0
TMF1	4.22696e-277	1.51122	0.532	0.212	1.54711e-272
CIB1	0	1.5033	0.836	0.403	0
ANKRD42	3.31741e-63	1.50282	0.144	0.049	1.2142e-58
ALDH2	1.05486e-44	1.50156	0.128	0.05	3.86091e-40
ELP2	5.24594e-105	1.49864	0.237	0.084	1.92007e-100
RLF	2.78458e-42	1.49547	0.108	0.039	1.01919e-37
ELP1	2.93722e-38	1.49385	0.11	0.043	1.07505e-33
SEC16A	1.48858e-80	1.48649	0.209	0.082	5.44837e-76
SYVN1	3.82191e-54	1.4834	0.143	0.054	1.39886e-49
APOL2	9.78857e-89	1.47998	0.153	0.039	3.58271e-84
P4HB	0	1.47965	0.847	0.441	0
TBC1D8B	5.11835e-86	1.47904	0.188	0.063	1.87337e-81
SMIM14	3.18868e-234	1.4785	0.464	0.178	1.16709e-229
FAM174A	9.87727e-85	1.47579	0.173	0.054	3.61518e-80
P3H1	8.4012e-86	1.47475	0.212	0.08	3.07492e-81
TM9SF2	9.71462e-292	1.47379	0.559	0.231	3.55565e-287
RPS6KC1	1.55539e-50	1.47165	0.128	0.047	5.69289e-46
WBP2	1.80336e-131	1.471	0.31	0.122	6.60047e-127
TP53I13	1.67362e-84	1.46802	0.195	0.068	6.12563e-80
SLFN11	1.41755e-62	1.46524	0.168	0.065	5.18839e-58
YIPF2	1.85248e-120	1.46401	0.24	0.077	6.78027e-116
WIPI1	2.49616e-297	1.46234	0.594	0.258	9.13621e-293
TNFAIP6	0	1.46223	0.84	0.483	0
SLC2A3	1.41431e-101	1.45919	0.306	0.139	5.17653e-97
LTN1	6.229e-130	1.4572	0.286	0.104	2.27988e-125
DPAGT1	6.45573e-102	1.45431	0.24	0.089	2.36286e-97
TXNDC11	2.99669e-47	1.45085	0.112	0.038	1.09682e-42
SLC2A10	2.65583e-51	1.45074	0.147	0.059	9.72062e-47
RINT1	1.27902e-63	1.44726	0.126	0.037	4.68136e-59
LIN37	1.50766e-65	1.44707	0.136	0.041	5.51817e-61
NEAT1	0	1.4453	0.978	0.804	0
ZBTB11	9.05404e-44	1.44315	0.132	0.054	3.31387e-39
FBXL15	8.09809e-79	1.44208	0.181	0.062	2.96398e-74
ADPRHL1	3.12215e-55	1.43971	0.213	0.105	1.14274e-50
TBC1D15	7.30801e-169	1.43958	0.321	0.104	2.6748e-164
BSDC1	8.48626e-57	1.43833	0.169	0.07	3.10606e-52
DENND4A	1.92463e-33	1.43721	0.112	0.049	7.04435e-29
SIKE1	6.99161e-191	1.43632	0.334	0.101	2.559e-186
DYRK3	1.69408e-69	1.43564	0.211	0.091	6.20051e-65
LPCAT1	2.24735e-44	1.43512	0.106	0.036	8.22551e-40
LINC00632	2.48845e-130	1.43479	0.309	0.12	9.10798e-126
ERCC5	9.53317e-138	1.43404	0.343	0.144	3.48924e-133
ALDH1L2	1.94479e-119	1.42894	0.293	0.117	7.11814e-115
FKBP7	9.6203e-202	1.42241	0.39	0.135	3.52113e-197
BCKDHA	6.35839e-67	1.42241	0.171	0.064	2.32723e-62
DAPK3	1.76283e-47	1.42165	0.137	0.055	6.45214e-43
HSPA1A	4.37439e-64	1.42157	0.196	0.084	1.60107e-59
SERTAD3	8.17329e-52	1.41946	0.123	0.042	2.99151e-47
MON1B	7.65997e-45	1.41546	0.139	0.058	2.80363e-40
GATAD1	1.65267e-120	1.41372	0.305	0.126	6.04895e-116
HSPA1B	2.43557e-53	1.41332	0.169	0.072	8.91442e-49
RHOB	3.43078e-111	1.41198	0.416	0.225	1.2557e-106
COPA	0	1.41172	0.669	0.317	0
MTHFR	3.05058e-37	1.4108	0.105	0.041	1.11654e-32
ZFPL1	5.72288e-93	1.40951	0.218	0.079	2.09463e-88
USP36	3.54273e-59	1.40715	0.2	0.091	1.29667e-54
ATP6V0B	0	1.40644	0.821	0.409	0
ZFP36	1.90559e-177	1.40455	0.561	0.294	6.97466e-173
MSTO1	2.16966e-48	1.40198	0.112	0.037	7.94117e-44
TAF13	3.45872e-263	1.39658	0.439	0.139	1.26593e-258
ERLEC1	0	1.39532	0.802	0.428	0
CACUL1	7.54125e-109	1.39448	0.295	0.126	2.76017e-104
PELO	5.76355e-156	1.39379	0.33	0.12	2.10952e-151
SPSB3	1.80369e-83	1.39196	0.179	0.058	6.6017e-79
RASD1	1.11962e-97	1.38966	0.26	0.103	4.09793e-93
GOSR2	1.10302e-156	1.38884	0.3	0.096	4.03717e-152
RCN3	0	1.38873	0.72	0.33	0
FKBP10	4.79676e-225	1.38833	0.519	0.235	1.75566e-220
GORASP2	1.13328e-163	1.38766	0.365	0.143	4.14793e-159
MAGED2	1.53736e-229	1.38672	0.475	0.189	5.62689e-225
SPNS1	5.0472e-52	1.38578	0.135	0.05	1.84732e-47
MNT	7.2055e-71	1.38075	0.159	0.053	2.63728e-66
CFAP20	4.29204e-64	1.38008	0.194	0.083	1.57093e-59
FBXO8	1.10883e-59	1.37929	0.135	0.045	4.05843e-55
BLZF1	9.87055e-143	1.37834	0.259	0.076	3.61272e-138
SEC23A	1.41249e-231	1.37585	0.481	0.194	5.16985e-227
NBAS	4.90433e-69	1.37418	0.198	0.082	1.79504e-64
GK	6.34103e-181	1.37092	0.406	0.16	2.32088e-176
MACO1	1.14682e-91	1.37076	0.219	0.081	4.19747e-87
SRPRB	4.84213e-279	1.36778	0.509	0.187	1.77227e-274
NECAP1	2.93403e-54	1.36755	0.132	0.046	1.07388e-49
ZNF598	8.41724e-36	1.36728	0.109	0.044	3.08079e-31
UBN2	2.60139e-40	1.36636	0.115	0.045	9.52135e-36
RASSF1	1.03459e-38	1.36487	0.113	0.045	3.7867e-34
SCML1	1.05466e-162	1.3641	0.367	0.142	3.86018e-158
SCFD2	3.48195e-73	1.36212	0.199	0.079	1.27443e-68
AHI1	2.35019e-228	1.35735	0.492	0.201	8.60192e-224
KDELR2	0	1.35507	0.878	0.452	0
DCAF10	5.65584e-67	1.3527	0.182	0.072	2.07009e-62
HIST3H2A	6.67739e-29	1.35268	0.139	0.073	2.44399e-24
CNOT6L	2.81492e-43	1.34788	0.118	0.044	1.03029e-38
GBF1	3.46631e-66	1.34658	0.198	0.084	1.2687e-61
SELENOK	0	1.34655	0.866	0.462	0
MON2	6.9643e-69	1.34553	0.166	0.059	2.549e-64
SLC19A2	1.22551e-36	1.34113	0.125	0.055	4.48547e-32
FTSJ1	3.1916e-70	1.34001	0.179	0.067	1.16816e-65
SAFB2	1.91045e-112	1.33969	0.3	0.127	6.99245e-108
TBL2	2.35672e-64	1.33938	0.168	0.064	8.62584e-60
FAM229B	4.59832e-201	1.3372	0.423	0.163	1.68303e-196
FBXL12	2.35207e-35	1.33689	0.109	0.045	8.60882e-31
CRLS1	2.24078e-137	1.33595	0.31	0.117	8.20146e-133
SAT2	2.20018e-246	1.33436	0.532	0.231	8.05289e-242
HEXIM1	9.39546e-66	1.33067	0.179	0.07	3.43883e-61
BOD1	7.42993e-176	1.33032	0.39	0.154	2.71943e-171
EMSY	2.12566e-32	1.32793	0.115	0.052	7.78015e-28
SDF2L1	1.49886e-268	1.32256	0.612	0.29	5.48599e-264
ARMCX2	9.29316e-57	1.32135	0.169	0.07	3.40139e-52
AP002387.2	2.86945e-76	1.31992	0.188	0.069	1.05025e-71
SDE2	1.2275e-50	1.31697	0.132	0.049	4.49276e-46
CEMIP	4.29286e-154	1.31585	0.516	0.261	1.57123e-149
NXT1	9.50993e-164	1.31365	0.362	0.138	3.48073e-159
GPX8	0	1.30941	0.763	0.37	0
IMPAD1	3.00588e-177	1.30817	0.421	0.181	1.10018e-172
ARL2BP	1.41075e-228	1.30814	0.486	0.201	5.16347e-224
XPNPEP1	2.29436e-47	1.30722	0.141	0.057	8.39759e-43
PREB	1.00523e-28	1.30685	0.115	0.055	3.67924e-24
ZFAND2A	2.1182e-90	1.30648	0.213	0.076	7.75281e-86
SMOX	4.35004e-70	1.30447	0.239	0.11	1.59216e-65
HBP1	3.16855e-90	1.30434	0.22	0.082	1.15972e-85
NAPA	3.82065e-162	1.30225	0.408	0.183	1.3984e-157
TNRC6C	4.18108e-27	1.3018	0.11	0.053	1.53032e-22
ARL1	0	1.28995	0.649	0.276	0
ALKBH7	0	1.28902	0.668	0.309	0
IFRD1	9.29688e-86	1.2888	0.226	0.089	3.40275e-81
SLC10A3	1.6603e-39	1.28816	0.119	0.048	6.07686e-35
GOLPH3	6.73158e-112	1.28625	0.313	0.139	2.46383e-107
LIPA	1.11421e-79	1.28412	0.237	0.103	4.07812e-75
LAPTM4A	0	1.2814	0.907	0.49	0
MIA3	3.3702e-147	1.27808	0.38	0.166	1.23353e-142
MED8	3.10682e-168	1.27626	0.363	0.136	1.13713e-163
COG7	7.50214e-33	1.27312	0.105	0.044	2.74586e-28
RTCB	5.13022e-193	1.27072	0.44	0.187	1.87771e-188
SNAPC2	3.57641e-66	1.26947	0.184	0.073	1.309e-61
ACBD3	0	1.26939	0.701	0.323	0
EEF1AKMT4	2.33216e-41	1.26822	0.101	0.034	8.53592e-37
BAG3	4.82921e-106	1.26675	0.323	0.153	1.76754e-101
ING1	4.90118e-48	1.26615	0.131	0.05	1.79388e-43
CDR2L	2.23896e-32	1.26434	0.112	0.049	8.19482e-28
ZBTB21	2.28502e-35	1.26327	0.136	0.065	8.36339e-31
SWI5	1.49065e-237	1.26125	0.526	0.23	5.45591e-233
PGRMC2	6.88008e-173	1.26093	0.407	0.17	2.51818e-168
GOLPH3L	2.75107e-67	1.26078	0.128	0.036	1.00692e-62
YRDC	1.76342e-85	1.26031	0.214	0.081	6.45428e-81
SELENOI	6.67349e-47	1.25963	0.128	0.048	2.44257e-42
CYCS	0	1.25861	0.843	0.488	0
ASCC2	1.34059e-64	1.25797	0.168	0.064	4.90671e-60
RILPL2	1.3391e-242	1.25773	0.561	0.255	4.90123e-238
PPARA	4.16993e-27	1.25453	0.144	0.08	1.52624e-22
KLHDC10	1.9629e-64	1.25296	0.192	0.081	7.18443e-60
TAP1	2.09865e-31	1.25191	0.141	0.072	7.68127e-27
FBXO33	3.841e-25	1.25152	0.119	0.062	1.40585e-20
NUP58	3.13848e-108	1.25133	0.292	0.123	1.14872e-103
GON7	3.1402e-103	1.2502	0.263	0.104	1.14934e-98
COPZ2	1.65007e-174	1.24962	0.474	0.227	6.03944e-170
GOLGB1	2.0445e-267	1.24613	0.616	0.289	7.48309e-263
CDK7	3.06275e-88	1.23997	0.208	0.074	1.121e-83
COQ9	1.07894e-41	1.23871	0.16	0.076	3.94901e-37
MKRN2	4.17156e-32	1.23867	0.114	0.051	1.52683e-27
TMUB1	3.10516e-71	1.23838	0.169	0.06	1.13652e-66
HEATR5A	1.65013e-97	1.23784	0.214	0.073	6.03962e-93
ALG2	1.57136e-150	1.23576	0.367	0.153	5.75134e-146
ATP6V0A2	6.875e-37	1.23549	0.102	0.039	2.51632e-32
EVI5	8.52496e-112	1.2354	0.283	0.113	3.12022e-107
CERT1	1.93121e-71	1.23449	0.212	0.09	7.06842e-67
TPMT	5.93238e-113	1.23249	0.275	0.106	2.17131e-108
PDE12	2.84709e-31	1.23154	0.119	0.055	1.04206e-26
COPB2	1.79555e-276	1.23148	0.626	0.296	6.57188e-272
PLPP5	7.65084e-193	1.2314	0.454	0.195	2.80028e-188
PPP1R15B	1.42703e-65	1.23132	0.186	0.075	5.22306e-61
PNPLA2	2.93163e-132	1.22997	0.361	0.162	1.07301e-127
LAMB2	1.02935e-45	1.22905	0.156	0.07	3.76752e-41
REEP4	1.73319e-45	1.22767	0.113	0.04	6.34367e-41
SRPRA	1.31289e-262	1.22587	0.591	0.274	4.80532e-258
PIM3	1.43228e-71	1.22454	0.195	0.076	5.24227e-67
ISG20L2	2.59201e-63	1.22401	0.2	0.087	9.48702e-59
TRMT1	7.93008e-40	1.22203	0.118	0.047	2.90249e-35
NAGK	3.38158e-107	1.22115	0.271	0.107	1.23769e-102
AKR1C2	5.05111e-42	1.21973	0.198	0.104	1.84876e-37
LTBP4	6.38884e-55	1.21855	0.183	0.082	2.33838e-50
PPP1R11	5.47462e-120	1.21722	0.305	0.125	2.00377e-115
BAZ2A	3.77573e-49	1.21566	0.199	0.1	1.38195e-44
BCL6	1.65745e-58	1.21429	0.216	0.104	6.06644e-54
MEG8	1.93423e-31	1.21403	0.137	0.068	7.07946e-27
RMDN3	1.33653e-29	1.21384	0.106	0.047	4.89183e-25
TCEAL9	0	1.21295	0.896	0.493	0
LRRC59	1.28185e-242	1.21062	0.565	0.259	4.69171e-238
FNIP1	8.4615e-64	1.20994	0.232	0.112	3.09699e-59
UBE2J1	1.1002e-115	1.2079	0.343	0.159	4.02683e-111
USP38	1.32792e-34	1.20636	0.119	0.052	4.86033e-30
CASC4	1.68132e-137	1.20385	0.365	0.16	6.15379e-133
TFB2M	9.07995e-60	1.20351	0.163	0.063	3.32335e-55
REL	3.50033e-31	1.20026	0.128	0.062	1.28116e-26
YIPF6	8.52276e-105	1.19933	0.291	0.125	3.11942e-100
JARID2	9.46548e-83	1.19896	0.264	0.12	3.46446e-78
YME1L1	1.33524e-250	1.19843	0.605	0.294	4.8871e-246
CERCAM	1.23449e-92	1.19832	0.293	0.137	4.51835e-88
HSPA9	4.25344e-274	1.19554	0.645	0.319	1.5568e-269
TMEM263	1.72382e-227	1.19428	0.498	0.21	6.30937e-223
EDNRB	1.49512e-48	1.19423	0.169	0.075	5.4723e-44
TMEM214	3.57456e-67	1.19387	0.231	0.109	1.30832e-62
NABP2	1.35636e-91	1.19331	0.29	0.135	4.9644e-87
RBM7	1.34104e-71	1.19272	0.199	0.079	4.90835e-67
DCP1A	5.3529e-51	1.1926	0.187	0.088	1.95922e-46
RNF41	1.24349e-43	1.19141	0.16	0.074	4.55129e-39
SNHG18	8.58156e-120	1.19074	0.319	0.135	3.14094e-115
AMPD2	3.80473e-35	1.19038	0.127	0.057	1.39257e-30
SLC36A4	1.66641e-57	1.19012	0.2	0.092	6.09923e-53
TMEM101	1.48083e-79	1.18814	0.22	0.089	5.41997e-75
RLIM	1.93744e-87	1.18673	0.247	0.104	7.09122e-83
GLMP	2.26282e-78	1.18616	0.234	0.101	8.28215e-74
ILVBL	3.13851e-51	1.18539	0.127	0.045	1.14873e-46
MAGEF1	1.61183e-73	1.18516	0.216	0.092	5.89945e-69
TSPYL2	3.98644e-46	1.18462	0.157	0.07	1.45908e-41
MAF1	2.05434e-141	1.18251	0.34	0.135	7.51909e-137
NSMCE3	1.66301e-32	1.18146	0.116	0.052	6.08678e-28
PHLDA2	2.1122e-270	1.17873	0.824	0.509	7.73086e-266
ATP6AP2	9.41756e-294	1.17824	0.676	0.336	3.44692e-289
KTI12	1.3703e-32	1.17778	0.105	0.044	5.01543e-28
AKAP9	1.79427e-220	1.17609	0.555	0.265	6.56721e-216
NANS	3.49464e-201	1.17538	0.468	0.202	1.27907e-196
RND3	1.45192e-232	1.17469	0.881	0.576	5.31417e-228
NFIL3	6.03031e-108	1.17449	0.392	0.205	2.20715e-103
SLC30A7	2.07508e-89	1.17431	0.24	0.097	7.59502e-85
TXNDC5	1.71933e-198	1.17315	0.535	0.265	6.29291e-194
SLC39A9	3.07265e-48	1.1722	0.136	0.053	1.12462e-43
SEC61A1	3.54772e-175	1.17148	0.492	0.245	1.2985e-170
TBRG1	6.28144e-166	1.16912	0.471	0.234	2.29907e-161
GMPPA	1.6815e-59	1.16804	0.187	0.08	6.15445e-55
ABHD16A	1.37979e-37	1.16775	0.127	0.055	5.05018e-33
MMP14	1.60386e-115	1.16654	0.328	0.147	5.87029e-111
MANF	0	1.1653	0.698	0.338	0
TMEM243	3.89113e-96	1.16389	0.253	0.102	1.42419e-91
ALG9	1.0257e-41	1.162	0.123	0.049	3.75416e-37
TOM1	3.79228e-34	1.1615	0.12	0.054	1.38801e-29
UFL1	1.05538e-163	1.16101	0.403	0.171	3.86281e-159
COL1A2	8.59007e-301	1.16093	0.881	0.605	3.14405e-296
FTL	0	1.16027	0.999	0.982	0
CXXC1	1.28386e-41	1.1602	0.128	0.053	4.69905e-37
IFT27	7.92361e-63	1.15925	0.187	0.079	2.90012e-58
IBTK	8.87982e-86	1.15701	0.263	0.118	3.2501e-81
ATAD3A	3.26694e-28	1.15648	0.111	0.052	1.19573e-23
PPIL3	3.46633e-85	1.15495	0.215	0.081	1.26871e-80
CCPG1	1.95088e-84	1.15438	0.24	0.1	7.14042e-80
WARS	7.11456e-118	1.15368	0.356	0.169	2.604e-113
XPNPEP3	1.73809e-91	1.15297	0.231	0.088	6.36159e-87
FBLN2	6.77593e-58	1.15113	0.186	0.082	2.48006e-53
TERF2IP	1.20888e-205	1.15031	0.501	0.229	4.4246e-201
MIGA1	9.80103e-91	1.14982	0.268	0.118	3.58727e-86
SGTA	3.10166e-38	1.14829	0.133	0.059	1.13524e-33
LIF	4.6641e-28	1.14648	0.148	0.08	1.70711e-23
PRAF2	1.27985e-84	1.14501	0.294	0.146	4.68439e-80
SLC9A3R1	1.56291e-44	1.14487	0.17	0.081	5.7204e-40
NAMPT	0	1.14465	0.942	0.596	0
BET1	6.55242e-203	1.1427	0.476	0.205	2.39825e-198
GLT8D1	3.13995e-76	1.14042	0.24	0.107	1.14925e-71
TPRG1L	3.02966e-67	1.13939	0.183	0.071	1.10889e-62
NUDT8	1.31376e-97	1.13823	0.242	0.091	4.80851e-93
HOXC10	1.26958e-118	1.13684	0.32	0.137	4.64678e-114
OSER1	1.9075e-129	1.13639	0.309	0.12	6.98163e-125
SEC31A	1.78388e-295	1.13599	0.711	0.368	6.52917e-291
TMED9	4.76704e-259	1.13578	0.63	0.308	1.74479e-254
MIB2	3.32014e-46	1.13451	0.104	0.034	1.2152e-41
ATP6V0D1	2.45356e-106	1.13446	0.361	0.184	8.98029e-102
ENTPD4	1.00777e-57	1.13361	0.192	0.086	3.68852e-53
VCPIP1	4.25151e-34	1.13361	0.115	0.05	1.55609e-29
NME7	4.85447e-82	1.13062	0.218	0.085	1.77679e-77
MID1IP1	2.43755e-54	1.12992	0.192	0.089	8.92167e-50
SLC35F6	4.46912e-41	1.12673	0.145	0.066	1.63574e-36
ARHGEF1	5.59232e-36	1.12522	0.141	0.067	2.04685e-31
ZNRD2	1.49975e-219	1.12414	0.5	0.215	5.48922e-215
HDDC3	4.54352e-33	1.12327	0.11	0.047	1.66297e-28
IER3IP1	0	1.12293	0.737	0.374	0
VPS53	4.68238e-45	1.12279	0.167	0.078	1.7138e-40
ELP5	1.69707e-97	1.12149	0.21	0.069	6.21146e-93
ICAM1	3.40804e-64	1.11903	0.248	0.125	1.24738e-59
TMEM181	1.43754e-47	1.11776	0.222	0.121	5.26154e-43
UGGT2	7.7049e-47	1.11708	0.165	0.076	2.82007e-42
FAHD2A	4.00136e-28	1.11688	0.116	0.056	1.46454e-23
ANKRD10	4.22324e-68	1.11659	0.222	0.1	1.54575e-63
SURF1	8.68828e-122	1.11549	0.354	0.161	3.18e-117
PRNP	1.48016e-155	1.11463	0.366	0.146	5.41752e-151
B4GALT7	4.58136e-53	1.11353	0.146	0.056	1.67683e-48
CMPK1	8.43125e-224	1.11268	0.507	0.218	3.08592e-219
IKBIP	0	1.11189	0.768	0.396	0
PLPBP	9.01832e-48	1.10999	0.156	0.068	3.3008e-43
MIA2	1.11241e-82	1.10975	0.211	0.08	4.07152e-78
GSDME	6.50994e-46	1.10864	0.152	0.066	2.3827e-41
NDEL1	1.65522e-69	1.10795	0.203	0.085	6.05826e-65
PKN1	7.98627e-49	1.10623	0.173	0.079	2.92305e-44
TMED3	1.63091e-164	1.10602	0.458	0.221	5.96928e-160
ANO3	2.90257e-42	1.10578	0.135	0.057	1.06237e-37
DDX55	3.54516e-38	1.1037	0.144	0.067	1.29756e-33
LMF2	3.87987e-66	1.1025	0.212	0.094	1.42007e-61
COL5A1	1.52201e-46	1.10209	0.152	0.065	5.57071e-42
COASY	4.32995e-62	1.10199	0.215	0.1	1.58481e-57
SARAF	2.97531e-206	1.10199	0.529	0.251	1.08899e-201
COPG1	2.86629e-111	1.10198	0.359	0.176	1.04909e-106
ATP6V1G1	0	1.10086	0.857	0.505	0
MBD1	5.75419e-36	1.10002	0.127	0.057	2.10609e-31
TGFBR3	5.46316e-25	1.09989	0.155	0.092	1.99957e-20
LZTFL1	1.73043e-43	1.09938	0.109	0.038	6.33354e-39
THUMPD1	3.44032e-125	1.09868	0.328	0.137	1.25919e-120
UBE4A	3.78841e-79	1.09843	0.254	0.116	1.3866e-74
TPRA1	4.04833e-42	1.09724	0.139	0.06	1.48173e-37
HECTD1	9.54689e-82	1.09676	0.303	0.155	3.49426e-77
PSMC4	2.18488e-237	1.09605	0.555	0.252	7.99689e-233
ZCCHC7	3.14408e-114	1.09385	0.287	0.114	1.15076e-109
LOX	2.06495e-189	1.09357	0.521	0.249	7.55792e-185
UNC50	1.46825e-137	1.09077	0.342	0.138	5.37396e-133
PJA2	2.9519e-168	1.09018	0.459	0.217	1.08043e-163
STRAP	8.60674e-232	1.08968	0.554	0.26	3.15015e-227
CARS2	1.96223e-94	1.08961	0.264	0.111	7.18198e-90
CALCOCO1	1.34853e-33	1.08941	0.129	0.06	4.93574e-29
TMX2	6.821e-117	1.0889	0.322	0.139	2.49655e-112
TMEM248	1.02959e-109	1.08851	0.328	0.151	3.76841e-105
DNAL1	1.34809e-50	1.08842	0.157	0.066	4.93415e-46
RNF139	3.0377e-37	1.0865	0.11	0.044	1.11183e-32
IL1RL1	2.74505e-30	1.08594	0.102	0.043	1.00472e-25
GOLGA1	1.11819e-40	1.0853	0.123	0.05	4.09267e-36
DNTTIP1	1.41543e-94	1.08423	0.28	0.124	5.1806e-90
MFF	1.52477e-155	1.08146	0.449	0.219	5.5808e-151
ZNF770	1.98421e-61	1.0796	0.202	0.089	7.26239e-57
TBC1D23	3.79239e-79	1.07902	0.248	0.111	1.38805e-74
ARMCX3	5.01664e-143	1.07687	0.427	0.208	1.83614e-138
MED10	1.07032e-214	1.0767	0.526	0.238	3.91747e-210
VAMP2	3.25253e-110	1.07558	0.335	0.157	1.19046e-105
SQSTM1	0	1.07543	0.941	0.607	0
SEPHS2	3.01708e-65	1.07504	0.239	0.117	1.10428e-60
LINC00662	2.25419e-31	1.07437	0.126	0.06	8.25055e-27
ATP6V1E1	1.15884e-266	1.073	0.662	0.337	4.24146e-262
LMAN1	0	1.0717	0.925	0.551	0
SCAMP3	1.84099e-92	1.07047	0.336	0.174	6.7382e-88
AKR1C1	1.29846e-151	1.06919	0.864	0.626	4.75249e-147
FBXL17	3.80502e-31	1.06854	0.106	0.046	1.39267e-26
SLC25A38	6.1034e-45	1.06594	0.137	0.057	2.23391e-40
ARFGEF2	1.34272e-35	1.0647	0.146	0.072	4.91449e-31
PTGES	5.77479e-276	1.06218	0.687	0.334	2.11363e-271
CDK5RAP3	1.29548e-34	1.06192	0.141	0.069	4.74157e-30
CALU	0	1.06074	0.929	0.566	0
SURF4	5.82877e-221	1.06073	0.58	0.286	2.13339e-216
IL6	3.22697e-92	1.06057	0.655	0.441	1.1811e-87
LARP1B	1.70602e-65	1.05839	0.215	0.096	6.2442e-61
TOX4	5.29746e-140	1.05671	0.4	0.186	1.93892e-135
SLC66A1L	1.3623e-58	1.05645	0.164	0.064	4.98617e-54
RDH11	1.01251e-139	1.05635	0.41	0.193	3.70589e-135
ZNF292	3.41173e-59	1.05631	0.227	0.112	1.24873e-54
NRN1	7.75598e-99	1.05591	0.298	0.134	2.83877e-94
SLC50A1	1.69432e-58	1.05554	0.223	0.11	6.20137e-54
CSF3	7.13863e-199	1.05517	0.786	0.48	2.61281e-194
DUS1L	3.64778e-36	1.05494	0.154	0.077	1.33512e-31
DYM	2.23e-22	1.05464	0.115	0.062	8.16201e-18
IARS	3.26562e-131	1.05288	0.443	0.236	1.19525e-126
SART1	1.98064e-25	1.05277	0.121	0.063	7.24936e-21
LGALS8	5.40981e-72	1.05221	0.212	0.089	1.98005e-67
EIF1B	8.04353e-203	1.05186	0.577	0.293	2.94401e-198
PDE4DIP	3.45493e-67	1.0509	0.279	0.149	1.26454e-62
KIZ	7.62361e-38	1.05081	0.1	0.036	2.79032e-33
SEC61G	0	1.05074	0.982	0.777	0
SEL1L	5.17237e-75	1.05064	0.255	0.12	1.89314e-70
CITED2	3.2448e-169	1.04953	0.562	0.295	1.18763e-164
UPF3B	1.47845e-95	1.04905	0.283	0.124	5.41127e-91
BIN1	4.87016e-38	1.04731	0.138	0.063	1.78253e-33
TBC1D17	8.20943e-29	1.04593	0.129	0.065	3.00473e-24
EPRS	4.18338e-294	1.04561	0.768	0.425	1.53116e-289
RAVER1	3.99937e-17	1.04531	0.106	0.062	1.46381e-12
COPE	0	1.04327	0.798	0.44	0
B4GALT3	1.17579e-29	1.04326	0.109	0.05	4.3035e-25
POLR3D	7.32888e-87	1.04282	0.308	0.155	2.68244e-82
LCMT1	2.24784e-99	1.04234	0.263	0.106	8.22734e-95
TSSC4	1.00407e-78	1.04218	0.216	0.086	3.67501e-74
CD276	1.64334e-33	1.04116	0.145	0.073	6.01477e-29
PHKG2	1.34805e-34	1.0408	0.131	0.061	4.93399e-30
C16orf72	1.81037e-27	1.04054	0.133	0.07	6.62613e-23
CEBPD	2.23558e-269	1.0386	0.89	0.537	8.18246e-265
OSTC	0	1.03768	0.886	0.507	0
MYO9A	3.03308e-25	1.03661	0.149	0.086	1.11014e-20
CXCL2	4.34789e-19	1.03573	0.724	0.584	1.59137e-14
PLEKHB2	1.88219e-115	1.03509	0.349	0.164	6.889e-111
PXDC1	1.00617e-39	1.03472	0.127	0.053	3.68268e-35
MEX3C	9.29258e-34	1.03445	0.105	0.043	3.40118e-29
PIGBOS1	1.92253e-92	1.03428	0.309	0.148	7.03667e-88
RNF5	4.46306e-58	1.0341	0.173	0.071	1.63353e-53
PPIP5K2	2.79944e-115	1.03254	0.317	0.135	1.02462e-110
C1orf43	3.55994e-193	1.03234	0.514	0.251	1.30297e-188
AFTPH	2.1128e-35	1.0305	0.118	0.051	7.73306e-31
CYSTM1	4.40438e-114	1.02982	0.304	0.125	1.61205e-109
GALNT5	7.66789e-44	1.0297	0.154	0.069	2.80652e-39
JUND	1.21059e-171	1.02897	0.872	0.557	4.43088e-167
HOTAIRM1	8.55394e-148	1.02758	0.426	0.198	3.13083e-143
TRAP1	1.98304e-48	1.02548	0.19	0.093	7.25814e-44
FADS1	4.26377e-199	1.02476	0.67	0.381	1.56058e-194
LACTB2	4.02761e-55	1.02446	0.198	0.092	1.47414e-50
VPS13B-DT	6.04857e-35	1.02443	0.119	0.052	2.21384e-30
LRRC47	4.84738e-32	1.02409	0.12	0.055	1.77419e-27
TMEM50B	5.21532e-72	1.02299	0.252	0.121	1.90886e-67
EHD3	4.46289e-17	1.0221	0.11	0.064	1.63346e-12
MAP1LC3B	0	1.02126	0.801	0.447	0
PHF5A	9.28747e-108	1.02005	0.321	0.146	3.39931e-103
HSPB3	6.70133e-63	1.01912	0.215	0.097	2.45275e-58
SELENOS	0	1.01878	0.899	0.529	0
CCDC174	4.46847e-110	1.017	0.322	0.143	1.6355e-105
MAGT1	7.93904e-59	1.01583	0.248	0.131	2.90577e-54
SLC35C2	5.184e-43	1.0151	0.142	0.061	1.8974e-38
DRG1	2.73884e-90	1.01494	0.322	0.163	1.00244e-85
MGAT2	1.09411e-39	1.01425	0.151	0.071	4.00453e-35
HOXA9	1.39615e-52	1.01247	0.168	0.072	5.11005e-48
ATXN2L	1.62685e-23	1.00965	0.144	0.084	5.95442e-19
OSTM1	2.15307e-36	1.00948	0.138	0.064	7.88047e-32
ATG13	1.50572e-29	1.00878	0.143	0.076	5.51109e-25
CAMLG	3.47483e-239	1.00861	0.663	0.357	1.27182e-234
AKAP8	3.15102e-17	1.00846	0.11	0.065	1.1533e-12
ATM	1.21036e-79	1.00744	0.313	0.163	4.43004e-75
SLC3A2	4.6179e-160	1.00743	0.488	0.245	1.6902e-155
NARF	7.14734e-49	1.00739	0.156	0.067	2.616e-44
SCYL1	8.97041e-60	1.00637	0.22	0.107	3.28326e-55
TMEM106B	3.47304e-64	1.00612	0.217	0.099	1.27117e-59
RANBP9	1.23397e-35	1.00584	0.137	0.065	4.51645e-31
RTRAF	0	1.00519	0.789	0.442	0
GAK	4.36891e-36	1.00506	0.165	0.086	1.59906e-31
NDUFA5	6.60804e-271	1.00442	0.655	0.325	2.41861e-266
PTGS2	7.84641e-65	1.00345	0.49	0.325	2.87187e-60
SBNO1	1.72268e-80	1.00264	0.305	0.158	6.30519e-76
DKK1	4.57635e-108	1.0025	0.397	0.195	1.67499e-103
HM13	7.99353e-277	1.00248	0.697	0.358	2.92571e-272
NFKBIB	2.15957e-36	1.00214	0.137	0.063	7.90425e-32
OAT	2.68202e-178	1.00157	0.516	0.261	9.81646e-174
RABAC1	0	1.0014	0.936	0.6	0
BRD2	1.15116e-117	1.00132	0.461	0.262	4.21337e-113
PLOD2	5.42249e-16	-1.00581	0.104	0.17	1.98468e-11
ANPEP	3.30926e-42	-1.0113	0.547	0.547	1.21122e-37
AMPD3	5.35916e-16	-1.0147	0.109	0.177	1.96151e-11
SH3D19	7.53719e-16	-1.01565	0.114	0.183	2.75869e-11
XPC	8.53384e-21	-1.01619	0.259	0.352	3.12347e-16
RNF8	5.85262e-09	-1.02067	0.086	0.13	0.000214212
PITPNB	1.08245e-11	-1.02192	0.183	0.25	3.96186e-07
CALM2	2.38635e-208	-1.02586	0.859	0.803	8.73428e-204
SRPX2	6.4879e-16	-1.03023	0.077	0.138	2.37464e-11
RBPJ	3.13142e-29	-1.03123	0.486	0.519	1.14613e-24
HIP1	4.71852e-19	-1.0341	0.09	0.162	1.72702e-14
SPATS2L	7.56144e-18	-1.03463	0.407	0.466	2.76756e-13
CHD3	6.1116e-19	-1.03848	0.113	0.19	2.23691e-14
PPFIBP1	1.06399e-16	-1.04001	0.218	0.302	3.89433e-12
STAT1	4.21099e-17	-1.04097	0.393	0.435	1.54127e-12
FRMD4A	1.69891e-17	-1.04948	0.07	0.131	6.21819e-13
AHNAK	1.2018e-30	-1.05231	0.377	0.452	4.39872e-26
SRPK1	4.84416e-20	-1.05419	0.275	0.369	1.77301e-15
BID	5.31432e-22	-1.05625	0.21	0.31	1.94509e-17
MYH9	4.94695e-21	-1.05815	0.218	0.308	1.81063e-16
LAP3	4.95571e-14	-1.06253	0.299	0.366	1.81384e-09
OSR2	1.06595e-11	-1.06374	0.083	0.131	3.90147e-07
TMEM158	4.57647e-73	-1.06867	0.576	0.615	1.67503e-68
PCLAF	2.70906e-07	-1.06871	0.236	0.27	0.00991545
PDGFRA	2.13822e-55	-1.06983	0.504	0.552	7.8261e-51
TMEM97	1.19877e-15	-1.07393	0.133	0.204	4.3876e-11
CISD3	2.10024e-20	-1.07637	0.18	0.273	7.68707e-16
ASPM	1.29331e-08	-1.07947	0.09	0.128	0.000473364
CSE1L	1.64597e-10	-1.08463	0.117	0.171	6.02441e-06
RECK	6.52562e-15	-1.08468	0.064	0.118	2.38844e-10
PALLD	1.61909e-22	-1.09014	0.097	0.176	5.92602e-18
ITGA2	8.81755e-14	-1.09023	0.143	0.208	3.22731e-09
YWHAH	1.41699e-18	-1.09378	0.26	0.341	5.18634e-14
METTL8	1.54313e-14	-1.09705	0.059	0.11	5.64802e-10
HMGB1	7.60598e-251	-1.09853	0.904	0.889	2.78386e-246
CALD1	3.58787e-245	-1.09922	0.869	0.786	1.3132e-240
MARCKS	2.27874e-12	-1.09942	0.348	0.401	8.34041e-08
LYSMD2	1.26539e-13	-1.10003	0.071	0.123	4.63147e-09
DHFR	1.19961e-19	-1.10009	0.098	0.171	4.39068e-15
SDCCAG8	3.23107e-15	-1.1033	0.162	0.238	1.1826e-10
RGMB	7.55213e-24	-1.10538	0.132	0.222	2.76416e-19
CCDC137	1.1556e-12	-1.10875	0.14	0.203	4.22961e-08
DEK	8.46046e-35	-1.11118	0.577	0.588	3.09661e-30
RRAS2	1.15579e-11	-1.11635	0.095	0.148	4.23032e-07
UTP14A	8.25965e-11	-1.11798	0.093	0.144	3.02311e-06
ADSS	5.83442e-18	-1.12391	0.291	0.373	2.13546e-13
ITGAE	1.62127e-13	-1.12439	0.182	0.255	5.93401e-09
PREX1	1.29512e-22	-1.12596	0.092	0.171	4.74026e-18
TNS3	7.33667e-29	-1.12754	0.086	0.176	2.68529e-24
PVT1	6.50071e-16	-1.12885	0.057	0.11	2.37933e-11
MPRIP	6.8377e-22	-1.1295	0.095	0.174	2.50267e-17
SSB	4.94366e-39	-1.1302	0.566	0.596	1.80943e-34
CPPED1	2.82824e-15	-1.13855	0.06	0.112	1.03516e-10
OPN3	7.56201e-18	-1.13888	0.075	0.139	2.76777e-13
IGF2BP3	2.56189e-12	-1.14133	0.061	0.107	9.37677e-08
GLIPR1	5.09778e-29	-1.1436	0.257	0.366	1.86584e-24
LMO7	3.369e-18	-1.14464	0.08	0.145	1.23309e-13
FABP5	7.33168e-12	-1.14892	0.26	0.322	2.68347e-07
NCS1	2.62369e-19	-1.15015	0.058	0.119	9.60297e-15
JPT1	2.32074e-20	-1.15913	0.403	0.465	8.49415e-16
SMURF2	1.19514e-15	-1.15967	0.094	0.157	4.37434e-11
CITED4	1.0418e-15	-1.1641	0.059	0.111	3.81309e-11
NCL	2.21315e-140	-1.16721	0.809	0.762	8.10036e-136
CDC42EP3	1.68458e-15	-1.16789	0.094	0.157	6.16573e-11
ACTB	0	-1.17071	0.952	0.928	0
TFAM	8.52562e-14	-1.17647	0.218	0.291	3.12046e-09
RAB3B	4.76675e-16	-1.18229	0.054	0.106	1.74468e-11
BAG2	4.19233e-19	-1.18375	0.13	0.21	1.53443e-14
EXOSC9	5.90287e-11	-1.18804	0.072	0.117	2.16051e-06
LMO7-AS1	1.02763e-14	-1.19981	0.068	0.122	3.76122e-10
SNX6	2.61228e-63	-1.20529	0.563	0.606	9.5612e-59
EMP2	6.95034e-28	-1.21108	0.22	0.326	2.54389e-23
CCND1	2.7398e-63	-1.21122	0.474	0.549	1.0028e-58
STAT6	1.60037e-26	-1.2117	0.065	0.142	5.85753e-22
GBP3	9.56174e-19	-1.22221	0.096	0.167	3.49969e-14
RFLNB	1.25465e-28	-1.22411	0.081	0.169	4.59213e-24
PHF19	5.06706e-10	-1.22756	0.077	0.12	1.85459e-05
FRMD6	3.44715e-34	-1.23162	0.162	0.279	1.26169e-29
CYP7B1	3.30844e-29	-1.23351	0.152	0.254	1.21092e-24
PRKD1	1.42451e-21	-1.23937	0.05	0.112	5.21384e-17
C20orf27	2.24466e-14	-1.23983	0.066	0.119	8.21568e-10
GPATCH4	8.10965e-31	-1.24108	0.178	0.292	2.96821e-26
TYMS	5.28397e-11	-1.24547	0.114	0.162	1.93398e-06
CKAP2	2.31941e-09	-1.24649	0.152	0.201	8.48926e-05
SMARCC2	3.3634e-20	-1.2465	0.09	0.164	1.23104e-15
GBP2	6.15471e-14	-1.25189	0.053	0.1	2.25269e-09
MT-ND4L	2.18893e-24	-1.25671	0.3	0.4	8.0117e-20
NOP56	2.42141e-30	-1.25931	0.313	0.409	8.86261e-26
CEP55	6.04787e-07	-1.26856	0.08	0.112	0.0221358
MCM3	5.33194e-16	-1.27145	0.056	0.108	1.95154e-11
CD3EAP	7.82425e-17	-1.27216	0.062	0.117	2.86375e-12
NASP	2.94093e-28	-1.27628	0.324	0.415	1.07641e-23
NAV3	2.43927e-36	-1.28061	0.095	0.201	8.92796e-32
PLPP3	4.17617e-48	-1.28233	0.211	0.349	1.52852e-43
CTPS1	9.72455e-17	-1.283	0.05	0.101	3.55928e-12
SMAGP	1.22808e-28	-1.28527	0.095	0.188	4.49489e-24
PHF11	1.09072e-19	-1.28729	0.146	0.231	3.99216e-15
CENPF	5.05527e-32	-1.28837	0.152	0.252	1.85028e-27
CDKN3	4.98546e-08	-1.29133	0.129	0.168	0.00182473
CCNB1	2.15375e-15	-1.2937	0.137	0.198	7.88293e-11
TMOD3	3.25451e-34	-1.30049	0.26	0.377	1.19118e-29
NUSAP1	2.73465e-16	-1.30785	0.137	0.199	1.00091e-11
TGM2	5.14654e-18	-1.31114	0.097	0.162	1.88369e-13
CCL2	1.92732e-299	-1.31457	0.62	0.845	7.05418e-295
BAZ1A	5.23192e-34	-1.31767	0.154	0.271	1.91494e-29
NOC3L	8.27907e-14	-1.32396	0.14	0.207	3.03022e-09
CNP	6.69376e-18	-1.32848	0.05	0.104	2.44998e-13
FKBP3	3.0361e-41	-1.33272	0.37	0.481	1.11124e-36
MT-ND1	0	-1.33556	0.731	0.813	0
PRC1	2.76347e-11	-1.33991	0.143	0.19	1.01146e-06
SLC1A3	6.41954e-19	-1.34035	0.059	0.119	2.34961e-14
NOP16	4.67029e-18	-1.34484	0.133	0.21	1.70937e-13
KLF10	4.48433e-22	-1.35314	0.081	0.154	1.64131e-17
ATAD2	1.06952e-16	-1.35334	0.099	0.162	3.91454e-12
PYCARD	1.81749e-29	-1.35905	0.131	0.234	6.65219e-25
APOBEC3C	3.324e-11	-1.36642	0.077	0.124	1.21662e-06
MRPS6	1.50601e-32	-1.37454	0.124	0.232	5.51213e-28
DTX3L	1.41392e-16	-1.39879	0.056	0.109	5.17508e-12
DLGAP5	2.74546e-13	-1.40246	0.089	0.14	1.00487e-08
STMN1	4.83228e-31	-1.40421	0.326	0.415	1.76866e-26
HSPB1	1.12822e-123	-1.40494	0.592	0.664	4.12938e-119
TRIM22	6.17855e-24	-1.40974	0.086	0.163	2.26141e-19
CNN3	9.13979e-22	-1.40983	0.197	0.289	3.34525e-17
IFI44	2.99318e-29	-1.41051	0.142	0.243	1.09553e-24
CDK6	2.67733e-38	-1.41128	0.14	0.257	9.79928e-34
TMEM54	5.82656e-08	-1.41454	0.068	0.103	0.00213258
LINC01615	1.32804e-18	-1.42552	0.055	0.113	4.86076e-14
PLS3	1.2887e-22	-1.42664	0.124	0.209	4.71676e-18
XAF1	1.63792e-29	-1.4274	0.096	0.187	5.99496e-25
COX20	1.86647e-36	-1.43248	0.264	0.387	6.83146e-32
WAC-AS1	2.4139e-29	-1.43547	0.065	0.147	8.83511e-25
HMMR	1.82319e-08	-1.44263	0.117	0.155	0.000667304
TGFBR2	4.44671e-73	-1.4575	0.292	0.448	1.62754e-68
UTP20	1.69127e-23	-1.46515	0.046	0.108	6.19022e-19
PARP14	8.13234e-36	-1.46622	0.126	0.236	2.97652e-31
THY1	1.49644e-55	-1.47114	0.234	0.38	5.47713e-51
TES	2.38978e-11	-1.47152	0.074	0.119	8.74684e-07
KRT81	7.64835e-07	-1.47219	0.456	0.461	0.0279937
SAMHD1	2.11126e-23	-1.4772	0.066	0.137	7.72741e-19
TNIP3	3.11255e-26	-1.48705	0.094	0.179	1.13922e-21
TRPA1	2.85777e-43	-1.49305	0.126	0.247	1.04597e-38
ENC1	2.60502e-32	-1.50422	0.059	0.143	9.53464e-28
BMPER	1.72647e-36	-1.50785	0.043	0.126	6.31905e-32
TIMM8B	3.58837e-47	-1.51245	0.331	0.457	1.31338e-42
CXCL6	3.86087e-149	-1.52434	0.437	0.634	1.41312e-144
HOXC9	1.81366e-31	-1.53584	0.081	0.173	6.63819e-27
STEAP1B	2.8097e-22	-1.53726	0.052	0.115	1.02838e-17
MT-ATP8	4.62978e-21	-1.54297	0.132	0.214	1.69455e-16
ATP2B4	1.16566e-37	-1.54478	0.082	0.185	4.26644e-33
TP53I3	2.86233e-21	-1.56695	0.085	0.157	1.04764e-16
SVIL	4.73214e-71	-1.56899	0.229	0.401	1.73201e-66
DCTPP1	4.79746e-22	-1.57037	0.06	0.126	1.75592e-17
S100A10	0	-1.58668	0.914	0.948	0
LOXL1	3.02185e-26	-1.59663	0.039	0.104	1.10603e-21
HBEGF	1.56494e-26	-1.60497	0.041	0.106	5.72785e-22
APCDD1L	7.98628e-54	-1.61493	0.076	0.202	2.92306e-49
CLSPN	4.7667e-11	-1.61844	0.075	0.117	1.74466e-06
TMEM14A	2.36767e-24	-1.61857	0.056	0.125	8.66589e-20
ARHGAP18	2.22131e-64	-1.6192	0.155	0.319	8.13021e-60
LIMA1	5.1444e-72	-1.62561	0.248	0.417	1.8829e-67
MAP3K7CL	2.90489e-24	-1.63269	0.049	0.114	1.06322e-19
CAV1	0	-1.63594	0.766	0.816	0
KRT14	3.26136e-12	-1.65066	0.263	0.32	1.19369e-07
ABCC3	9.85009e-36	-1.65392	0.047	0.131	3.60523e-31
EZR	1.64081e-09	-1.68935	0.097	0.141	6.00552e-05
IFI35	5.90783e-35	-1.69391	0.069	0.161	2.16233e-30
PDLIM4	1.05987e-70	-1.70602	0.231	0.396	3.87924e-66
SP110	7.95952e-34	-1.70889	0.089	0.186	2.91326e-29
CXCL12	2.84521e-35	-1.71377	0.061	0.15	1.04138e-30
C12orf45	7.47153e-36	-1.71401	0.106	0.213	2.73465e-31
FAM216A	3.24639e-42	-1.71575	0.073	0.18	1.18821e-37
FILIP1L	4.35557e-58	-1.72885	0.154	0.304	1.59418e-53
MX2	3.58553e-40	-1.76002	0.103	0.21	1.31234e-35
LIMD2	4.35316e-31	-1.76863	0.038	0.11	1.5933e-26
NEXN	6.96585e-69	-1.7868	0.125	0.288	2.54957e-64
TRNP1	1.28264e-40	-1.79244	0.065	0.165	4.69461e-36
PPP1R21	9.26915e-28	-1.79579	0.041	0.109	3.3926e-23
IFIT3	1.2157e-46	-1.80503	0.093	0.208	4.44957e-42
MCM4	3.65134e-26	-1.8144	0.046	0.112	1.33643e-21
CCL7	1.346e-60	-1.81545	0.09	0.225	4.92651e-56
SPDL1	7.40019e-45	-1.84402	0.094	0.211	2.70855e-40
APCDD1L-DT	8.06052e-37	-1.87718	0.029	0.105	2.95023e-32
SLIT2	8.81555e-53	-1.88243	0.065	0.184	3.22658e-48
ISG15	1.56582e-96	-1.88468	0.493	0.588	5.73105e-92
GBP1	3.31306e-40	-1.88845	0.061	0.158	1.21261e-35
MT-ND4	0	-1.89188	0.739	0.871	0
S100A8	2.62826e-18	-1.89258	0.111	0.175	9.61968e-14
MT-CYB	0	-1.91607	0.842	0.922	0
PARP9	3.55819e-36	-1.93993	0.037	0.115	1.30233e-31
TNFRSF11B	1.74571e-28	-1.94454	0.041	0.108	6.38947e-24
MT-CO1	0	-1.95598	0.883	0.979	0
S100A9	6.94983e-25	-1.95939	0.218	0.303	2.54371e-20
MXRA5	6.5695e-49	-1.99521	0.033	0.127	2.4045e-44
FJX1	8.93805e-47	-1.99984	0.047	0.148	3.27142e-42
KRT17	4.02608e-44	-2.04698	0.233	0.361	1.47358e-39
SAMD9	4.7749e-30	-2.04699	0.054	0.13	1.74766e-25
ARHGAP22	1.73663e-57	-2.06075	0.048	0.166	6.35625e-53
S100A2	0	-2.07012	0.978	0.989	0
GPR68	1.41764e-41	-2.10711	0.034	0.118	5.18872e-37
TPM1	2.67743e-236	-2.15398	0.446	0.66	9.79967e-232
CTNNB1	1.50744e-59	-2.15595	0.265	0.413	5.51738e-55
ANGPTL4	2.4989e-46	-2.15916	0.046	0.146	9.14623e-42
C19orf33	7.51346e-26	-2.16416	0.176	0.261	2.75e-21
HAS2	5.8965e-64	-2.18589	0.056	0.183	2.15818e-59
IFITM1	2.83027e-64	-2.21726	0.074	0.21	1.03591e-59
CARHSP1	3.14894e-65	-2.2383	0.071	0.21	1.15254e-60
HELLS	8.56884e-43	-2.29776	0.041	0.13	3.13628e-38
MT-CO3	0	-2.29856	0.863	0.966	0
KRT13	2.67802e-18	-2.30614	0.061	0.117	9.80181e-14
ANGPT1	2.93826e-64	-2.35831	0.034	0.152	1.07543e-59
OAS3	4.77741e-39	-2.36763	0.027	0.103	1.74858e-34
MT-ATP6	0	-2.37959	0.843	0.974	0
ACKR4	5.57183e-50	-2.38403	0.027	0.119	2.03934e-45
MT-CO2	0	-2.56251	0.837	0.987	0
IFI44L	2.74649e-67	-2.60167	0.05	0.178	1.00524e-62
IFI6	4.47511e-207	-2.60258	0.291	0.557	1.63793e-202
AC092069.1	4.11234e-20	-2.63934	0.061	0.117	1.50516e-15
IFI27	0	-2.73414	0.401	0.683	0
SLC39A10	2.32009e-65	-2.73626	0.044	0.168	8.49176e-61
EPSTI1	6.49921e-89	-2.81518	0.039	0.19	2.37878e-84
CLDN11	2.81768e-155	-2.88642	0.09	0.34	1.0313e-150
MT-ND6	1.56079e-201	-2.90587	0.091	0.385	5.71266e-197
BST2	1.49244e-47	-2.91047	0.024	0.11	5.4625e-43
C1orf56	5.46098e-27	-2.992	0.069	0.139	1.99877e-22
OAS2	3.66057e-78	-3.02158	0.029	0.159	1.3398e-73
MT-ND3	0	-3.07529	0.64	0.933	0
LRRC75A	4.18872e-120	-3.12307	0.193	0.392	1.53312e-115
PHKG1	1.29776e-28	-3.20788	0.04	0.104	4.74992e-24
IFIT1	2.42531e-81	-4.09611	0.012	0.13	8.87686e-77
MX1	2.14242e-121	-4.1191	0.023	0.198	7.84148e-117

## Sheet: fib_DEG_d6
	p_val	avg_log2FC	pct.1	pct.2	p_val_adj
SGCG	2.63966e-138	7.49343	0.152	0.001	9.66142e-134
CCDC151	0	5.87655	0.612	0.02	0
SLC7A11	0	5.79771	0.6	0.054	0
SERPINA3	6.85211e-209	5.76721	0.24	0.006	2.50794e-204
BEX2	1.34577e-85	5.72478	0.107	0.004	4.92566e-81
CHRNE	2.72844e-142	5.62765	0.17	0.005	9.98637e-138
NDUFA4L2	2.43075e-152	5.47776	0.187	0.008	8.89679e-148
TMEM52	4.44586e-118	5.37324	0.145	0.005	1.62723e-113
ADM2	1.44267e-175	5.20857	0.211	0.008	5.28032e-171
C19orf81	3.9053e-115	5.04742	0.146	0.007	1.42938e-110
SLC22A31	3.51074e-107	5.00159	0.139	0.007	1.28497e-102
RHCE	4.58805e-80	4.89072	0.101	0.004	1.67927e-75
MAP2	0	4.86484	0.4	0.036	0
DERL3	1.44869e-108	4.84964	0.138	0.006	5.30235e-104
GUCY1A2	6.49701e-90	4.70607	0.119	0.007	2.37797e-85
SLC6A9	1.48885e-93	4.64174	0.123	0.007	5.44934e-89
AC007405.3	1.65881e-98	4.61764	0.128	0.007	6.07143e-94
OLAH	0	4.43524	0.431	0.041	0
TRIB3	0	4.4313	0.77	0.118	0
SEMA3B	1.96011e-238	4.37456	0.308	0.022	7.1742e-234
RRAGD	2.44601e-157	4.2816	0.191	0.007	8.95264e-153
SH3BGR	0	4.21167	0.442	0.05	0
KRT7	0	4.16916	0.512	0.077	0
CLGN	0	4.16725	0.429	0.041	0
SLC1A4	9.32787e-187	4.12279	0.255	0.021	3.41409e-182
LCN2	0	4.12129	0.483	0.065	0
FBXO32	0	4.1003	0.741	0.238	0
DIRAS1	1.11196e-114	4.07778	0.161	0.012	4.06987e-110
LDHD	1.01138e-75	4.06596	0.107	0.008	3.70175e-71
MEI1	2.16033e-78	3.97944	0.109	0.008	7.90703e-74
GDF15	0	3.94969	0.696	0.12	0
TPD52L1	1.25119e-84	3.9205	0.128	0.012	4.57948e-80
RAB33A	1.26071e-97	3.90178	0.146	0.014	4.61431e-93
EAF2	2.68126e-115	3.82849	0.168	0.015	9.81366e-111
ARL4C	1.24541e-240	3.82803	0.368	0.052	4.55833e-236
UNC5B	1.07695e-272	3.74249	0.387	0.045	3.94176e-268
VLDLR	4.58879e-82	3.73696	0.123	0.011	1.67954e-77
NIBAN1	0	3.66643	0.676	0.145	0
NTN4	7.9823e-107	3.65619	0.164	0.017	2.9216e-102
SORBS2	3.76017e-225	3.5959	0.354	0.053	1.37626e-220
LRRC73	4.05002e-137	3.584	0.21	0.023	1.48235e-132
KBTBD11	1.8339e-80	3.56811	0.125	0.013	6.71225e-76
KCNG1	1.00776e-165	3.55737	0.265	0.036	3.6885e-161
S100P	4.04919e-287	3.55014	0.43	0.06	1.48205e-282
SLC38A1	0	3.5379	0.672	0.136	0
GPR1	6.93748e-98	3.45622	0.179	0.03	2.53919e-93
MMP23B	1.81557e-79	3.38321	0.136	0.018	6.64517e-75
LINC01133	1.21999e-125	3.36289	0.21	0.029	4.46529e-121
COG6	0	3.34432	0.589	0.112	0
DGKI	1.77914e-74	3.32532	0.131	0.019	6.51182e-70
KCNK6	1.07799e-279	3.28761	0.437	0.071	3.94556e-275
ADAMTS5	0	3.27569	0.797	0.305	0
KRT19	1.95833e-56	3.2298	0.1	0.014	7.16769e-52
AKNA	2.98111e-75	3.22415	0.123	0.014	1.09112e-70
HLA-DPB1	7.13683e-249	3.20567	0.39	0.058	2.61215e-244
NRG1	1.83962e-80	3.20452	0.16	0.029	6.73319e-76
ALDH1L2	0	3.204	0.689	0.164	0
LONP1	0	3.16824	0.654	0.149	0
GFPT1	0	3.1667	0.873	0.339	0
PPP1R3E	1.65425e-73	3.13367	0.132	0.019	6.05472e-69
LINC02352	3.82426e-115	3.08357	0.196	0.027	1.39972e-110
PPP1R26	6.32945e-82	3.07921	0.14	0.018	2.31664e-77
CD163L1	9.0742e-77	3.0539	0.135	0.019	3.32125e-72
BCL2	2.64623e-94	3.01081	0.183	0.033	9.68546e-90
GPT2	7.09234e-89	3.01062	0.175	0.032	2.59587e-84
CTH	3.47976e-125	2.97657	0.233	0.04	1.27363e-120
WARS	0	2.94579	0.67	0.18	0
SLC35E1	0	2.93159	0.675	0.189	0
SLC22A15	3.0995e-81	2.93149	0.155	0.026	1.13445e-76
IL13RA2	5.53667e-93	2.915	0.211	0.049	2.02648e-88
GAB2	2.64719e-101	2.91107	0.188	0.031	9.68896e-97
C5AR2	1.74146e-104	2.8836	0.194	0.031	6.37392e-100
EPB41	1.56856e-152	2.8618	0.298	0.06	5.74109e-148
HYOU1	7.42637e-218	2.83443	0.44	0.112	2.71812e-213
LIN7B	1.52889e-148	2.83361	0.292	0.059	5.59587e-144
AC138150.2	3.40365e-50	2.81947	0.101	0.018	1.24577e-45
AC074212.1	1.36438e-82	2.81364	0.16	0.028	4.99376e-78
GOLGA3	0	2.8044	0.746	0.258	0
GPR173	5.03843e-58	2.79396	0.119	0.022	1.84412e-53
XPOT	0	2.78602	0.732	0.247	0
PDK4	2.18396e-71	2.77998	0.162	0.036	7.99352e-67
ACTL10	2.78095e-73	2.7781	0.145	0.026	1.01786e-68
MIR205HG	0	2.77273	0.68	0.2	0
SEC16A	0	2.77039	0.602	0.175	0
CRIPAK	3.83128e-55	2.75758	0.118	0.023	1.40229e-50
ELF3	3.43687e-71	2.73027	0.149	0.028	1.25793e-66
ATOH8	3.15939e-143	2.72505	0.332	0.087	1.15637e-138
KLHL35	1.63411e-80	2.72369	0.172	0.035	5.98101e-76
GAREM1	1.66439e-56	2.71993	0.116	0.021	6.09183e-52
PLIN2	0	2.7145	0.973	0.879	0
THEM6	2.52893e-81	2.69625	0.168	0.032	9.25615e-77
SYT14	4.25291e-78	2.6891	0.179	0.041	1.55661e-73
ULK1	1.87505e-166	2.68659	0.352	0.084	6.86287e-162
SLC31A1	0	2.68598	0.621	0.181	0
E2F5	2.99552e-61	2.68429	0.131	0.026	1.09639e-56
GRPEL2	2.42567e-83	2.66376	0.179	0.037	8.87821e-79
DUSP8	9.78469e-57	2.6636	0.126	0.026	3.5813e-52
JMY	2.29172e-267	2.65895	0.536	0.156	8.38792e-263
DSP	3.40214e-198	2.65567	0.435	0.123	1.24522e-193
P2RX7	2.59149e-52	2.64807	0.123	0.027	9.4851e-48
SEC24A	2.81391e-270	2.6472	0.514	0.129	1.02992e-265
DENND11	1.61309e-60	2.63717	0.136	0.029	5.90409e-56
MTHFD2	0	2.63481	0.771	0.265	0
LINC00632	0	2.63328	0.687	0.244	0
ARHGEF2	1.47513e-245	2.6222	0.515	0.152	5.39913e-241
KAZALD1	1.41271e-58	2.61289	0.133	0.029	5.17065e-54
ARHGAP26	1.12401e-59	2.60668	0.13	0.026	4.11399e-55
BCAT1	1.35241e-305	2.60635	0.61	0.191	4.94994e-301
MT1F	5.92496e-49	2.59829	0.105	0.02	2.16859e-44
SLPI	1.05544e-78	2.59258	0.186	0.043	3.86303e-74
PATJ	2.21714e-94	2.59034	0.199	0.04	8.11497e-90
FSIP1	3.43763e-58	2.58395	0.134	0.03	1.25821e-53
SESN2	1.68904e-264	2.58082	0.562	0.182	6.18207e-260
ADGRD1	7.01335e-92	2.57244	0.211	0.049	2.56696e-87
TBC1D24	1.24852e-80	2.57049	0.182	0.04	4.56971e-76
SEZ6L2	0	2.56629	0.622	0.196	0
INSR	2.95994e-230	2.55751	0.497	0.144	1.08337e-225
ALDH18A1	1.31483e-200	2.53799	0.433	0.118	4.8124e-196
TMEM104	3.45966e-49	2.53598	0.123	0.03	1.26627e-44
PCK2	1.09653e-225	2.53561	0.481	0.137	4.01341e-221
ITPR1	1.07987e-41	2.53159	0.102	0.024	3.95242e-37
ADSSL1	2.82726e-63	2.5228	0.13	0.023	1.03481e-58
FICD	1.06799e-159	2.51483	0.373	0.105	3.90896e-155
GTPBP2	2.47019e-81	2.50792	0.183	0.04	9.04116e-77
GARS	0	2.4898	0.93	0.585	0
LINC02298	2.79697e-46	2.4878	0.109	0.024	1.02372e-41
DGUOK-AS1	1.86698e-50	2.48669	0.124	0.029	6.83334e-46
UVSSA	2.92189e-77	2.48302	0.18	0.041	1.06944e-72
SLC35F6	1.48821e-218	2.47681	0.476	0.138	5.44701e-214
SEC23IP	0	2.47313	0.663	0.219	0
HSPA13	1.25522e-300	2.44585	0.623	0.215	4.59422e-296
C15orf48	5.62522e-108	2.42895	0.382	0.157	2.05889e-103
GTF2IRD1	2.96554e-68	2.42689	0.16	0.037	1.08542e-63
ASPHD1	1.04492e-193	2.42331	0.438	0.129	3.8245e-189
CADPS2	2.45896e-143	2.42067	0.322	0.078	9.00005e-139
SNHG12	3.77648e-206	2.41929	0.513	0.18	1.38223e-201
SEC24D	0	2.41501	0.654	0.24	0
CPE	6.86682e-43	2.40586	0.107	0.026	2.51332e-38
SHMT2	0	2.40221	0.857	0.4	0
MAMSTR	2.0768e-60	2.38582	0.152	0.038	7.60129e-56
PSAT1	1.22278e-243	2.38411	0.499	0.135	4.47549e-239
AFTPH	5.19893e-151	2.38272	0.362	0.102	1.90286e-146
PHGDH	0	2.38217	0.695	0.212	0
SEL1L	0	2.38163	0.739	0.338	0
PYCR1	4.63133e-229	2.381	0.508	0.155	1.69511e-224
VARS2	7.0236e-51	2.37878	0.128	0.031	2.57071e-46
LINC01705	2.64844e-79	2.37274	0.247	0.081	9.69356e-75
AL139220.2	1.87149e-40	2.371	0.11	0.029	6.84985e-36
ATF5	2.7405e-206	2.36399	0.671	0.401	1.00305e-201
SMYD5	2.98193e-69	2.36025	0.173	0.043	1.09142e-64
SYVN1	9.45435e-128	2.35438	0.317	0.088	3.46039e-123
GREB1L	5.60282e-42	2.35033	0.102	0.023	2.05069e-37
RAB23	6.14289e-202	2.3502	0.49	0.164	2.24836e-197
SLC41A2	6.60382e-53	2.34987	0.141	0.037	2.41707e-48
SEC61A1	0	2.34853	0.843	0.451	0
AARS	1.58162e-183	2.34762	0.463	0.159	5.78889e-179
CES1	2.1126e-81	2.34639	0.271	0.098	7.73232e-77
OSGIN2	6.80837e-135	2.3439	0.342	0.1	2.49193e-130
NBR2	6.82413e-62	2.33969	0.154	0.037	2.4977e-57
DHRS3	3.0917e-181	2.33929	0.405	0.104	1.13159e-176
ACAP1	5.2318e-81	2.33852	0.2	0.05	1.91489e-76
IL1B	9.85559e-27	2.33583	0.152	0.071	3.60724e-22
FOXQ1	7.77788e-83	2.33398	0.214	0.057	2.84678e-78
LNCOG	7.06176e-40	2.33129	0.119	0.035	2.58468e-35
COG3	5.88226e-136	2.32478	0.336	0.096	2.15297e-131
IARS	0	2.30877	0.741	0.325	0
IL20RB	5.90097e-74	2.30763	0.187	0.048	2.15981e-69
C6orf62	0	2.30593	0.757	0.343	0
PYGB	1.95048e-111	2.30413	0.285	0.08	7.13896e-107
CLDN7	3.12327e-84	2.30243	0.23	0.066	1.14315e-79
MXD1	1.44986e-58	2.30093	0.176	0.053	5.30662e-54
WDR24	4.27063e-70	2.30033	0.185	0.05	1.56309e-65
DCAF10	9.87e-286	2.30012	0.63	0.234	3.61252e-281
CYFIP2	9.78054e-40	2.29724	0.116	0.033	3.57978e-35
AC005261.1	1.87765e-174	2.29543	0.441	0.144	6.87239e-170
PARP6	4.41724e-95	2.29462	0.24	0.063	1.61675e-90
EDEM1	9.92361e-140	2.28681	0.361	0.11	3.63214e-135
IL1RL1	2.81442e-137	2.28149	0.393	0.13	1.03011e-132
HSPA5	0	2.2806	0.981	0.956	0
CLDN4	4.1558e-82	2.27168	0.211	0.055	1.52106e-77
H1F0	0	2.26646	0.748	0.317	0
PDXDC1	1.35345e-257	2.26491	0.588	0.205	4.95375e-253
IGFBP3	3.42806e-66	2.26092	0.127	0.02	1.2547e-61
NPRL2	1.69535e-193	2.25662	0.484	0.167	6.20514e-189
KLC4	2.62059e-78	2.25594	0.178	0.039	9.59164e-74
GCC1	3.1016e-76	2.25236	0.193	0.049	1.13522e-71
ABI3BP	5.42209e-54	2.25026	0.186	0.064	1.98454e-49
RHBDL1	3.23508e-78	2.24952	0.204	0.055	1.18407e-73
ELOVL5	0	2.244	0.773	0.365	0
ADCY9	6.67036e-78	2.24053	0.213	0.06	2.44142e-73
CRIM1	3.46107e-225	2.23511	0.659	0.343	1.26679e-220
ACP5	6.23254e-71	2.22905	0.177	0.044	2.28117e-66
AFAP1L1	8.43326e-37	2.22823	0.119	0.037	3.08666e-32
ACBD4	7.77798e-62	2.22328	0.167	0.044	2.84682e-57
GCN1	1.59355e-124	2.21658	0.347	0.115	5.83257e-120
SLC38A10	1.55737e-233	2.21443	0.579	0.219	5.70014e-229
SLC7A1	1.12818e-164	2.21383	0.431	0.144	4.12926e-160
ATG13	3.94496e-160	2.21345	0.413	0.13	1.4439e-155
AC021054.1	1.81921e-38	2.21327	0.104	0.027	6.65847e-34
ZBTB41	1.47214e-144	2.20457	0.387	0.125	5.38819e-140
SLC46A3	6.4847e-76	2.20291	0.199	0.052	2.37346e-71
EIF2AK3	1.09549e-59	2.20186	0.171	0.049	4.00961e-55
HES1	4.35485e-154	2.20146	0.322	0.069	1.59392e-149
CLDND2	1.31245e-42	2.20075	0.122	0.035	4.80371e-38
PAWR	1.57559e-169	2.20038	0.468	0.171	5.7668e-165
PECR	2.72565e-50	2.19931	0.161	0.052	9.97616e-46
GOSR2	3.52455e-271	2.19756	0.615	0.223	1.29002e-266
TGFBR3L	8.30579e-251	2.19708	0.597	0.222	3.04e-246
FOCAD	2.6862e-102	2.19428	0.288	0.09	9.83174e-98
SDSL	4.39696e-49	2.19387	0.135	0.037	1.60933e-44
MARS	4.85705e-206	2.19272	0.513	0.181	1.77773e-201
ARFGAP1	2.80576e-128	2.18995	0.348	0.112	1.02694e-123
TES	1.73558e-126	2.18978	0.352	0.113	6.3524e-122
DMKN	2.15946e-173	2.18713	0.437	0.134	7.90386e-169
CMIP	1.96713e-148	2.1813	0.395	0.128	7.19991e-144
ZHX2	2.94405e-47	2.17423	0.124	0.032	1.07755e-42
TTC3	0	2.17306	0.961	0.744	0
DEPP1	2.33157e-114	2.17072	0.522	0.293	8.53379e-110
ULK4	3.34306e-46	2.16586	0.14	0.042	1.22359e-41
FNIP2	7.92821e-69	2.16435	0.197	0.058	2.9018e-64
ZRANB1	1.02298e-211	2.16057	0.585	0.248	3.74421e-207
ARHGEF19	5.28114e-105	2.15774	0.296	0.092	1.93295e-100
KDELR3	0	2.15672	0.86	0.436	0
C11orf24	5.61181e-231	2.15293	0.575	0.222	2.05398e-226
PAG1	1.9326e-112	2.15051	0.328	0.11	7.07351e-108
GATAD1	0	2.14867	0.767	0.374	0
SUCO	3.20037e-254	2.14753	0.613	0.239	1.17137e-249
ZNRD2	0	2.14097	0.776	0.411	0
PPP1R13L	6.06669e-51	2.1409	0.148	0.042	2.22047e-46
EPOR	4.71198e-98	2.13591	0.262	0.074	1.72463e-93
ALKBH5	5.13156e-255	2.13204	0.64	0.264	1.8782e-250
CNNM3	1.35962e-51	2.13068	0.155	0.046	4.97636e-47
PRDM1	3.02212e-87	2.13048	0.331	0.138	1.10613e-82
IRF7	9.54817e-143	2.12995	0.367	0.107	3.49472e-138
SLC17A5	1.08726e-224	2.12942	0.576	0.226	3.97948e-220
SMCR8	4.6956e-65	2.12866	0.192	0.057	1.71864e-60
CCSAP	1.36864e-61	2.12734	0.153	0.037	5.00936e-57
EPRS	0	2.12612	0.938	0.683	0
SETDB2	1.02721e-63	2.12554	0.193	0.06	3.7597e-59
YIPF2	2.94835e-307	2.12175	0.698	0.309	1.07912e-302
FOXJ2	7.22527e-75	2.11755	0.228	0.073	2.64452e-70
TBX15	3.72938e-61	2.11684	0.176	0.051	1.36499e-56
CERS6	1.17113e-128	2.11479	0.424	0.177	4.28644e-124
TGFBI	1.98014e-186	2.11459	0.484	0.165	7.24751e-182
OSBPL2	3.82666e-115	2.11214	0.34	0.114	1.4006e-110
NFE2L1	7.06832e-267	2.10871	0.679	0.312	2.58707e-262
KIZ	2.47395e-244	2.10661	0.626	0.257	9.05491e-240
GPR107	2.22141e-171	2.10558	0.452	0.153	8.1306e-167
KLHL24	2.55381e-190	2.10554	0.509	0.183	9.34719e-186
DYM	1.28029e-193	2.10402	0.513	0.192	4.68597e-189
CDR2	3.80769e-165	2.09908	0.438	0.145	1.39365e-160
RNF187	0	2.09821	0.862	0.509	0
DENND4A	5.58117e-105	2.09193	0.324	0.114	2.04276e-100
DNAJC1	0	2.08838	0.893	0.61	0
ZBTB10	7.20241e-81	2.08297	0.235	0.07	2.63615e-76
MOCOS	2.26563e-146	2.08247	0.414	0.145	8.29244e-142
PELI3	7.34486e-66	2.08233	0.184	0.051	2.68829e-61
OSBP	1.06818e-244	2.08094	0.617	0.248	3.90966e-240
KRT15	6.6628e-90	2.07914	0.303	0.109	2.43865e-85
NUDT18	1.60107e-99	2.07283	0.293	0.095	5.86006e-95
LENG9	5.80757e-99	2.06911	0.285	0.089	2.12563e-94
CAMTA2	3.42297e-155	2.06694	0.431	0.152	1.25284e-150
PWWP2B	1.68251e-56	2.06562	0.174	0.054	6.15814e-52
IGIP	2.87332e-63	2.06407	0.183	0.053	1.05166e-58
PPIL6	4.32587e-65	2.06281	0.185	0.053	1.58331e-60
PKN1	0	2.06197	0.838	0.472	0
YARS	3.30685e-279	2.06048	0.668	0.279	1.21034e-274
ATL2	1.11743e-98	2.05941	0.284	0.088	4.08989e-94
DUSP16	6.43914e-45	2.0561	0.132	0.038	2.35679e-40
FAM171A1	3.78851e-42	2.05536	0.153	0.054	1.38663e-37
ZNF805	1.95995e-56	2.04571	0.18	0.057	7.17359e-52
SERP1	0	2.04108	0.977	0.928	0
YKT6	6.77058e-210	2.03924	0.555	0.217	2.4781e-205
HK2	1.49903e-41	2.03742	0.126	0.037	5.4866e-37
NCDN	4.88839e-77	2.0358	0.251	0.087	1.7892e-72
KLF11	1.31205e-80	2.03518	0.238	0.073	4.80223e-76
SPSB3	2.69452e-296	2.03052	0.745	0.377	9.86222e-292
AC008771.1	8.28798e-140	2.0296	0.399	0.138	3.03349e-135
TRMT2A	4.87614e-155	2.02957	0.429	0.151	1.78472e-150
RAB11FIP1	9.91429e-50	2.02824	0.157	0.049	3.62873e-45
RAB33B	2.77109e-50	2.0281	0.145	0.041	1.01425e-45
IRGQ	3.9459e-58	2.02329	0.196	0.067	1.44424e-53
ATF4	0	2.02148	0.96	0.826	0
ACSL1	1.79749e-145	2.02109	0.458	0.177	6.579e-141
DNAJB2	1.13169e-135	2.02089	0.396	0.137	4.14208e-131
GBF1	5.41045e-139	2.02068	0.406	0.143	1.98028e-134
DHDDS	4.41167e-131	2.02031	0.393	0.141	1.61471e-126
ZNF264	3.83399e-102	2.01892	0.305	0.101	1.40328e-97
NLRP1	4.72743e-55	2.01861	0.169	0.052	1.73029e-50
EIF4EBP1	0	2.01516	0.911	0.59	0
FLRT2	1.84398e-114	2.0143	0.357	0.127	6.74914e-110
C19orf33	2.335e-93	2.01366	0.31	0.11	8.54634e-89
HERPUD1	0	2.01255	0.952	0.834	0
POLRMT	2.51307e-75	2.01017	0.269	0.101	9.19808e-71
RAB11FIP5	7.7772e-109	2.00863	0.341	0.123	2.84653e-104
S100A14	2.10613e-71	2.00761	0.277	0.107	7.70865e-67
ARG2	1.84588e-68	2.00602	0.192	0.054	6.75611e-64
CHPF	4.70441e-302	2.00283	0.748	0.377	1.72186e-297
CCNO	2.17376e-36	2.00087	0.111	0.033	7.95619e-32
COG1	2.40921e-102	1.99613	0.318	0.11	8.81793e-98
RAPH1	2.36071e-105	1.99469	0.32	0.107	8.64043e-101
RPS4Y1	1.43251e-64	1.99428	0.254	0.098	5.24314e-60
CEP170B	3.67061e-56	1.99127	0.174	0.054	1.34348e-51
CBX7	6.19199e-47	1.98995	0.144	0.043	2.26633e-42
ABCA1	1.03009e-116	1.98965	0.415	0.175	3.77024e-112
GOLT1B	1.97637e-302	1.98898	0.723	0.336	7.23369e-298
MOGS	4.0333e-149	1.98725	0.434	0.157	1.47623e-144
TLCD1	2.77252e-102	1.98544	0.287	0.088	1.01477e-97
PKP4	4.68944e-79	1.98498	0.249	0.083	1.71638e-74
CEBPG	4.46894e-238	1.98055	0.635	0.274	1.63568e-233
MAST3	2.72363e-36	1.97839	0.131	0.045	9.96876e-32
SPAG4	3.37377e-55	1.97796	0.151	0.04	1.23483e-50
LARP1B	1.29028e-172	1.97557	0.507	0.203	4.72254e-168
MET	4.35093e-82	1.97528	0.283	0.104	1.59249e-77
TACC2	8.97876e-29	1.97294	0.104	0.036	3.28632e-24
MIA2	5.36636e-154	1.97129	0.482	0.198	1.96414e-149
PGM3	0	1.97036	0.77	0.371	0
GBE1	0	1.96897	0.86	0.632	0
WDPCP	7.04213e-46	1.96646	0.147	0.046	2.57749e-41
HEIH	1.57536e-124	1.96485	0.374	0.13	5.76599e-120
FXYD3	1.26697e-122	1.96153	0.463	0.203	4.63725e-118
HEATR5A	3.77666e-114	1.95815	0.356	0.128	1.3823e-109
ATP8B2	6.15462e-110	1.95707	0.329	0.109	2.25265e-105
TNPO3	1.00141e-124	1.95578	0.384	0.141	3.66525e-120
PTER	1.78772e-88	1.95477	0.261	0.082	6.54324e-84
C9orf72	1.81158e-93	1.9529	0.279	0.088	6.63058e-89
PPARA	3.40567e-129	1.95208	0.402	0.147	1.24651e-124
PRKAB2	4.89023e-106	1.94875	0.333	0.118	1.78987e-101
DERL1	0	1.94805	0.799	0.449	0
AL035587.2	3.2529e-35	1.94754	0.112	0.035	1.19059e-30
HSPA9	0	1.94662	0.937	0.717	0
LINC01089	8.16631e-28	1.9453	0.103	0.036	2.98895e-23
OXT	6.75141e-39	1.94252	0.115	0.033	2.47108e-34
C14orf28	5.08558e-63	1.94189	0.216	0.075	1.86137e-58
TACSTD2	3.71246e-85	1.94014	0.299	0.11	1.3588e-80
VARS	1.62911e-173	1.93814	0.505	0.201	5.96271e-169
SLC3A2	0	1.93762	0.935	0.716	0
SRPRB	0	1.93688	0.811	0.444	0
STXBP2	3.19987e-68	1.93458	0.213	0.068	1.17118e-63
MFSD2A	3.90668e-93	1.9334	0.313	0.114	1.42988e-88
SNX19	1.77968e-79	1.93263	0.291	0.111	6.51381e-75
C15orf65	4.71272e-77	1.9316	0.25	0.085	1.7249e-72
ZBTB4	2.39548e-156	1.93125	0.544	0.258	8.76768e-152
ZC3H12C	2.36069e-131	1.93014	0.434	0.176	8.64035e-127
SRXN1	1.19213e-92	1.92963	0.342	0.139	4.36332e-88
TIMP4	5.03313e-149	1.92609	0.406	0.128	1.84218e-144
NAT9	1.11694e-177	1.92539	0.522	0.211	4.08811e-173
LPCAT1	7.48761e-74	1.92392	0.27	0.104	2.74054e-69
HINT3	5.49558e-78	1.92237	0.263	0.093	2.01144e-73
CCL20	1.41376e-30	1.91718	0.228	0.124	5.17452e-26
RPS6KC1	3.05264e-109	1.91576	0.319	0.103	1.1173e-104
LDLRAP1	3.07233e-76	1.91494	0.252	0.087	1.1245e-71
FAM160B1	1.89538e-99	1.91478	0.323	0.115	6.93729e-95
TMEM154	1.09321e-83	1.90887	0.312	0.124	4.00127e-79
ATP6V0A2	5.80429e-75	1.90852	0.232	0.074	2.12443e-70
TXNDC11	1.12698e-79	1.90834	0.266	0.094	4.12484e-75
TDP2	2.31914e-156	1.90832	0.516	0.225	8.48827e-152
C15orf39	6.03079e-44	1.90784	0.141	0.044	2.20733e-39
MSTO1	9.32981e-67	1.90777	0.231	0.083	3.41481e-62
SPTY2D1	5.93944e-243	1.90504	0.695	0.357	2.17389e-238
PGM1	1.59531e-255	1.90473	0.68	0.315	5.83901e-251
MIB2	3.31203e-119	1.90466	0.387	0.148	1.21224e-114
MIF4GD	4.7579e-90	1.9043	0.275	0.089	1.74144e-85
CNNM2	1.16126e-33	1.90258	0.116	0.038	4.25033e-29
SKIV2L	7.11017e-65	1.90231	0.235	0.087	2.60239e-60
FGF2	2.00068e-236	1.90206	0.732	0.432	7.32268e-232
FBXL17	3.09333e-83	1.90195	0.284	0.104	1.13219e-78
GMPPB	1.67409e-112	1.9016	0.368	0.141	6.12734e-108
LURAP1L	3.07979e-142	1.90138	0.431	0.16	1.12723e-137
PELI2	2.15889e-41	1.89695	0.136	0.043	7.90174e-37
TMEM140	2.24606e-78	1.89679	0.26	0.09	8.22079e-74
TIMP3	1.04553e-189	1.89404	0.755	0.516	3.82673e-185
HLCS	2.37006e-69	1.89266	0.231	0.079	8.67467e-65
TXNRD1	9.63969e-237	1.89245	0.851	0.681	3.52822e-232
UBR4	2.56165e-100	1.89178	0.345	0.13	9.37591e-96
DEDD2	3.9903e-102	1.89092	0.332	0.121	1.46049e-97
AC036176.1	2.93625e-78	1.88868	0.251	0.084	1.0747e-73
YIF1A	0	1.87593	0.955	0.805	0
LINC02609	8.61447e-64	1.87423	0.189	0.056	3.15298e-59
TMEM38B	4.15864e-129	1.87397	0.434	0.18	1.5221e-124
SCARF2	8.13558e-52	1.8735	0.161	0.049	2.9777e-47
MAP3K2	1.00557e-190	1.87283	0.597	0.273	3.68048e-186
MON2	1.65307e-125	1.87004	0.426	0.174	6.05042e-121
SLC16A6	3.79238e-51	1.86816	0.273	0.134	1.38805e-46
BET1L	1.11645e-160	1.8679	0.472	0.176	4.08632e-156
COPA	0	1.86723	0.881	0.584	0
TIGD2	2.08699e-47	1.86701	0.16	0.052	7.6386e-43
ITCH	1.53698e-139	1.86673	0.448	0.176	5.62549e-135
CEP120	3.93301e-65	1.8648	0.201	0.063	1.43952e-60
NSMAF	1.42213e-106	1.86408	0.361	0.137	5.20514e-102
CCDC8	2.89991e-35	1.86351	0.117	0.037	1.0614e-30
LCA5L	2.74423e-33	1.86143	0.105	0.032	1.00441e-28
ZNF25	2.9874e-55	1.85942	0.189	0.064	1.09342e-50
FAM8A1	2.26443e-140	1.85794	0.422	0.153	8.28805e-136
DAPK3	2.1656e-173	1.85334	0.543	0.239	7.9263e-169
SND1	0	1.85286	0.847	0.494	0
XPO7	2.27894e-67	1.85219	0.241	0.089	8.34113e-63
MYBBP1A	4.86507e-84	1.85147	0.295	0.111	1.78066e-79
ZNF526	4.28807e-30	1.85092	0.108	0.037	1.56948e-25
DNAJB9	1.84725e-271	1.84904	0.758	0.435	6.76113e-267
ARFGEF2	1.26561e-93	1.84773	0.342	0.136	4.63225e-89
CLCN7	1.71677e-71	1.84707	0.266	0.101	6.28354e-67
PES1	1.43932e-134	1.8457	0.462	0.198	5.26807e-130
AC008443.1	8.95691e-48	1.84236	0.179	0.065	3.27832e-43
APOL6	2.51097e-100	1.84218	0.362	0.145	9.1904e-96
FEM1B	1.74524e-128	1.84132	0.443	0.185	6.38774e-124
UAP1L1	6.99218e-36	1.84079	0.115	0.035	2.55921e-31
LTB4R	6.69838e-37	1.83664	0.119	0.037	2.45167e-32
NUS1	1.26682e-160	1.83632	0.499	0.202	4.63669e-156
COG5	1.52819e-113	1.83597	0.379	0.147	5.59332e-109
MICALL1	1.39977e-39	1.83559	0.14	0.048	5.12329e-35
SLC6A15	2.98444e-31	1.83475	0.103	0.032	1.09233e-26
LAMB2	9.33721e-182	1.83459	0.623	0.326	3.41751e-177
AJUBA	1.39699e-33	1.83372	0.112	0.036	5.11311e-29
EBLN3P	2.15379e-223	1.83244	0.642	0.299	7.88308e-219
C16orf58	8.91058e-93	1.83163	0.3	0.106	3.26136e-88
PCAT6	3.6129e-76	1.83117	0.269	0.1	1.32236e-71
SLAIN2	1.8331e-216	1.82914	0.662	0.322	6.70931e-212
AP3D1	2.45006e-237	1.82688	0.691	0.352	8.96746e-233
MAFG-DT	2.16879e-55	1.82595	0.171	0.052	7.938e-51
AC005520.2	2.88833e-32	1.82563	0.112	0.037	1.05716e-27
PTPRF	2.63281e-39	1.82509	0.155	0.058	9.63635e-35
KRT81	8.91103e-169	1.8177	0.579	0.265	3.26152e-164
PARD3B	1.38611e-75	1.8173	0.282	0.109	5.07329e-71
ZSWIM8	1.81296e-125	1.81531	0.404	0.154	6.6356e-121
MIR210HG	2.37146e-44	1.8147	0.137	0.04	8.67979e-40
WDR7	1.2118e-36	1.81465	0.134	0.047	4.43531e-32
NADK2	3.3145e-84	1.81357	0.293	0.108	1.21314e-79
GSDME	1.13057e-106	1.81339	0.403	0.177	4.138e-102
PIKFYVE	1.3439e-74	1.81113	0.276	0.105	4.91882e-70
TOP3A	2.99872e-38	1.81053	0.157	0.061	1.09756e-33
SEC24C	1.10529e-45	1.80958	0.187	0.073	4.04546e-41
RETREG3	5.15119e-96	1.80944	0.327	0.121	1.88539e-91
DDIT3	4.92679e-157	1.80744	0.642	0.383	1.80326e-152
CENPJ	3.88449e-53	1.8066	0.196	0.071	1.42176e-48
ASB16-AS1	8.24638e-37	1.8061	0.143	0.053	3.01826e-32
CYB561D2	1.40288e-164	1.80527	0.545	0.252	5.13469e-160
MTFP1	1.23905e-66	1.80424	0.228	0.079	4.53505e-62
XIAP	2.4831e-209	1.80365	0.656	0.338	9.08841e-205
EPHX2	7.60209e-25	1.80315	0.106	0.041	2.78244e-20
MELTF-AS1	7.01513e-42	1.80264	0.147	0.05	2.56761e-37
FAN1	1.22573e-76	1.80051	0.266	0.096	4.4863e-72
NBAS	3.31578e-207	1.80026	0.632	0.301	1.21361e-202
NR1D1	1.86751e-46	1.79711	0.181	0.067	6.83527e-42
MICAL1	2.60563e-87	1.79696	0.328	0.133	9.53686e-83
LY6E-DT	1.17924e-34	1.7958	0.114	0.036	4.31614e-30
GSAP	6.53924e-37	1.79528	0.143	0.052	2.39343e-32
DCAF1	1.10775e-52	1.78728	0.184	0.063	4.05447e-48
GOLGA4	0	1.7872	0.951	0.781	0
UBA6-AS1	2.14029e-31	1.78716	0.121	0.044	7.83368e-27
MLXIP	4.66273e-135	1.78686	0.481	0.215	1.70661e-130
ATAD3A	1.71754e-106	1.78672	0.373	0.147	6.28639e-102
PHLDB2	9.40857e-134	1.78602	0.47	0.198	3.44363e-129
CCDC69	1.82364e-74	1.78573	0.258	0.089	6.6747e-70
ARF4	0	1.78521	0.978	0.937	0
TAF13	9.28233e-154	1.78401	0.52	0.233	3.39743e-149
IPO11	1.47014e-41	1.78353	0.156	0.056	5.38088e-37
ABLIM3	7.34618e-132	1.7819	0.466	0.207	2.68878e-127
GOLGA5	5.02867e-189	1.78082	0.593	0.27	1.84054e-184
CLUH	1.62897e-52	1.78053	0.203	0.077	5.96221e-48
ZCCHC7	3.91931e-230	1.77996	0.691	0.361	1.43451e-225
GKAP1	8.46051e-41	1.77958	0.141	0.047	3.09663e-36
EFS	5.24118e-86	1.77892	0.288	0.103	1.91832e-81
DNAJC10	1.80021e-226	1.77668	0.709	0.394	6.58893e-222
AL592183.1	2.40448e-62	1.77532	0.204	0.066	8.80065e-58
IGF2R	2.20872e-201	1.77454	0.673	0.361	8.08412e-197
CCPG1	0	1.77263	0.866	0.665	0
TENM3	8.43605e-47	1.77236	0.181	0.068	3.08768e-42
GADD45A	2.11757e-189	1.77006	0.718	0.451	7.75053e-185
2009-03-01	2.22765e-33	1.76983	0.105	0.032	8.15343e-29
ZNF770	2.75146e-158	1.76809	0.518	0.221	1.00706e-153
KLHL8	5.40648e-62	1.7675	0.225	0.081	1.97883e-57
EDC3	2.53262e-56	1.76584	0.203	0.072	9.26964e-52
TTC39B	1.22207e-85	1.76463	0.293	0.106	4.47291e-81
ATF6	1.42666e-177	1.76298	0.595	0.291	5.22173e-173
SLC33A1	3.39107e-170	1.76224	0.575	0.278	1.24117e-165
LINC02762	3.90496e-73	1.76196	0.304	0.131	1.42926e-68
SLC30A5	7.02358e-187	1.76111	0.576	0.251	2.5707e-182
FBXW8	3.34373e-64	1.75846	0.215	0.073	1.22384e-59
MAGEH1	6.87584e-162	1.75756	0.53	0.233	2.51663e-157
SNHG1	7.99387e-115	1.75709	0.437	0.195	2.92583e-110
GOLGA2	4.04731e-304	1.75576	0.823	0.505	1.48136e-299
APBA3	7.03161e-57	1.75471	0.227	0.088	2.57364e-52
PPM1K	3.80783e-106	1.75437	0.407	0.178	1.3937e-101
SMCO4	5.37688e-88	1.75134	0.297	0.105	1.96799e-83
EP400	3.26446e-90	1.75102	0.348	0.147	1.19482e-85
SPIRE1	2.57131e-103	1.74998	0.41	0.183	9.41126e-99
ZNF598	4.1969e-100	1.74987	0.386	0.168	1.53611e-95
XPNPEP3	1.77334e-135	1.74966	0.471	0.202	6.49059e-131
PIR	3.66174e-95	1.74858	0.317	0.113	1.34023e-90
SLC1A5	6.62412e-298	1.74791	0.811	0.467	2.4245e-293
PSCA	2.63615e-24	1.74712	0.115	0.048	9.64858e-20
HYKK	1.50155e-33	1.74475	0.109	0.034	5.49581e-29
SLC17A9	7.68971e-58	1.74449	0.215	0.08	2.81451e-53
SLC38A2	4.2951e-260	1.74112	0.845	0.643	1.57205e-255
SUPV3L1	1.86726e-83	1.74101	0.32	0.129	6.83436e-79
CACNB3	2.26021e-33	1.74023	0.122	0.042	8.27259e-29
LINC02693	2.50057e-86	1.73984	0.308	0.116	9.15233e-82
RSPO3	7.77248e-111	1.73839	0.459	0.217	2.84481e-106
CLINT1	2.33659e-299	1.73743	0.82	0.512	8.55214e-295
ZNF791	2.55624e-103	1.73729	0.419	0.191	9.35608e-99
NUDT21	1.40027e-277	1.73624	0.775	0.435	5.12515e-273
PHF1	2.44326e-129	1.73599	0.455	0.196	8.94258e-125
SYNGAP1	1.00829e-50	1.73593	0.187	0.067	3.69045e-46
TCEA3	4.33827e-198	1.73587	0.625	0.294	1.58785e-193
DDI2	9.21825e-78	1.73512	0.285	0.108	3.37397e-73
SLC25A29	5.43921e-48	1.73386	0.198	0.078	1.99081e-43
AHCTF1	1.76325e-139	1.73347	0.509	0.236	6.45366e-135
RAB3GAP2	9.11737e-156	1.73105	0.542	0.257	3.33705e-151
KDM3A	1.07388e-45	1.73058	0.18	0.068	3.93051e-41
GIGYF1	1.56445e-47	1.72829	0.188	0.07	5.72606e-43
BRPF3	6.74924e-44	1.72808	0.17	0.063	2.47029e-39
DNAH14	1.58973e-44	1.72556	0.181	0.069	5.81857e-40
CTIF	1.75049e-49	1.7249	0.216	0.089	6.40698e-45
KLF5	2.61798e-62	1.72464	0.192	0.058	9.58208e-58
TPRN	3.15195e-59	1.72459	0.256	0.109	1.15365e-54
NHLRC3	1.21026e-69	1.72069	0.301	0.13	4.42966e-65
TLN2	2.67835e-62	1.71862	0.262	0.109	9.80303e-58
ALMS1	3.52396e-34	1.71772	0.129	0.046	1.2898e-29
TRIM24	1.36668e-79	1.71661	0.316	0.131	5.00218e-75
NR1D2	3.93856e-75	1.71506	0.304	0.127	1.44155e-70
SLC39A7	2.48657e-275	1.71476	0.764	0.425	9.10111e-271
ZFAND5	3.02876e-220	1.71419	0.869	0.692	1.10856e-215
LINC00662	9.38865e-102	1.71382	0.413	0.188	3.43634e-97
GXYLT2	1.09946e-86	1.71353	0.311	0.119	4.02414e-82
RNF185	5.22346e-66	1.71194	0.256	0.099	1.91184e-61
PLPP5	1.04367e-256	1.71171	0.738	0.408	3.81995e-252
HECTD1	5.54365e-226	1.71016	0.74	0.435	2.02903e-221
TSPAN13	7.43196e-32	1.70768	0.148	0.062	2.72017e-27
TBC1D15	1.19054e-245	1.70719	0.725	0.393	4.35749e-241
PPP2R5B	1.45178e-48	1.70599	0.183	0.067	5.31366e-44
KBTBD7	2.32154e-33	1.70557	0.138	0.053	8.49708e-29
CGREF1	2.0705e-39	1.70324	0.17	0.068	7.57822e-35
MNT	6.10529e-79	1.70134	0.315	0.13	2.2346e-74
SEC23A	4.56873e-243	1.70126	0.722	0.39	1.6722e-238
EEF1AKMT4	9.4818e-52	1.70034	0.22	0.09	3.47043e-47
SEC11C	8.56189e-176	1.69797	0.673	0.404	3.13374e-171
CDR2L	1.18451e-61	1.69793	0.223	0.081	4.33542e-57
NFKBIL1	2.68275e-183	1.6969	0.62	0.313	9.81914e-179
SLC7A5	3.75165e-74	1.69625	0.297	0.12	1.37314e-69
VPS53	2.18006e-90	1.69596	0.334	0.135	7.97924e-86
RTL6	1.22675e-55	1.69586	0.212	0.078	4.49003e-51
RAB43	3.46176e-29	1.69556	0.12	0.045	1.26704e-24
PDPR	2.67676e-49	1.69552	0.185	0.067	9.79722e-45
PRRC1	2.47006e-175	1.69513	0.588	0.282	9.04068e-171
MROH1	9.18471e-52	1.69479	0.212	0.083	3.3617e-47
DPH2	7.60467e-43	1.69282	0.173	0.066	2.78338e-38
P3H4	1.64669e-147	1.6923	0.512	0.226	6.02705e-143
CEP350	7.95461e-213	1.69128	0.724	0.422	2.91147e-208
KLF7	2.96984e-48	1.68909	0.22	0.094	1.08699e-43
HECA	1.79377e-56	1.6885	0.235	0.095	6.56539e-52
TMEM208	0	1.68783	0.927	0.768	0
ZDBF2	1.04444e-58	1.68769	0.221	0.081	3.82274e-54
TTC17	1.85287e-171	1.68684	0.612	0.315	6.7817e-167
AC147067.1	4.11192e-50	1.68331	0.215	0.088	1.50501e-45
APOL2	5.06674e-107	1.68235	0.378	0.152	1.85448e-102
SLC30A4	3.57962e-29	1.68088	0.125	0.049	1.31018e-24
TGFBR3	1.39683e-128	1.68057	0.576	0.325	5.11252e-124
CDH2	1.12101e-29	1.67941	0.126	0.049	4.103e-25
AKR1B1	0	1.67927	0.93	0.795	0
DIP2C	2.33917e-70	1.6791	0.262	0.098	8.56159e-66
ENO2	2.01957e-34	1.67877	0.169	0.074	7.39184e-30
STC2	2.64987e-145	1.67536	0.649	0.399	9.69881e-141
FAM214B	1.92426e-51	1.67437	0.228	0.097	7.04297e-47
HES4	8.71112e-87	1.67302	0.26	0.081	3.18836e-82
PKD1	2.29892e-92	1.67291	0.367	0.159	8.41429e-88
HSDL1	4.16209e-55	1.67259	0.225	0.089	1.52337e-50
RMND5B	3.78311e-47	1.66996	0.189	0.072	1.38466e-42
LONRF1	8.13805e-47	1.66927	0.207	0.086	2.97861e-42
FAM102A	3.61178e-44	1.66851	0.193	0.078	1.32195e-39
TMEM200B	1.36207e-32	1.66836	0.147	0.059	4.9853e-28
MIB1	1.54328e-109	1.66771	0.424	0.189	5.64855e-105
SLC12A6	1.17648e-35	1.66686	0.156	0.063	4.30602e-31
THNSL2	2.44074e-28	1.66673	0.108	0.038	8.93334e-24
MTOR	2.88813e-54	1.66412	0.237	0.099	1.05709e-49
TMEM214	5.97687e-127	1.66385	0.475	0.214	2.18759e-122
JMJD4	4.3644e-48	1.66324	0.211	0.088	1.59741e-43
PLD1	6.17527e-30	1.66308	0.13	0.051	2.26021e-25
LIN37	1.71714e-103	1.66262	0.409	0.18	6.2849e-99
BCKDHA	1.80306e-109	1.66209	0.418	0.183	6.59937e-105
CHAC1	1.74075e-50	1.66186	0.21	0.084	6.37133e-46
AC091729.3	3.10717e-27	1.6617	0.128	0.053	1.13726e-22
RHOF	6.77737e-33	1.66164	0.155	0.065	2.48059e-28
SLC23A2	2.0544e-28	1.66091	0.117	0.044	7.5193e-24
HERC1	1.78951e-72	1.66042	0.32	0.142	6.54979e-68
PJA2	4.14474e-289	1.65986	0.826	0.521	1.51702e-284
SLC30A7	2.95897e-123	1.65962	0.478	0.222	1.08301e-118
BCR	1.13515e-33	1.65692	0.145	0.057	4.15475e-29
MIGA1	2.39298e-149	1.65683	0.534	0.242	8.75853e-145
LHFPL2	9.94015e-82	1.65591	0.326	0.136	3.63819e-77
MED8	4.34252e-213	1.65578	0.709	0.416	1.5894e-208
PRELID3B	6.91252e-226	1.65552	0.704	0.379	2.53005e-221
SART1	2.27235e-122	1.65551	0.445	0.191	8.31702e-118
PUM2	3.13537e-99	1.65403	0.393	0.171	1.14758e-94
ENTPD4	2.12675e-94	1.6538	0.419	0.203	7.78412e-90
FOXK2	2.20699e-75	1.65366	0.337	0.154	8.07779e-71
MYO9A	3.57765e-94	1.65332	0.408	0.189	1.30945e-89
UBXN2B	2.09136e-38	1.65311	0.154	0.058	7.65457e-34
RALGAPB	8.27675e-62	1.65249	0.256	0.104	3.02937e-57
CUL7	1.39135e-44	1.65232	0.202	0.085	5.09247e-40
PITPNM1	1.71853e-43	1.65003	0.184	0.072	6.29e-39
PAPSS2	1.49944e-141	1.64961	0.522	0.248	5.48811e-137
MPC1	4.33645e-213	1.64946	0.742	0.481	1.58719e-208
HDLBP	0	1.64732	0.965	0.882	0
KPNB1	0	1.64619	0.912	0.67	0
CNOT6L	7.61916e-84	1.64597	0.336	0.14	2.78869e-79
PTPN23	7.11943e-76	1.64597	0.303	0.125	2.60578e-71
MAFK	3.76259e-33	1.64478	0.145	0.057	1.37715e-28
CLIP4	1.4116e-98	1.64337	0.419	0.196	5.16659e-94
CD24	3.01091e-33	1.64331	0.121	0.041	1.10202e-28
UGGT2	1.08898e-102	1.64265	0.429	0.202	3.98576e-98
PTPN4	1.87411e-30	1.64251	0.14	0.058	6.85944e-26
KANSL3	5.84011e-38	1.64144	0.154	0.058	2.13754e-33
SS18L1	4.73428e-27	1.64015	0.106	0.038	1.73279e-22
FLNC	1.8919e-45	1.64006	0.247	0.121	6.92455e-41
MTPAP	1.2136e-48	1.64	0.204	0.082	4.44191e-44
ERAP1	1.23132e-38	1.63932	0.22	0.106	4.50676e-34
SP1	1.36884e-77	1.63897	0.329	0.141	5.01008e-73
CLIP1	8.25433e-207	1.63786	0.736	0.454	3.02117e-202
NFX1	7.38962e-96	1.63773	0.386	0.167	2.70467e-91
CYP4V2	2.7315e-45	1.63697	0.212	0.091	9.99758e-41
LRRC47	1.25367e-91	1.6367	0.378	0.165	4.58854e-87
TP53BP1	9.23614e-102	1.63665	0.446	0.218	3.38052e-97
SLC39A9	4.60703e-68	1.63628	0.279	0.113	1.68622e-63
KDM7A	4.04776e-37	1.63594	0.154	0.058	1.48152e-32
SLC37A3	1.97777e-59	1.63564	0.247	0.1	7.23885e-55
ZNF398	4.18065e-32	1.63446	0.149	0.061	1.53016e-27
UBIAD1	6.33962e-80	1.634	0.309	0.125	2.32036e-75
PLXNA3	2.29909e-50	1.63368	0.232	0.101	8.41488e-46
KCNK1	6.51054e-60	1.63202	0.258	0.108	2.38292e-55
GLG1	3.00431e-211	1.6317	0.73	0.436	1.09961e-206
BCL2L11	2.27441e-33	1.63104	0.127	0.044	8.32457e-29
TBC1D8B	2.39966e-89	1.63079	0.373	0.167	8.78301e-85
KLHDC10	1.70338e-101	1.62981	0.4	0.175	6.23453e-97
OSER1-DT	4.22926e-53	1.62934	0.21	0.079	1.54795e-48
SYNGR2	8.43362e-84	1.62809	0.347	0.151	3.08679e-79
SMAD4	4.27856e-141	1.62767	0.535	0.256	1.566e-136
ALKBH7	0	1.62755	0.953	0.843	0
TVP23C	2.50451e-27	1.62655	0.105	0.038	9.16677e-23
POLR3D	4.4154e-159	1.62383	0.605	0.315	1.61608e-154
SRP54	4.33922e-286	1.62305	0.817	0.546	1.5882e-281
DBT	1.56653e-64	1.62288	0.263	0.106	5.73367e-60
CDK2AP2	2.0396e-210	1.62174	0.712	0.416	7.46514e-206
TRIM56	6.28748e-160	1.61967	0.617	0.331	2.30128e-155
SRPRA	5.48849e-265	1.61956	0.787	0.477	2.00884e-260
ZFPL1	2.32317e-171	1.61938	0.619	0.321	8.50304e-167
THAP9-AS1	1.51183e-71	1.61897	0.332	0.153	5.53346e-67
IFT20	0	1.61747	0.883	0.634	0
SIAH2	4.12173e-115	1.61725	0.443	0.197	1.50859e-110
BAZ2A	6.49424e-127	1.61515	0.484	0.221	2.37696e-122
SLC2A10	7.69745e-125	1.61515	0.475	0.211	2.81734e-120
TTLL7	4.94435e-32	1.61503	0.144	0.058	1.80968e-27
RBSN	5.69292e-54	1.61453	0.223	0.088	2.08367e-49
LRIG2	6.90209e-32	1.61447	0.153	0.065	2.52623e-27
TNKS	8.04859e-95	1.61418	0.414	0.197	2.94586e-90
PDGFC	2.95212e-46	1.61303	0.233	0.108	1.08051e-41
INPPL1	2.88175e-51	1.61281	0.251	0.113	1.05475e-46
PVR	7.36851e-44	1.61258	0.189	0.076	2.69695e-39
KRT13	2.93064e-50	1.61231	0.289	0.145	1.07265e-45
NUDT8	2.05425e-126	1.6121	0.501	0.24	7.51876e-122
PLEKHA8	1.38771e-31	1.60891	0.148	0.061	5.07915e-27
IMPAD1	2.11907e-183	1.60877	0.639	0.333	7.756e-179
SIKE1	7.05994e-166	1.60741	0.594	0.302	2.58401e-161
KLHL2	1.6355e-19	1.6069	0.11	0.051	5.98608e-15
ZNF587	6.32012e-43	1.60145	0.198	0.084	2.31323e-38
DAP	4.51841e-230	1.60068	0.723	0.401	1.65378e-225
MFSD6	2.89055e-26	1.60054	0.114	0.045	1.05797e-21
TAOK1	1.50602e-159	1.60011	0.619	0.348	5.5122e-155
LMBRD2	3.17901e-29	1.6	0.133	0.054	1.16355e-24
IKZF5	7.44839e-34	1.59984	0.142	0.054	2.72618e-29
IL18	2.62969e-31	1.59919	0.148	0.063	9.62494e-27
MAOA	1.45905e-135	1.59785	0.556	0.279	5.34027e-131
TPRG1L	1.03082e-125	1.59741	0.508	0.253	3.77291e-121
GNA13	2.42003e-68	1.59233	0.292	0.123	8.85753e-64
RANBP2	7.52512e-153	1.592	0.618	0.343	2.75427e-148
ATP13A1	2.232e-61	1.59187	0.28	0.124	8.16936e-57
CLOCK	2.75659e-98	1.59132	0.404	0.182	1.00894e-93
TMEM120B	4.62172e-31	1.59096	0.146	0.061	1.6916e-26
DLGAP1-AS2	3.21181e-31	1.59065	0.167	0.076	1.17555e-26
CPD	1.06971e-137	1.59049	0.564	0.291	3.91524e-133
PLEKHF1	1.73342e-64	1.58946	0.268	0.109	6.3445e-60
HSD17B8	3.30805e-57	1.58803	0.249	0.104	1.21078e-52
CYB561	2.99183e-64	1.58801	0.3	0.135	1.09504e-59
TNFRSF14	1.07281e-145	1.58779	0.561	0.281	3.9266e-141
SHTN1	5.00883e-45	1.58719	0.18	0.068	1.83328e-40
P2RX4	3.07957e-78	1.58701	0.316	0.129	1.12716e-73
PPRC1	2.74722e-63	1.58693	0.279	0.12	1.00551e-58
KRT18	7.37879e-34	1.58487	0.157	0.064	2.70071e-29
SIPA1L2	1.38488e-51	1.58357	0.199	0.072	5.06879e-47
BRF2	1.62062e-51	1.58339	0.222	0.091	5.93164e-47
ISYNA1	6.68804e-50	1.58138	0.228	0.097	2.44789e-45
CDKN1B	6.04433e-58	1.58094	0.262	0.111	2.21229e-53
TADA2B	3.05147e-38	1.58006	0.175	0.073	1.11687e-33
ODF3B	2.89043e-118	1.5778	0.479	0.225	1.05793e-113
TMEM209	1.19277e-44	1.57704	0.188	0.074	4.36565e-40
AP002387.2	1.1886e-64	1.57703	0.303	0.138	4.35038e-60
PLPBP	3.37617e-94	1.57552	0.412	0.193	1.23571e-89
IFRD1	3.80239e-138	1.57445	0.607	0.341	1.39171e-133
KAT14	1.53812e-21	1.57399	0.122	0.056	5.62966e-17
ARRDC1-AS1	1.59941e-62	1.57295	0.254	0.102	5.854e-58
SUPT5H	2.62625e-172	1.57239	0.615	0.315	9.61234e-168
LMF2	4.83027e-170	1.57172	0.67	0.398	1.76793e-165
LRRC58	8.69773e-133	1.5717	0.536	0.269	3.18345e-128
DOCK11	1.99215e-50	1.57065	0.219	0.088	7.29148e-46
RAPGEF1	3.85181e-69	1.57003	0.315	0.141	1.4098e-64
GCLC	1.30707e-29	1.5697	0.154	0.069	4.78399e-25
SBF2-AS1	7.20174e-36	1.56941	0.177	0.078	2.63591e-31
PTPN14	3.9347e-132	1.56921	0.584	0.34	1.44014e-127
FAM91A1	4.04951e-79	1.56899	0.347	0.156	1.48216e-74
KDELR2	0	1.56863	0.961	0.84	0
RNF19B	1.92972e-26	1.56834	0.12	0.049	7.06296e-22
BAG6	1.54062e-145	1.56642	0.571	0.295	5.63881e-141
ANKHD1	1.06148e-164	1.56537	0.633	0.333	3.88511e-160
WDR5B	3.28346e-27	1.5629	0.116	0.045	1.20178e-22
ZNF785	1.04453e-26	1.56275	0.125	0.052	3.82307e-22
FANCE	2.88795e-22	1.5626	0.101	0.04	1.05702e-17
SDE2	1.98782e-52	1.56218	0.242	0.103	7.27561e-48
RANBP9	6.44187e-96	1.56188	0.406	0.185	2.35779e-91
CREB3	4.65554e-258	1.56186	0.792	0.506	1.70397e-253
TBC1D9	2.54657e-73	1.56176	0.337	0.155	9.32071e-69
GOLPH3L	2.50591e-84	1.56138	0.35	0.152	9.17188e-80
ZNF664	2.80202e-59	1.56005	0.271	0.119	1.02557e-54
ATM	4.57594e-156	1.55966	0.639	0.368	1.67484e-151
AC005280.2	7.09773e-24	1.55808	0.107	0.043	2.59784e-19
MIA3	1.33423e-239	1.55754	0.798	0.539	4.88341e-235
POLR1B	1.06986e-31	1.5567	0.151	0.064	3.91581e-27
TRIM65	9.0236e-34	1.55649	0.165	0.071	3.30273e-29
BLZF1	4.63682e-124	1.55465	0.501	0.252	1.69712e-119
UBR3	3.8639e-40	1.55268	0.201	0.088	1.41423e-35
KMT5C	1.16801e-22	1.55199	0.104	0.042	4.27502e-18
ZNF524	1.859e-185	1.55098	0.7	0.418	6.80414e-181
XPO5	1.8082e-38	1.54963	0.178	0.075	6.6182e-34
GOT1	2.35151e-90	1.54837	0.419	0.209	8.60678e-86
STX5	1.64993e-159	1.54833	0.609	0.317	6.0389e-155
GATA2-AS1	1.7277e-29	1.54821	0.123	0.047	6.32355e-25
PDE4A	1.07062e-69	1.54814	0.308	0.133	3.91858e-65
CCNT1	4.14565e-99	1.54801	0.426	0.201	1.51735e-94
SYCE1L	1.84665e-52	1.54769	0.195	0.069	6.75893e-48
PBRM1	5.74128e-131	1.5473	0.608	0.367	2.10136e-126
HIPK1	8.42879e-90	1.54612	0.394	0.185	3.08502e-85
ZNF12	8.40406e-67	1.54571	0.298	0.129	3.07597e-62
KIAA1614	4.41678e-23	1.54564	0.105	0.042	1.61658e-18
AGO3	1.70461e-88	1.54471	0.404	0.193	6.23902e-84
TCEA1	0	1.54306	0.929	0.785	0
URB1	2.00083e-49	1.54277	0.229	0.097	7.32322e-45
MARF1	1.67835e-51	1.54256	0.249	0.111	6.14292e-47
STAM2	9.71314e-93	1.54255	0.398	0.182	3.5551e-88
NDEL1	1.19403e-114	1.5425	0.467	0.22	4.37026e-110
CPEB2	1.11707e-38	1.54174	0.204	0.094	4.0886e-34
ZNF768	6.85932e-55	1.54064	0.223	0.087	2.51058e-50
PYGO1	2.35847e-33	1.54063	0.163	0.07	8.63224e-29
KMT2C	7.7557e-119	1.54029	0.533	0.28	2.83866e-114
BEX1	1.02869e-16	1.54014	0.106	0.052	3.76512e-12
ORMDL3	1.05164e-63	1.54014	0.299	0.135	3.84909e-59
TGFBR1	6.9093e-94	1.5391	0.411	0.195	2.52887e-89
SBF1	2.90437e-29	1.53905	0.171	0.082	1.06303e-24
SLC7A8	8.76727e-42	1.53761	0.239	0.117	3.20891e-37
RFFL	1.86223e-29	1.53743	0.135	0.055	6.81596e-25
TMUB1	1.38101e-134	1.53631	0.56	0.297	5.05465e-130
RAB6A	4.41114e-131	1.53553	0.571	0.31	1.61452e-126
ECPAS	1.29612e-124	1.53537	0.534	0.277	4.74392e-120
INTS1	1.43899e-51	1.53449	0.283	0.141	5.26685e-47
SLFN5	2.33774e-222	1.53301	0.808	0.562	8.55636e-218
ACBD3	6.60829e-303	1.533	0.868	0.625	2.4187e-298
TMEM132B	1.71847e-21	1.53235	0.14	0.07	6.28976e-17
NOL6	8.74991e-38	1.53188	0.138	0.049	3.20255e-33
ESYT2	1.01804e-122	1.53119	0.507	0.25	3.72614e-118
AC010969.2	2.24355e-17	1.53038	0.1	0.047	8.21162e-13
TBC1D2	6.89704e-26	1.53001	0.11	0.042	2.52439e-21
ELL2	2.57173e-168	1.52997	0.738	0.49	9.4128e-164
C18orf25	2.23978e-28	1.52935	0.148	0.065	8.19783e-24
SLC35C1	5.90682e-56	1.52874	0.265	0.118	2.16196e-51
SEC31A	0	1.52841	0.933	0.759	0
UBN2	8.89238e-83	1.52761	0.375	0.172	3.2547e-78
TIGD5	1.30302e-56	1.52739	0.249	0.103	4.76917e-52
THAP7	1.07118e-122	1.52725	0.511	0.253	3.92061e-118
FOXP1	8.37145e-176	1.52721	0.702	0.42	3.06403e-171
BTN3A1	1.01774e-32	1.52547	0.171	0.077	3.72502e-28
POU2F1	2.63515e-34	1.52479	0.188	0.087	9.64491e-30
EIF3B	1.69275e-219	1.52399	0.751	0.467	6.19563e-215
ZER1	8.05363e-41	1.52324	0.187	0.078	2.94771e-36
ARCN1	2.06612e-236	1.52267	0.778	0.466	7.56222e-232
SOWAHC	1.89102e-77	1.52134	0.322	0.137	6.92131e-73
DYRK4	7.42729e-158	1.52001	0.63	0.36	2.71846e-153
PAPPA	4.76889e-119	1.51917	0.777	0.655	1.74546e-114
STT3A	6.4419e-136	1.51656	0.568	0.305	2.3578e-131
TRMT1L	1.99097e-54	1.51526	0.266	0.121	7.28713e-50
DENND5B	6.05416e-45	1.51491	0.212	0.091	2.21588e-40
RUNX3	6.17197e-36	1.51451	0.168	0.07	2.259e-31
WDFY3	1.86189e-53	1.5143	0.281	0.135	6.81472e-49
ODF2	3.82914e-56	1.51425	0.253	0.109	1.4015e-51
PELP1	9.05468e-75	1.51224	0.334	0.151	3.3141e-70
ARFGAP3	1.33592e-235	1.51215	0.779	0.484	4.88962e-231
GOSR1	1.74463e-188	1.51209	0.704	0.429	6.38552e-184
PRKD2	3.69467e-30	1.51189	0.145	0.061	1.35229e-25
CLIP2	1.03057e-64	1.51161	0.307	0.142	3.77198e-60
FNDC3B	7.94721e-150	1.51113	0.643	0.38	2.90876e-145
TNKS2	4.32735e-112	1.51091	0.506	0.264	1.58385e-107
TMEM39A	1.51352e-83	1.5088	0.403	0.198	5.53965e-79
TUBA4A	8.65738e-109	1.50846	0.493	0.252	3.16869e-104
KMT2D	1.12697e-23	1.50784	0.125	0.056	4.12483e-19
CPSF1	4.87994e-40	1.50748	0.225	0.109	1.78611e-35
HMBOX1	5.63577e-40	1.50625	0.191	0.082	2.06275e-35
INSIG2	4.88802e-103	1.50545	0.444	0.214	1.78906e-98
RNF31	1.73868e-28	1.50476	0.144	0.062	6.36373e-24
UBE4B	4.50286e-60	1.50354	0.305	0.145	1.64809e-55
PAQR3	6.55963e-32	1.50133	0.153	0.065	2.40089e-27
TRAPPC9	1.23278e-24	1.50087	0.123	0.053	4.51208e-20
DPY19L3	1.83282e-36	1.50025	0.189	0.085	6.70829e-32
AMDHD2	7.68674e-52	1.49998	0.273	0.131	2.81342e-47
GID4	7.26977e-66	1.49984	0.324	0.154	2.66081e-61
HSD17B14	3.33458e-69	1.49923	0.32	0.144	1.22049e-64
MSC-AS1	3.27465e-86	1.49908	0.407	0.199	1.19856e-81
BOK	1.71246e-32	1.49654	0.175	0.08	6.26776e-28
DMXL2	3.68188e-26	1.4955	0.132	0.057	1.34761e-21
ZRSR2	3.21903e-90	1.49272	0.438	0.226	1.1782e-85
GAK	3.63773e-62	1.49187	0.309	0.147	1.33145e-57
SEC63	0	1.49155	0.89	0.675	0
SASH1	1.5127e-114	1.49144	0.609	0.391	5.53665e-110
AC006504.5	8.83592e-23	1.49098	0.112	0.047	3.23404e-18
GDAP2	2.2883e-38	1.49022	0.183	0.078	8.37542e-34
CLCN6	5.42742e-30	1.49008	0.145	0.061	1.98649e-25
OIP5-AS1	1.09648e-159	1.49005	0.664	0.393	4.01323e-155
ACAP3	3.71236e-33	1.4893	0.176	0.08	1.35876e-28
TLK1	1.50702e-127	1.48815	0.566	0.306	5.51586e-123
ARHGEF28	1.57982e-26	1.488	0.149	0.07	5.78231e-22
FAM20B	7.98701e-45	1.48784	0.249	0.121	2.92332e-40
SEC23B	2.41944e-78	1.48777	0.36	0.169	8.85538e-74
IFI44L	2.12649e-65	1.48724	0.289	0.124	7.78315e-61
MMP14	2.9606e-148	1.48712	0.67	0.404	1.08361e-143
PPP1CB	4.14334e-191	1.4871	0.716	0.427	1.5165e-186
MON1B	3.16789e-54	1.48693	0.281	0.132	1.15948e-49
BSDC1	1.83492e-82	1.48678	0.391	0.191	6.71599e-78
TBC1D17	1.50115e-94	1.48672	0.469	0.25	5.49436e-90
TUBE1	1.4601e-46	1.48653	0.246	0.116	5.34411e-42
S100A9	2.05658e-104	1.48482	0.489	0.249	7.52729e-100
UFL1	2.94509e-223	1.48437	0.771	0.509	1.07793e-218
PARP12	4.11287e-25	1.48414	0.152	0.073	1.50535e-20
GNE	1.30053e-36	1.48392	0.169	0.069	4.76007e-32
IRF2BP2	3.27631e-197	1.48264	0.771	0.517	1.19916e-192
BAP1	7.90499e-56	1.48054	0.258	0.112	2.8933e-51
PSD3	3.61841e-94	1.48046	0.497	0.274	1.32437e-89
RBAK	3.09945e-22	1.47981	0.116	0.051	1.13443e-17
LIG3	4.22221e-26	1.47928	0.123	0.051	1.54537e-21
EXOSC6	1.43463e-73	1.47889	0.436	0.252	5.25089e-69
KRT6A	1.28341e-33	1.4788	0.219	0.112	4.69742e-29
TRPC1	2.88732e-25	1.47838	0.14	0.063	1.05679e-20
FOXO1	2.8414e-116	1.47766	0.542	0.285	1.03998e-111
PGGHG	5.96697e-31	1.47672	0.165	0.075	2.18397e-26
MORN4	1.45391e-30	1.47647	0.171	0.079	5.32146e-26
RBKS	7.43205e-30	1.47564	0.137	0.056	2.72021e-25
SEC13	1.068e-300	1.47506	0.856	0.58	3.90897e-296
HAGH	5.8171e-135	1.47349	0.587	0.329	2.12912e-130
UBXN7	1.26182e-95	1.47346	0.46	0.236	4.6184e-91
RPP25	3.52566e-82	1.47249	0.383	0.181	1.29043e-77
WDR81	6.94555e-39	1.47087	0.198	0.088	2.54214e-34
CYLD	9.51655e-128	1.4708	0.559	0.304	3.48315e-123
CLTC	6.87274e-268	1.47067	0.862	0.632	2.51549e-263
SAMD8	2.02017e-61	1.4695	0.345	0.176	7.39401e-57
LRRC49	1.63079e-33	1.46925	0.173	0.076	5.96885e-29
RGP1	5.87078e-28	1.46894	0.135	0.056	2.14877e-23
ZBTB8A	4.13495e-49	1.4684	0.257	0.119	1.51343e-44
NABP2	2.13486e-125	1.46762	0.551	0.301	7.81379e-121
COPG1	3.05351e-151	1.46723	0.618	0.338	1.11761e-146
LGR4	3.58154e-27	1.4672	0.162	0.078	1.31088e-22
USP25	1.39404e-58	1.46589	0.341	0.179	5.10231e-54
TMF1	1.4344e-237	1.46575	0.808	0.549	5.25004e-233
ATXN2L	1.78881e-59	1.46573	0.293	0.135	6.54721e-55
AKAP11	5.68049e-95	1.46526	0.455	0.234	2.07912e-90
MYO1C	3.22276e-177	1.46503	0.701	0.439	1.17956e-172
FAM120C	9.16089e-29	1.46484	0.174	0.084	3.35298e-24
FOXRED1	7.35563e-26	1.46429	0.14	0.064	2.69224e-21
PTAR1	3.71965e-70	1.46425	0.344	0.167	1.36143e-65
RSPH3	7.07499e-59	1.46423	0.285	0.13	2.58952e-54
STK24	1.60706e-143	1.46408	0.628	0.362	5.882e-139
ANO10	8.57923e-105	1.46329	0.502	0.271	3.14008e-100
DGKH	2.37042e-41	1.46309	0.227	0.107	8.67597e-37
IRS2	6.75657e-171	1.4629	0.79	0.597	2.47297e-166
DHTKD1	2.80477e-36	1.46267	0.194	0.088	1.02657e-31
LARP1	2.78376e-189	1.46147	0.74	0.451	1.01888e-184
SMIM14	2.79173e-220	1.46145	0.792	0.54	1.0218e-215
BIRC3	2.12988e-42	1.4602	0.316	0.181	7.79559e-38
RAP2A	2.42722e-46	1.45955	0.272	0.137	8.88388e-42
SH3BP4	3.41915e-76	1.45857	0.404	0.211	1.25144e-71
GORASP2	3.35447e-191	1.45766	0.71	0.42	1.22777e-186
ERCC5	8.95229e-134	1.45686	0.591	0.33	3.27663e-129
PLAAT3	1.68252e-92	1.45645	0.447	0.229	6.15821e-88
GAPVD1	8.47625e-99	1.45445	0.473	0.246	3.10239e-94
HEMK1	6.71425e-44	1.45404	0.209	0.09	2.45748e-39
TAB3	3.56806e-20	1.4517	0.111	0.05	1.30595e-15
CRIM1-DT	1.19658e-39	1.45041	0.22	0.106	4.37962e-35
MMP17	2.58719e-34	1.45018	0.211	0.106	9.46936e-30
AKTIP	2.19744e-55	1.45015	0.26	0.114	8.04287e-51
MTX3	9.72361e-24	1.44838	0.151	0.073	3.55894e-19
C2orf68	1.546e-36	1.44722	0.194	0.089	5.65851e-32
SARS	0	1.44691	0.914	0.738	0
PCNX3	8.67443e-28	1.44672	0.161	0.077	3.17493e-23
HIST3H2A	1.22341e-67	1.44632	0.411	0.231	4.47781e-63
ZMYM6	1.54691e-32	1.44596	0.206	0.104	5.66185e-28
VAC14	1.48302e-51	1.4456	0.265	0.123	5.42802e-47
UBE2J1	2.46221e-167	1.44521	0.682	0.41	9.01194e-163
SNHG18	7.72242e-226	1.44498	0.807	0.566	2.82648e-221
DCAF7	4.06357e-105	1.44497	0.484	0.252	1.48731e-100
DCAF16	6.87416e-59	1.4447	0.303	0.144	2.51601e-54
LRRC29	5.72145e-23	1.444	0.107	0.043	2.09411e-18
OTUD7B	7.22059e-22	1.44336	0.161	0.085	2.64281e-17
SNX18	3.20521e-84	1.44321	0.423	0.215	1.17314e-79
DENND4C	3.14231e-61	1.44173	0.269	0.112	1.15012e-56
FBXO25	2.25574e-79	1.44141	0.399	0.202	8.25622e-75
ABHD4	6.94101e-42	1.44107	0.201	0.086	2.54048e-37
TARS	1.81438e-221	1.44037	0.782	0.51	6.64083e-217
LEMD2	5.90714e-42	1.43916	0.209	0.093	2.16207e-37
ELP1	4.47495e-29	1.43877	0.179	0.089	1.63788e-24
YTHDF1	6.32604e-66	1.43645	0.341	0.165	2.3154e-61
MMUT	5.73938e-90	1.43624	0.452	0.24	2.10067e-85
TUBGCP5	2.38788e-40	1.43548	0.208	0.094	8.73986e-36
MIEF1	4.17022e-60	1.43488	0.288	0.132	1.52634e-55
IPO13	6.25898e-31	1.43469	0.153	0.066	2.29085e-26
STK19	2.43148e-108	1.43401	0.534	0.309	8.89947e-104
NFATC3	4.35819e-18	1.43394	0.113	0.055	1.59514e-13
PANK3	3.86078e-68	1.43386	0.376	0.195	1.41308e-63
GIT1	2.78224e-49	1.43372	0.277	0.136	1.01833e-44
HUWE1	1.59117e-133	1.43308	0.618	0.371	5.82386e-129
ZNF446	7.51453e-33	1.43212	0.171	0.076	2.75039e-28
MEGF9	5.21326e-25	1.43202	0.126	0.054	1.9081e-20
EPS8L2	5.17314e-43	1.43187	0.253	0.126	1.89342e-38
FBXO42	2.37083e-36	1.43182	0.184	0.081	8.67749e-32
ZFYVE1	1.62872e-30	1.43092	0.156	0.069	5.96129e-26
D2HGDH	4.35664e-48	1.4305	0.25	0.114	1.59457e-43
PDLIM5	2.17235e-68	1.43031	0.351	0.172	7.95103e-64
BRAP	1.67135e-52	1.42972	0.254	0.112	6.11733e-48
DDX60	7.10142e-27	1.4278	0.153	0.071	2.59919e-22
SLC52A2	7.59841e-174	1.42774	0.694	0.421	2.78109e-169
ZNF667	2.29203e-25	1.4273	0.14	0.064	8.38907e-21
ASCC2	3.85006e-76	1.42696	0.389	0.198	1.40916e-71
PIGQ	4.55144e-32	1.42668	0.173	0.08	1.66587e-27
SLC15A4	5.36323e-54	1.42457	0.321	0.168	1.963e-49
SHB	1.6692e-30	1.42439	0.17	0.08	6.10945e-26
UBQLN4	3.56203e-27	1.42383	0.152	0.07	1.30374e-22
CASK	1.41178e-62	1.42269	0.322	0.153	5.16725e-58
NNT-AS1	3.09265e-75	1.42265	0.408	0.215	1.13194e-70
CREBRF	1.1041e-107	1.42252	0.539	0.303	4.04113e-103
KRT8	9.18406e-15	1.42175	0.132	0.075	3.36146e-10
DLG5	7.22508e-48	1.42156	0.273	0.133	2.64445e-43
GRB10	2.49742e-35	1.42098	0.207	0.1	9.14082e-31
USP47	1.91737e-94	1.41951	0.544	0.332	7.01778e-90
ASB1	7.57343e-88	1.4192	0.451	0.241	2.77195e-83
KIAA0319L	1.03717e-71	1.41905	0.358	0.174	3.79614e-67
HELZ	2.98406e-73	1.41856	0.4	0.209	1.0922e-68
SETX	1.63061e-121	1.41849	0.631	0.404	5.96818e-117
NRCAM	5.23294e-92	1.41821	0.498	0.275	1.91531e-87
TRIM11	5.06767e-35	1.41781	0.194	0.091	1.85482e-30
UBE2Z	3.5482e-174	1.4159	0.712	0.44	1.29868e-169
POMT2	2.1118e-29	1.41566	0.135	0.055	7.7294e-25
P4HB	0	1.4146	0.97	0.918	0
ADNP2	2.85042e-42	1.41419	0.217	0.097	1.04328e-37
FBXL8	2.15483e-26	1.41408	0.148	0.068	7.88689e-22
SLC12A4	5.80283e-66	1.41361	0.325	0.153	2.12389e-61
ZNF140	1.98074e-33	1.41204	0.176	0.079	7.24971e-29
CRELD1	2.00362e-60	1.41198	0.308	0.146	7.33343e-56
PTPDC1	1.53628e-35	1.41197	0.165	0.068	5.62294e-31
PIK3C2A	3.57445e-97	1.41169	0.501	0.28	1.30828e-92
TOM1	2.09542e-83	1.41056	0.416	0.208	7.66946e-79
TMEM238	2.16838e-37	1.40973	0.204	0.095	7.93648e-33
RUNDC1	2.54719e-25	1.40915	0.118	0.048	9.32298e-21
TNPO1	6.76918e-183	1.40895	0.79	0.563	2.47759e-178
NLN	4.57096e-69	1.40857	0.332	0.158	1.67302e-64
AZIN1-AS1	4.24816e-30	1.40806	0.127	0.048	1.55487e-25
FIG4	7.93862e-36	1.40749	0.179	0.078	2.90561e-31
ZZEF1	3.22049e-21	1.40719	0.157	0.083	1.17873e-16
HDDC3	3.91238e-99	1.40671	0.498	0.276	1.43197e-94
LITAF	2.04478e-241	1.40586	0.835	0.592	7.48412e-237
TRIM16L	3.27572e-25	1.40547	0.128	0.055	1.19895e-20
VPS18	6.5744e-27	1.40538	0.166	0.082	2.4063e-22
SBNO1-AS1	6.42013e-55	1.40525	0.269	0.12	2.34983e-50
IQGAP1	7.87388e-258	1.40489	0.872	0.689	2.88192e-253
MMS19	2.50177e-56	1.40476	0.307	0.152	9.15675e-52
RLIM	3.55258e-84	1.40447	0.415	0.206	1.30028e-79
VPS13A	1.89969e-46	1.40317	0.282	0.143	6.95306e-42
GDNF	4.4614e-20	1.40253	0.129	0.064	1.63292e-15
SPICE1	1.4436e-20	1.402	0.11	0.049	5.28372e-16
U2AF1L4	3.52861e-34	1.40167	0.169	0.073	1.29151e-29
PID1	4.50997e-138	1.40139	0.668	0.413	1.65069e-133
ARAP1	9.30121e-35	1.40089	0.196	0.091	3.40434e-30
NUPR1	0	1.40078	0.946	0.908	0
MAP2K5	6.93096e-57	1.40076	0.319	0.16	2.5368e-52
PDE8A	1.70326e-40	1.39874	0.194	0.083	6.2341e-36
RELA	7.49989e-123	1.39872	0.559	0.305	2.74503e-118
RTL10	7.1008e-28	1.39866	0.148	0.066	2.59896e-23
SLC2A11	2.10218e-47	1.39789	0.232	0.102	7.6942e-43
NEDD4	3.08283e-87	1.39777	0.464	0.258	1.12835e-82
CLASP1	1.16274e-38	1.39703	0.211	0.098	4.25575e-34
PELO	3.76041e-121	1.39649	0.578	0.333	1.37635e-116
SMG5	1.46712e-19	1.39605	0.127	0.063	5.36982e-15
EEFSEC	2.02741e-31	1.39591	0.177	0.083	7.42051e-27
IMP4	4.5011e-197	1.39499	0.755	0.498	1.64745e-192
MRPL55	1.69503e-208	1.39458	0.804	0.597	6.20398e-204
MKNK2	1.16133e-154	1.39389	0.658	0.387	4.25058e-150
DIS3	9.02346e-115	1.3933	0.546	0.302	3.30268e-110
TP53INP2	1.85814e-21	1.39318	0.124	0.058	6.80097e-17
MCEE	7.53198e-66	1.39266	0.321	0.15	2.75678e-61
MEX3C	2.31484e-59	1.3912	0.3	0.139	8.47255e-55
BICD2	3.11203e-55	1.38899	0.327	0.171	1.13903e-50
ZNF275	2.80377e-47	1.38646	0.243	0.11	1.02621e-42
SCFD2	1.00673e-60	1.38637	0.352	0.188	3.68475e-56
PRKAR2A	7.90359e-132	1.38553	0.612	0.359	2.89279e-127
CENPBD1	2.83875e-21	1.38485	0.114	0.051	1.03901e-16
ERO1B	1.14389e-41	1.38467	0.194	0.08	4.18676e-37
DDB1	4.76114e-141	1.38449	0.634	0.381	1.74262e-136
ZBTB7B	2.09822e-21	1.3843	0.111	0.049	7.67968e-17
NUP155	4.32356e-22	1.38402	0.137	0.066	1.58247e-17
DDX42	8.22137e-146	1.38399	0.683	0.434	3.0091e-141
RRP12	8.4403e-33	1.38387	0.19	0.091	3.08923e-28
SCD	1.38011e-122	1.38312	0.654	0.398	5.05133e-118
TGDS	1.96223e-49	1.38168	0.26	0.121	7.18195e-45
GZF1	2.22354e-46	1.38132	0.225	0.097	8.13836e-42
SMG7	1.22124e-43	1.37821	0.259	0.13	4.46987e-39
ENTPD7	2.28308e-25	1.37549	0.152	0.073	8.35631e-21
A1BG-AS1	4.0203e-58	1.37505	0.322	0.16	1.47147e-53
VGLL3	3.60138e-84	1.37456	0.595	0.43	1.31814e-79
ZFHX3	4.51468e-89	1.37417	0.516	0.307	1.65242e-84
HLX	1.23465e-36	1.37404	0.238	0.124	4.51894e-32
NPC1	1.65283e-63	1.37392	0.333	0.164	6.04952e-59
SIDT2	1.16062e-32	1.37235	0.167	0.074	4.24799e-28
P3H3	4.02007e-64	1.37196	0.376	0.203	1.47139e-59
MCRIP2	9.83113e-110	1.37187	0.572	0.342	3.59829e-105
TMEM184B	8.59297e-52	1.37169	0.303	0.154	3.14511e-47
SDHAF1	6.1478e-82	1.37155	0.377	0.173	2.25016e-77
ARHGAP35	3.20308e-74	1.36966	0.415	0.222	1.17236e-69
OSBPL8	9.05088e-225	1.36917	0.925	0.862	3.31271e-220
PLEKHM3	4.37675e-21	1.36886	0.116	0.052	1.60193e-16
TTC7A	2.30391e-25	1.36807	0.146	0.068	8.43255e-21
B4GALT7	1.78252e-89	1.36778	0.453	0.246	6.52421e-85
UGGT1	6.58498e-59	1.36753	0.375	0.208	2.41017e-54
CTU1	3.32723e-71	1.36717	0.416	0.227	1.2178e-66
EML2-AS1	1.49446e-14	1.36701	0.107	0.056	5.46988e-10
USO1	6.31717e-178	1.36698	0.73	0.466	2.31215e-173
TRAP1	1.48418e-124	1.36697	0.571	0.317	5.43226e-120
SCYL2	2.17327e-51	1.36673	0.278	0.134	7.9544e-47
PGPEP1	1.28202e-37	1.36666	0.233	0.117	4.69232e-33
RFNG	1.32594e-129	1.36653	0.624	0.372	4.85307e-125
SAR1B	1.7416e-173	1.36615	0.735	0.499	6.37444e-169
KDM4C	1.4696e-16	1.36538	0.123	0.065	5.37889e-12
SDCBP2	2.16269e-22	1.36511	0.109	0.046	7.91565e-18
CSDE1	0	1.36487	0.952	0.863	0
KARS	7.22454e-137	1.36469	0.624	0.365	2.64426e-132
MDC1	2.08571e-23	1.36463	0.132	0.06	7.63392e-19
FYCO1	2.04994e-22	1.3646	0.151	0.076	7.503e-18
PPP1R9B	8.07271e-23	1.36429	0.151	0.076	2.95469e-18
MSL2	2.24571e-25	1.36265	0.138	0.062	8.21952e-21
CKB	1.45131e-49	1.36263	0.261	0.122	5.31195e-45
MAU2	1.41839e-40	1.3615	0.216	0.099	5.19145e-36
SIX5	1.37654e-48	1.36136	0.245	0.109	5.03829e-44
EPB41L4A-AS1	3.60598e-198	1.36121	0.823	0.645	1.31983e-193
PHC3	1.33649e-56	1.361	0.336	0.175	4.89167e-52
ZNF451	1.16019e-87	1.36071	0.479	0.266	4.24642e-83
LRBA	2.11456e-23	1.36061	0.149	0.073	7.73951e-19
NEK11	1.3176e-25	1.36027	0.146	0.068	4.82255e-21
LENG8	1.59021e-43	1.36004	0.332	0.193	5.82034e-39
SAFB2	1.35003e-103	1.35935	0.546	0.32	4.94123e-99
LARP4B	6.55826e-50	1.35882	0.303	0.155	2.40039e-45
OXNAD1	2.77316e-35	1.35869	0.176	0.077	1.015e-30
TOM1L2	2.79955e-24	1.35837	0.15	0.073	1.02466e-19
PDP2	1.34795e-18	1.35818	0.136	0.071	4.93363e-14
CC2D1B	7.23845e-21	1.35815	0.118	0.054	2.64935e-16
HILPDA	9.35289e-36	1.35777	0.314	0.192	3.42325e-31
SCYL1	4.83015e-125	1.35756	0.586	0.334	1.76788e-120
AC073896.2	7.2484e-26	1.35716	0.135	0.058	2.65299e-21
THAP5	2.22166e-60	1.35669	0.351	0.182	8.13148e-56
SEC24B	1.8231e-60	1.35653	0.303	0.14	6.67272e-56
N4BP2	5.59378e-38	1.35518	0.236	0.117	2.04738e-33
GPR180	7.92111e-88	1.35435	0.432	0.22	2.89921e-83
CBFA2T2	8.91832e-26	1.35352	0.157	0.076	3.26419e-21
CEP95	1.21219e-50	1.3529	0.285	0.141	4.43673e-46
BICRAL	2.89104e-20	1.35271	0.117	0.054	1.05815e-15
PCNX1	3.38865e-71	1.35252	0.411	0.221	1.24028e-66
SVIP	1.2069e-34	1.35235	0.228	0.118	4.41736e-30
UTRN	1.65302e-89	1.35155	0.511	0.299	6.05023e-85
UBE2O	5.87163e-22	1.35134	0.14	0.069	2.14907e-17
WDFY1	3.69631e-78	1.35106	0.406	0.207	1.35289e-73
CBX4	1.06176e-61	1.35101	0.356	0.182	3.88616e-57
2008-03-01	1.07284e-23	1.35097	0.132	0.06	3.9267e-19
SEC22B	4.5934e-217	1.3501	0.842	0.632	1.68123e-212
KLHL22	2.8684e-36	1.34992	0.219	0.109	1.04986e-31
AVL9	2.47407e-43	1.34985	0.271	0.141	9.05534e-39
EIF4G1	1.21423e-151	1.34893	0.71	0.468	4.44421e-147
JARID2	4.56687e-69	1.3487	0.397	0.208	1.67152e-64
TNRC6C	2.23418e-33	1.34803	0.204	0.099	8.17732e-29
PILRA	1.80148e-22	1.34801	0.106	0.043	6.59359e-18
ZNF318	1.51186e-29	1.34797	0.168	0.078	5.53355e-25
TESK1	6.81526e-64	1.3479	0.312	0.142	2.49445e-59
MFHAS1	1.26008e-30	1.34701	0.165	0.074	4.61201e-26
CNOT1	5.15477e-77	1.34679	0.443	0.248	1.8867e-72
VAT1	1.41343e-188	1.34591	0.769	0.517	5.17331e-184
KAT6A	9.62158e-66	1.34549	0.365	0.185	3.52159e-61
SPOPL	3.16733e-35	1.34503	0.192	0.088	1.15927e-30
FAM126B	8.95454e-18	1.3449	0.117	0.058	3.27745e-13
COX18	1.07422e-22	1.3445	0.124	0.056	3.93175e-18
HDAC9	9.05428e-32	1.34441	0.189	0.092	3.31396e-27
PLXNC1	1.39016e-41	1.34414	0.329	0.197	5.08813e-37
SETD1B	9.26343e-25	1.34395	0.134	0.06	3.39051e-20
DENND3	7.74482e-23	1.34173	0.109	0.044	2.83468e-18
TSKU	2.04695e-29	1.34106	0.165	0.075	7.49202e-25
RSAD1	1.17986e-44	1.34068	0.259	0.128	4.31841e-40
MACO1	7.50522e-91	1.33962	0.435	0.217	2.74698e-86
ZXDC	1.71129e-29	1.33952	0.153	0.067	6.2635e-25
2006-03-01	1.82953e-112	1.33951	0.55	0.3	6.69627e-108
NDC1	8.83719e-17	1.33949	0.105	0.05	3.2345e-12
SLC30A6	3.87553e-36	1.33938	0.212	0.103	1.41848e-31
AL356599.1	2.46912e-27	1.33929	0.145	0.064	9.03723e-23
OGT	3.11452e-36	1.33874	0.291	0.169	1.13995e-31
PARD3	2.20477e-42	1.33814	0.293	0.16	8.06968e-38
ANKRD27	3.90117e-25	1.33794	0.158	0.078	1.42787e-20
AC018647.2	1.0973e-25	1.3372	0.149	0.07	4.01622e-21
CC2D1A	8.53637e-19	1.33656	0.122	0.06	3.1244e-14
STXBP5	1.25396e-52	1.3364	0.324	0.173	4.58962e-48
TMEM263	1.12607e-168	1.33612	0.722	0.467	4.12152e-164
MANF	1.32747e-250	1.33589	0.887	0.735	4.85868e-246
CDK5RAP2	3.9839e-72	1.33506	0.465	0.271	1.45815e-67
CLIC3	1.46222e-28	1.33458	0.205	0.107	5.35186e-24
KDM5C	2.19072e-49	1.33424	0.291	0.147	8.01826e-45
C2orf69	1.36544e-51	1.33415	0.298	0.148	4.99764e-47
NUCB2	2.99381e-299	1.3334	0.93	0.815	1.09576e-294
CCSER2	3.36792e-103	1.33332	0.545	0.313	1.23269e-98
IBTK	4.92553e-92	1.33232	0.512	0.292	1.80279e-87
C2CD5	3.49323e-19	1.33153	0.11	0.051	1.27856e-14
EIF2AK1	7.7736e-146	1.33134	0.659	0.391	2.84522e-141
AP005329.3	4.59767e-24	1.33124	0.143	0.067	1.68279e-19
RASSF1	4.01852e-90	1.33005	0.44	0.22	1.47082e-85
RUBCN	2.65008e-18	1.32994	0.109	0.051	9.69957e-14
VMAC	4.02294e-24	1.32945	0.121	0.051	1.47244e-19
AGAP3	4.80543e-57	1.32903	0.307	0.148	1.75884e-52
EPAS1	1.75707e-159	1.32886	0.75	0.517	6.43106e-155
VWA8	7.49504e-20	1.32881	0.124	0.06	2.74326e-15
PPP2R3B	1.17962e-20	1.32828	0.128	0.062	4.31751e-16
PRDM4	4.39199e-29	1.328	0.194	0.1	1.60751e-24
RBL2	1.25284e-70	1.32721	0.392	0.205	4.5855e-66
RC3H2	1.99884e-54	1.3251	0.311	0.155	7.31596e-50
NPLOC4	4.30232e-45	1.32473	0.283	0.148	1.57469e-40
SRGAP2C	4.49412e-37	1.32438	0.231	0.114	1.64489e-32
EIF3A	0	1.32436	0.95	0.845	0
ICAM3	8.83684e-84	1.32403	0.467	0.265	3.23437e-79
TAB2	8.36542e-55	1.3239	0.329	0.17	3.06183e-50
BNIP1	6.1125e-42	1.32381	0.269	0.14	2.23724e-37
MTMR6	2.24545e-82	1.32319	0.399	0.193	8.21858e-78
NCKIPSD	5.05403e-20	1.32262	0.133	0.067	1.84983e-15
MAP3K3	2.04274e-37	1.3219	0.229	0.114	7.47664e-33
PSME4	4.38862e-42	1.32137	0.287	0.157	1.60628e-37
JADE1	2.52304e-43	1.32058	0.287	0.152	9.23459e-39
DAAM1	2.28573e-48	1.32044	0.311	0.165	8.36602e-44
CARS	2.15852e-157	1.32038	0.679	0.417	7.90039e-153
TRIM27	1.40717e-89	1.32015	0.498	0.28	5.15039e-85
PI4K2A	1.79603e-43	1.31884	0.257	0.127	6.57367e-39
RBBP5	2.59938e-34	1.31812	0.201	0.096	9.51398e-30
HNRNPUL2	6.69843e-111	1.31793	0.573	0.33	2.45169e-106
ABR	1.36623e-28	1.31656	0.191	0.098	5.00054e-24
RTTN	9.25041e-29	1.31573	0.208	0.112	3.38574e-24
PLCD1	1.17155e-36	1.31564	0.208	0.099	4.28798e-32
TYK2	1.16609e-25	1.3154	0.184	0.096	4.26799e-21
STARD10	1.2603e-64	1.31519	0.362	0.188	4.61284e-60
CLDN12	4.70759e-40	1.31463	0.241	0.118	1.72302e-35
GNA11	2.19991e-70	1.3137	0.412	0.222	8.05188e-66
MROH6	5.72168e-21	1.31366	0.109	0.047	2.09419e-16
USP36	3.19977e-71	1.31352	0.415	0.225	1.17115e-66
SPSB2	1.16393e-29	1.31352	0.167	0.077	4.26008e-25
ZBTB21	7.81602e-66	1.31305	0.357	0.177	2.86074e-61
UBQLN1	7.10924e-123	1.31265	0.624	0.386	2.60205e-118
AP5B1	1.92909e-35	1.31235	0.202	0.095	7.06066e-31
PATL1	5.6514e-41	1.31148	0.239	0.115	2.06847e-36
ZNF672	1.06107e-34	1.31133	0.203	0.098	3.88363e-30
ZBTB33	2.02653e-16	1.31094	0.13	0.07	7.41731e-12
ZKSCAN8	1.10593e-17	1.30991	0.106	0.05	4.04781e-13
RAB3D	2.53716e-24	1.30963	0.15	0.073	9.28624e-20
GTF3C4	2.36036e-34	1.30911	0.221	0.111	8.63916e-30
DDX50	1.43807e-160	1.30901	0.713	0.467	5.26349e-156
SMG1	4.25137e-69	1.3082	0.436	0.247	1.55605e-64
LRRC59	5.78368e-216	1.30745	0.791	0.509	2.11688e-211
ANKIB1	2.06088e-78	1.30738	0.487	0.291	7.54302e-74
FAM168B	4.95393e-69	1.30676	0.37	0.187	1.81319e-64
STAT2	1.15033e-99	1.30531	0.577	0.365	4.21032e-95
TMEM181	2.55616e-62	1.30506	0.377	0.205	9.3558e-58
SAP130	2.13434e-15	1.30399	0.102	0.051	7.8119e-11
ARL5B	1.38734e-51	1.30384	0.309	0.157	5.07779e-47
ATP11B	1.06793e-44	1.30377	0.302	0.164	3.90873e-40
FKBPL	4.40537e-28	1.30365	0.165	0.078	1.61241e-23
ZNF181	1.44013e-25	1.30352	0.133	0.057	5.27102e-21
MAFG	1.58422e-104	1.30247	0.553	0.32	5.7984e-100
FGFR1OP	1.79653e-27	1.30242	0.187	0.096	6.57546e-23
ACOT13	1.03834e-128	1.30225	0.693	0.494	3.80044e-124
MIER2	1.33011e-20	1.30155	0.14	0.071	4.86834e-16
CCDC186	1.51302e-79	1.30055	0.465	0.261	5.53781e-75
UBA6	5.68668e-73	1.30028	0.428	0.235	2.08138e-68
CKMT2-AS1	1.5101e-23	1.29952	0.129	0.058	5.52712e-19
TBC1D16	3.64674e-39	1.29875	0.232	0.113	1.33474e-34
DNAJA3	2.09716e-48	1.29866	0.287	0.145	7.67583e-44
PRSS12	9.55878e-24	1.29832	0.134	0.061	3.49861e-19
ZNF33B	1.22835e-26	1.29827	0.18	0.092	4.4959e-22
FADS1	7.16874e-205	1.29728	0.843	0.627	2.62383e-200
MTHFD1L	9.62191e-96	1.29654	0.545	0.325	3.52171e-91
RRNAD1	1.17813e-57	1.29636	0.311	0.15	4.31206e-53
CLASP2	1.0825e-24	1.2958	0.144	0.067	3.96207e-20
EIF4B	0	1.29558	0.97	0.938	0
MORC4	3.252e-80	1.29506	0.445	0.245	1.19026e-75
SLC30A9	9.23191e-77	1.29483	0.445	0.247	3.37897e-72
SDF2L1	1.35777e-202	1.29405	0.843	0.634	4.96958e-198
ZNF496	1.7086e-24	1.29393	0.155	0.076	6.25365e-20
TTC28	1.81875e-38	1.29393	0.281	0.156	6.65681e-34
USP37	5.47275e-19	1.29389	0.119	0.058	2.00308e-14
SLC9A1	8.98978e-34	1.29377	0.213	0.107	3.29035e-29
PDE4DIP	9.0232e-174	1.29365	0.769	0.526	3.30258e-169
POLR3E	1.06895e-43	1.29313	0.267	0.137	3.91248e-39
RTCB	4.28639e-206	1.29241	0.799	0.566	1.56886e-201
EFL1	1.84726e-26	1.2923	0.176	0.088	6.76115e-22
ARHGAP32	4.62727e-20	1.29225	0.111	0.05	1.69363e-15
DVL1	2.20512e-52	1.29208	0.304	0.154	8.07096e-48
AP3S2	5.94e-43	1.29182	0.293	0.16	2.1741e-38
GRK2	5.7186e-34	1.2918	0.221	0.113	2.09307e-29
LBX2	1.12757e-19	1.2916	0.101	0.043	4.127e-15
POFUT2	1.42376e-44	1.2909	0.271	0.137	5.21109e-40
ABHD15	8.23302e-18	1.29005	0.104	0.049	3.01337e-13
GOLGB1	9.09119e-217	1.28952	0.866	0.686	3.32747e-212
ASXL2	1.70122e-42	1.28918	0.268	0.138	6.22662e-38
WNK1	1.41532e-148	1.28851	0.703	0.448	5.1802e-144
RPGRIP1L	1.53064e-59	1.28828	0.361	0.193	5.60229e-55
FOXP4	9.02882e-19	1.28821	0.106	0.048	3.30464e-14
POLG	5.36752e-34	1.28769	0.198	0.094	1.96457e-29
RIPK2	7.77575e-103	1.28758	0.548	0.319	2.846e-98
KCMF1	8.01479e-146	1.28704	0.699	0.462	2.93349e-141
NUBP2	1.37718e-136	1.28679	0.654	0.415	5.04061e-132
STAT5B	2.64285e-35	1.28669	0.208	0.1	9.67308e-31
RBM10	5.74728e-41	1.28515	0.266	0.14	2.10356e-36
ST3GAL1	3.8e-46	1.28449	0.296	0.155	1.39084e-41
ZW10	5.81074e-25	1.28417	0.161	0.08	2.12679e-20
YIPF4	4.04427e-118	1.28352	0.617	0.384	1.48024e-113
DUSP3	9.10515e-74	1.28335	0.466	0.278	3.33257e-69
CELF1	4.74828e-100	1.28088	0.567	0.35	1.73792e-95
CEP250	5.77303e-14	1.28086	0.112	0.061	2.11299e-09
FKBP15	5.95816e-39	1.28055	0.263	0.14	2.18075e-34
RRAGC	1.02325e-122	1.28052	0.657	0.432	3.7452e-118
ZNF581	7.21605e-182	1.28052	0.777	0.537	2.64114e-177
PMAIP1	8.91909e-58	1.28049	0.369	0.201	3.26448e-53
FAR1	1.33673e-47	1.27888	0.326	0.181	4.89258e-43
CDKAL1	1.43344e-18	1.27846	0.138	0.072	5.24653e-14
ZDHHC18	1.65007e-17	1.27826	0.122	0.062	6.03944e-13
NECAB3	3.80696e-39	1.27758	0.271	0.145	1.39338e-34
OTUD4	8.4302e-43	1.27747	0.314	0.177	3.08554e-38
LRPPRC	9.80651e-108	1.27731	0.588	0.358	3.58928e-103
SNHG21	8.92085e-18	1.27726	0.11	0.052	3.26512e-13
ZKSCAN1	8.14447e-122	1.27711	0.661	0.441	2.98096e-117
HSPA1A	2.7271e-52	1.27615	0.42	0.635	9.98147e-48
LRRC14	2.87055e-23	1.27576	0.134	0.063	1.05065e-18
EVI5	1.67113e-100	1.27564	0.572	0.351	6.11652e-96
KLHL28	1.89136e-44	1.27557	0.277	0.14	6.92257e-40
RAB27A	9.9039e-53	1.27543	0.346	0.191	3.62493e-48
CPSF2	2.0095e-81	1.27501	0.446	0.241	7.35497e-77
NDUFV3	1.66192e-166	1.27474	0.722	0.468	6.08278e-162
SNHG7	0	1.27455	0.952	0.892	0
MZF1	6.86927e-28	1.27414	0.177	0.086	2.51422e-23
NUP58	1.31849e-78	1.27371	0.455	0.251	4.82581e-74
ZPR1	7.45651e-122	1.2735	0.611	0.365	2.72916e-117
NHLRC2	2.47801e-34	1.27342	0.219	0.11	9.06976e-30
PLEKHB2	2.99864e-89	1.27328	0.515	0.298	1.09753e-84
AL391422.4	2.43097e-29	1.27222	0.177	0.084	8.89758e-25
P3H1	4.86724e-53	1.27214	0.358	0.2	1.78146e-48
HECTD3	6.39381e-19	1.27204	0.117	0.056	2.3402e-14
ATP10D	5.33527e-46	1.27174	0.276	0.14	1.95276e-41
SETD1A	3.13514e-15	1.27105	0.109	0.056	1.14749e-10
AIFM2	2.8085e-63	1.27033	0.37	0.192	1.02794e-58
ZNF623	2.23655e-22	1.27019	0.126	0.058	8.186e-18
TTBK2	3.44723e-35	1.26982	0.242	0.128	1.26172e-30
HINT2	3.92548e-139	1.26937	0.709	0.489	1.43676e-134
NOLC1	1.0164e-94	1.26927	0.538	0.32	3.72011e-90
TBC1D23	3.75431e-117	1.26925	0.597	0.352	1.37411e-112
TBL3	1.03663e-44	1.26864	0.281	0.146	3.79417e-40
ANKZF1	2.53481e-44	1.26801	0.282	0.147	9.27767e-40
CHKA	5.75046e-39	1.26794	0.226	0.109	2.10473e-34
PAM16	8.37301e-203	1.2674	0.806	0.593	3.06461e-198
ARL10	3.07828e-25	1.26651	0.132	0.058	1.12668e-20
NORAD	4.07792e-224	1.26617	0.881	0.712	1.49256e-219
FEM1C	4.2717e-34	1.26544	0.245	0.133	1.56348e-29
HIST2H2BE	1.03602e-06	1.26478	0.1	0.067	0.0379194
CHCHD4	3.15983e-35	1.26364	0.244	0.13	1.15653e-30
RMND5A	3.45257e-32	1.26349	0.193	0.093	1.26367e-27
TRANK1	6.4407e-35	1.26269	0.223	0.111	2.35736e-30
ZCCHC14	2.47492e-26	1.2625	0.182	0.094	9.05845e-22
LRRK2	6.47167e-33	1.26166	0.2	0.096	2.36869e-28
RNMT	4.61822e-160	1.26156	0.767	0.566	1.69031e-155
GPRC5A	2.27607e-21	1.26133	0.132	0.063	8.33065e-17
GANAB	4.96822e-131	1.26064	0.686	0.452	1.81842e-126
DESI1	7.27352e-129	1.25985	0.647	0.428	2.66218e-124
C3orf18	3.60519e-16	1.25979	0.1	0.048	1.31953e-11
JTB	0	1.25901	0.945	0.851	0
ANKS3	5.37612e-31	1.25891	0.208	0.107	1.96771e-26
SLFN11	1.84315e-55	1.25865	0.323	0.162	6.74611e-51
C19orf48	5.68587e-100	1.25827	0.556	0.332	2.08109e-95
ZFP62	1.38995e-19	1.25809	0.146	0.077	5.08735e-15
RPRD1A	1.03333e-52	1.25803	0.339	0.183	3.78211e-48
STX3	2.10047e-29	1.258	0.23	0.13	7.68791e-25
DLAT	9.63676e-36	1.25789	0.24	0.126	3.52715e-31
ZFAND2B	1.30441e-60	1.25678	0.379	0.209	4.77429e-56
DHX32	6.05492e-51	1.25658	0.345	0.189	2.21616e-46
TP53INP1	1.70362e-31	1.2563	0.219	0.114	6.23543e-27
KLF16	3.49749e-37	1.25601	0.246	0.128	1.28012e-32
PARN	1.18441e-48	1.25597	0.327	0.179	4.33507e-44
UTP25	9.91117e-60	1.25587	0.389	0.221	3.62759e-55
BRPF1	1.43646e-17	1.25551	0.104	0.049	5.25759e-13
FZR1	4.62916e-30	1.25547	0.189	0.094	1.69432e-25
MFSD4B	6.54733e-17	1.25515	0.134	0.072	2.39639e-12
CENPB	4.68886e-77	1.25499	0.466	0.268	1.71617e-72
ASPSCR1	2.00447e-64	1.25491	0.409	0.23	7.33655e-60
TSR1	3.44679e-83	1.2548	0.486	0.278	1.26156e-78
KLHL21	1.11744e-33	1.25452	0.243	0.131	4.08994e-29
CAPN7	1.05221e-72	1.25444	0.421	0.222	3.85118e-68
PICALM	3.04905e-83	1.25399	0.499	0.296	1.11598e-78
MYO10	2.75607e-49	1.25363	0.392	0.239	1.00875e-44
WWC3	4.00112e-47	1.25283	0.283	0.143	1.46445e-42
PEX6	3.09856e-66	1.25249	0.445	0.265	1.1341e-61
MAFF	7.34413e-150	1.25219	0.76	0.536	2.68802e-145
ZNF397	1.61167e-33	1.25218	0.237	0.127	5.89887e-29
VPS39	6.05299e-36	1.25208	0.222	0.109	2.21545e-31
KLHDC2	1.26721e-163	1.25173	0.761	0.55	4.63812e-159
ZNF621	3.35857e-37	1.25132	0.224	0.11	1.22927e-32
RORA	7.24898e-27	1.25131	0.188	0.097	2.6532e-22
B3GNT9	3.30081e-33	1.25099	0.208	0.103	1.20813e-28
TIMM44	8.16689e-75	1.25092	0.465	0.271	2.98916e-70
MESP1	1.68341e-21	1.25064	0.129	0.061	6.16146e-17
ZNF281	6.16856e-89	1.25063	0.569	0.359	2.25775e-84
SLC5A3	1.22922e-26	1.25063	0.201	0.109	4.49907e-22
EGFR	2.46435e-86	1.2502	0.673	0.515	9.01977e-82
VCPIP1	4.19312e-41	1.24913	0.286	0.156	1.53472e-36
FAM222B	8.0786e-25	1.24888	0.203	0.115	2.95685e-20
PI4KA	1.40758e-35	1.24876	0.222	0.111	5.15188e-31
SPG11	5.60573e-49	1.2475	0.321	0.171	2.05175e-44
IRF2BP1	3.83487e-32	1.24746	0.199	0.097	1.4036e-27
HIPK2	3.97455e-131	1.24738	0.736	0.538	1.45473e-126
WDR25	9.19544e-28	1.24714	0.207	0.112	3.36562e-23
ALCAM	1.04328e-69	1.24667	0.376	0.186	3.81851e-65
NCKAP1	6.80028e-122	1.24648	0.666	0.441	2.48897e-117
CIC	1.75731e-37	1.24638	0.239	0.12	6.43195e-33
RNF166	7.14706e-28	1.24612	0.158	0.073	2.6159e-23
BET1	2.77874e-134	1.24564	0.725	0.518	1.01705e-129
AGTPBP1	1.51931e-17	1.24534	0.119	0.06	5.56081e-13
BIN1	4.90372e-88	1.24457	0.513	0.304	1.79481e-83
KLHL12	7.62107e-24	1.24449	0.162	0.082	2.78939e-19
CCDC149	7.08711e-32	1.24448	0.201	0.099	2.59395e-27
ZFAND3	2.08325e-107	1.24444	0.581	0.35	7.6249e-103
GDI2	0	1.24435	0.925	0.779	0
ILVBL	1.40506e-100	1.24431	0.556	0.33	5.14265e-96
PDS5A	1.00892e-86	1.24371	0.545	0.336	3.69274e-82
FBXO27	1.29725e-21	1.24361	0.133	0.064	4.74806e-17
KANSL1-AS1	3.14716e-17	1.2435	0.117	0.058	1.15189e-12
ATL3	5.10783e-135	1.24296	0.69	0.462	1.86952e-130
WDSUB1	2.63493e-18	1.24276	0.132	0.069	9.64409e-14
CRABP2	5.04416e-47	1.2427	0.292	0.147	1.84621e-42
TRRAP	8.10204e-26	1.24221	0.179	0.093	2.96543e-21
AGAP2-AS1	6.16572e-64	1.24211	0.434	0.254	2.25671e-59
LINC00968	3.50734e-15	1.24145	0.175	0.111	1.28372e-10
TMEM167B	5.1769e-74	1.24124	0.444	0.247	1.8948e-69
RPN1	2.38189e-173	1.24088	0.776	0.541	8.71797e-169
RNF41	4.59173e-82	1.23909	0.462	0.254	1.68062e-77
YTHDF3	6.942e-79	1.23897	0.486	0.285	2.54084e-74
STAT5A	8.47072e-22	1.23825	0.134	0.064	3.10037e-17
NMD3	4.69728e-74	1.23818	0.447	0.252	1.71925e-69
USP31	5.32574e-16	1.23764	0.115	0.06	1.94927e-11
WDR6	1.2065e-50	1.2375	0.334	0.184	4.4159e-46
ACOX1	3.6512e-49	1.23736	0.333	0.183	1.33638e-44
PRKAB1	3.07017e-21	1.23654	0.132	0.064	1.12371e-16
ATF2	4.18341e-52	1.23555	0.345	0.189	1.53117e-47
RALA	1.47279e-220	1.23535	0.879	0.702	5.39055e-216
ZNF274	1.2393e-34	1.23471	0.253	0.138	4.53597e-30
RBPMS-AS1	8.07808e-23	1.23458	0.134	0.063	2.95666e-18
SRA1	4.82925e-175	1.2345	0.766	0.546	1.76755e-170
SSR1	1.52148e-204	1.23448	0.838	0.628	5.56877e-200
FOXL2	3.48158e-16	1.23418	0.119	0.062	1.27429e-11
TUBGCP3	2.75745e-23	1.23365	0.152	0.075	1.00926e-18
KCTD11	2.41114e-26	1.23301	0.169	0.083	8.82501e-22
XPO4	4.56286e-15	1.2328	0.101	0.05	1.67005e-10
TMCC1	5.86555e-22	1.2327	0.166	0.089	2.14685e-17
GTF2A1	1.07875e-59	1.23195	0.397	0.228	3.94834e-55
ZNF316	3.61965e-21	1.2315	0.114	0.051	1.32483e-16
TCAIM	1.04496e-35	1.23136	0.262	0.145	3.82464e-31
ARHGEF10	1.39314e-43	1.2313	0.305	0.166	5.09903e-39
ABHD14B	1.93698e-170	1.23087	0.758	0.525	7.08953e-166
FAM160B2	3.06997e-23	1.23076	0.164	0.084	1.12364e-18
PLEKHM1	2.18091e-38	1.22964	0.234	0.115	7.98236e-34
GTF2F1	1.09506e-180	1.2296	0.782	0.563	4.00802e-176
AKAP10	6.51173e-12	1.22957	0.116	0.068	2.38336e-07
RETSAT	2.38001e-33	1.22897	0.241	0.13	8.71108e-29
LIN54	6.4898e-20	1.22817	0.11	0.049	2.37533e-15
DYRK1A	1.66783e-38	1.22713	0.247	0.127	6.10441e-34
DYNLL2	3.88515e-81	1.22691	0.498	0.295	1.422e-76
ABCD3	8.2243e-42	1.22689	0.284	0.153	3.01018e-37
USP24	1.18867e-29	1.22675	0.205	0.106	4.35067e-25
RXRB	9.06531e-37	1.22664	0.237	0.121	3.318e-32
SENP5	1.79127e-43	1.22646	0.312	0.173	6.55621e-39
GNAQ	6.42612e-76	1.2263	0.504	0.318	2.35202e-71
ZNF579	3.39545e-63	1.22627	0.397	0.221	1.24277e-58
SGTA	1.82419e-63	1.22598	0.378	0.201	6.67672e-59
ELP2	5.27236e-111	1.22523	0.608	0.376	1.92973e-106
NR2C2	6.68695e-28	1.22503	0.159	0.073	2.44749e-23
CLN8	1.43748e-25	1.22443	0.194	0.105	5.26131e-21
INTS3	2.30851e-32	1.22424	0.239	0.129	8.44936e-28
LYSMD3	7.72192e-67	1.22422	0.386	0.2	2.8263e-62
WDTC1	4.9033e-25	1.22319	0.169	0.085	1.79466e-20
YME1L1	3.69054e-196	1.22295	0.825	0.604	1.35077e-191
PDXK	7.13793e-166	1.22293	0.742	0.498	2.61255e-161
FXR2	3.99379e-31	1.22269	0.237	0.132	1.46177e-26
TLE1	1.92018e-66	1.22265	0.366	0.177	7.02806e-62
TOM1L1	1.19102e-39	1.22202	0.271	0.143	4.35926e-35
FBXO6	1.16957e-16	1.22181	0.109	0.054	4.28074e-12
PIK3CB	2.30812e-15	1.22158	0.126	0.068	8.44794e-11
TAF1	3.39555e-31	1.22134	0.21	0.107	1.2428e-26
UFM1	1.09514e-282	1.22128	0.901	0.739	4.00833e-278
RBM15	3.74245e-17	1.22127	0.115	0.057	1.36977e-12
ROBO1	2.43113e-30	1.22101	0.234	0.129	8.89819e-26
PPM1A	7.40122e-48	1.22095	0.312	0.167	2.70892e-43
CNOT10	9.10499e-32	1.22074	0.218	0.112	3.33252e-27
DPAGT1	7.25522e-83	1.22047	0.489	0.285	2.65548e-78
RBCK1	9.17754e-220	1.22014	0.845	0.639	3.35907e-215
ZNF84	3.71846e-32	1.21979	0.213	0.109	1.36099e-27
EXOC5	5.93745e-71	1.21884	0.431	0.239	2.17317e-66
JOSD1	2.22711e-71	1.21737	0.459	0.265	8.15145e-67
COMTD1	4.8418e-60	1.21717	0.381	0.208	1.77215e-55
CASTOR1	2.395e-15	1.21667	0.119	0.064	8.76592e-11
TRIM4	3.23506e-37	1.21604	0.234	0.117	1.18407e-32
ATG9A	1.1807e-31	1.21571	0.226	0.122	4.32149e-27
YIPF5	3.48323e-188	1.21565	0.797	0.567	1.2749e-183
CCDC117	2.8516e-36	1.21492	0.268	0.147	1.04371e-31
UBA5	4.5306e-82	1.21429	0.508	0.309	1.65825e-77
SLC36A4	6.52077e-50	1.21413	0.343	0.189	2.38667e-45
CSTA	3.34016e-93	1.21369	0.532	0.3	1.22253e-88
POT1	1.23811e-18	1.21361	0.113	0.053	4.5316e-14
CASC4	2.52505e-144	1.21359	0.696	0.442	9.24192e-140
ASAP3	2.85091e-19	1.21354	0.128	0.063	1.04346e-14
HS1BP3	6.13485e-39	1.21324	0.295	0.167	2.24542e-34
EXD2	4.59043e-21	1.21279	0.153	0.08	1.68014e-16
SIRT5	5.8146e-20	1.21246	0.134	0.067	2.1282e-15
G0S2	9.52208e-70	1.21179	0.315	0.136	3.48518e-65
GIHCG	4.22548e-74	1.21138	0.49	0.302	1.54657e-69
KLC2	7.03645e-23	1.21127	0.17	0.091	2.57541e-18
REPS1	3.55471e-20	1.21108	0.171	0.096	1.30106e-15
DCTN4	9.16782e-68	1.21053	0.435	0.248	3.35551e-63
SUN1	1.59317e-54	1.21001	0.367	0.203	5.83115e-50
TASOR2	5.98111e-48	1.20954	0.38	0.226	2.18915e-43
CRTC2	7.31524e-17	1.2086	0.106	0.051	2.67745e-12
SGSM3	4.80589e-47	1.20849	0.339	0.191	1.759e-42
PLAA	7.80032e-55	1.20831	0.335	0.177	2.855e-50
LATS1	4.16334e-35	1.20808	0.242	0.127	1.52382e-30
TMEM245	1.46252e-44	1.20796	0.36	0.218	5.35299e-40
MYO19	1.43602e-15	1.20787	0.12	0.064	5.25598e-11
MEPCE	3.48418e-44	1.20757	0.308	0.17	1.27524e-39
LTN1	1.11189e-86	1.20676	0.557	0.353	4.06962e-82
FIZ1	1.89799e-14	1.20648	0.115	0.062	6.94684e-10
C16orf86	1.32257e-28	1.20407	0.212	0.113	4.84076e-24
MKLN1	4.04877e-84	1.20405	0.535	0.333	1.48189e-79
LARP6	2.10213e-151	1.20377	0.756	0.56	7.694e-147
KIF1B	1.98172e-55	1.20314	0.421	0.255	7.25329e-51
OCRL	3.00316e-19	1.2029	0.129	0.065	1.09919e-14
IPO5	7.17479e-125	1.20263	0.686	0.46	2.62604e-120
FLNA	2.76025e-142	1.20209	0.821	0.685	1.01028e-137
LINC02376	2.1393e-31	1.20187	0.347	0.234	7.83005e-27
KPNA6	1.09359e-69	1.20159	0.469	0.286	4.00263e-65
TMEM192	3.89253e-39	1.20132	0.306	0.177	1.4247e-34
BBOF1	7.95092e-33	1.20109	0.181	0.083	2.91012e-28
SURF4	3.66229e-215	1.20082	0.851	0.64	1.34043e-210
USP9X	4.23011e-80	1.20032	0.528	0.33	1.54826e-75
CAD	2.17277e-22	1.20017	0.168	0.089	7.95254e-18
TMEM33	6.88819e-80	1.19987	0.488	0.284	2.52115e-75
TRPC4AP	2.20141e-46	1.19968	0.354	0.209	8.05739e-42
SLC35A4	9.35074e-40	1.19906	0.28	0.151	3.42246e-35
SLC25A46	7.31231e-51	1.19905	0.352	0.2	2.67638e-46
RHBDD1	2.1971e-20	1.19857	0.175	0.099	8.04161e-16
AHCYL1	1.9612e-220	1.19792	0.859	0.675	7.17818e-216
IP6K1	1.10702e-31	1.19702	0.211	0.107	4.05181e-27
YIPF6	2.73603e-114	1.19612	0.62	0.39	1.00141e-109
MARK4	1.22461e-28	1.19562	0.243	0.141	4.48218e-24
STIM1	2.96965e-21	1.19552	0.174	0.096	1.08692e-16
RWDD2A	4.29731e-22	1.19542	0.18	0.101	1.57286e-17
HIVEP2	4.3637e-38	1.19533	0.284	0.155	1.59716e-33
MED13	1.96449e-54	1.19521	0.394	0.23	7.19022e-50
NKIRAS2	6.42943e-42	1.19506	0.28	0.147	2.35323e-37
TMTC1	2.40548e-54	1.19505	0.404	0.241	8.80429e-50
PSMC4	3.02481e-196	1.1947	0.84	0.662	1.10711e-191
SETD7	2.01233e-86	1.19453	0.525	0.32	7.36535e-82
AC040970.1	2.06303e-20	1.19376	0.14	0.07	7.5509e-16
PHF10	6.97989e-55	1.19349	0.368	0.204	2.55471e-50
TARS2	6.42701e-23	1.19344	0.165	0.086	2.35235e-18
CNDP2	9.35612e-59	1.19322	0.387	0.217	3.42443e-54
DSN1	2.47738e-26	1.19196	0.165	0.08	9.06746e-22
RARA-AS1	8.80026e-26	1.19185	0.149	0.069	3.22098e-21
A1BG	7.02673e-251	1.19095	0.895	0.768	2.57185e-246
PRPF40B	7.31048e-16	1.19087	0.109	0.055	2.67571e-11
TRIM23	3.84569e-44	1.18995	0.282	0.144	1.40756e-39
CDK16	2.28536e-75	1.18968	0.47	0.274	8.36464e-71
LGALS8	2.9324e-52	1.18966	0.409	0.247	1.07329e-47
VPS13D	1.78682e-32	1.18931	0.247	0.136	6.53993e-28
ZBTB20	1.30059e-83	1.18868	0.559	0.359	4.76029e-79
AAK1	2.38439e-89	1.18804	0.596	0.393	8.72711e-85
MTR	8.38849e-63	1.18797	0.455	0.279	3.07027e-58
NACC2	2.16957e-33	1.18796	0.23	0.121	7.94085e-29
ZYG11B	4.28203e-53	1.18754	0.384	0.224	1.56727e-48
CAND1	7.83655e-89	1.18748	0.536	0.323	2.86825e-84
MED22	4.28073e-14	1.18723	0.103	0.053	1.56679e-09
CIB2	3.05979e-23	1.18675	0.188	0.105	1.11991e-18
OGFRL1	6.9887e-109	1.18666	0.634	0.413	2.55793e-104
CEP104	3.34296e-44	1.18629	0.291	0.153	1.22356e-39
VPS54	5.71517e-24	1.18628	0.153	0.074	2.09181e-19
PCNT	1.29507e-24	1.18614	0.172	0.089	4.74008e-20
TXNDC5	4.82353e-139	1.18604	0.722	0.501	1.76546e-134
PPP3CC	5.95156e-46	1.18594	0.3	0.157	2.17833e-41
GGA2	3.67648e-25	1.18585	0.186	0.098	1.34563e-20
ZNF761	3.56904e-25	1.18558	0.151	0.071	1.30631e-20
KDM6A	1.46352e-20	1.18413	0.151	0.08	5.35661e-16
TBC1D20	9.13564e-63	1.18387	0.453	0.271	3.34374e-58
KIF16B	1.52802e-17	1.18373	0.158	0.091	5.59271e-13
NCAPH2	3.4827e-15	1.18367	0.156	0.094	1.2747e-10
RB1CC1	1.39361e-137	1.18348	0.768	0.57	5.10074e-133
FAM168A	1.23939e-19	1.18311	0.153	0.083	4.53631e-15
RAVER1	7.21627e-28	1.18289	0.201	0.107	2.64123e-23
C8orf82	1.96522e-79	1.18217	0.492	0.287	7.19292e-75
ZNF263	1.46331e-21	1.18202	0.153	0.079	5.35585e-17
ATP9A	9.81986e-24	1.18182	0.231	0.14	3.59417e-19
INPP5K	2.02168e-39	1.18066	0.244	0.122	7.39955e-35
GTPBP1	1.74503e-26	1.18065	0.162	0.078	6.38698e-22
AGBL5	1.64344e-21	1.18065	0.146	0.074	6.01515e-17
SRP68	5.75258e-72	1.18051	0.472	0.278	2.1055e-67
MEF2A	4.70704e-59	1.18046	0.456	0.288	1.72282e-54
OSER1	2.10862e-115	1.1802	0.673	0.459	7.71777e-111
PIGH	5.35278e-39	1.18016	0.268	0.143	1.95917e-34
TBC1D25	2.47566e-21	1.17992	0.139	0.069	9.06118e-17
PI4K2B	7.61494e-24	1.17917	0.148	0.072	2.78714e-19
NCOA6	3.12002e-32	1.17911	0.237	0.128	1.14196e-27
STT3B	1.88809e-93	1.17885	0.572	0.364	6.91059e-89
TRABD	8.94833e-62	1.17835	0.465	0.292	3.27518e-57
AHNAK2	5.40958e-35	1.17806	0.32	0.2	1.97996e-30
MTMR3	2.07647e-19	1.17761	0.131	0.065	7.60008e-15
SNHG25	5.11362e-107	1.17744	0.686	0.485	1.87164e-102
RRN3	3.17264e-33	1.17657	0.213	0.106	1.16122e-28
TNRC18	7.5835e-42	1.17626	0.302	0.168	2.77564e-37
USP22	5.54668e-97	1.17595	0.599	0.385	2.03014e-92
NUB1	5.62627e-133	1.17538	0.722	0.518	2.05927e-128
MAPK6	3.78662e-73	1.17505	0.485	0.293	1.38594e-68
CLPB	1.05544e-32	1.17501	0.247	0.137	3.863e-28
MBD1	5.37328e-37	1.17486	0.27	0.148	1.96667e-32
AKAP17A	1.43243e-42	1.1748	0.315	0.177	5.24284e-38
YES1	7.85708e-77	1.1736	0.527	0.33	2.87577e-72
SCMH1	2.98202e-16	1.17334	0.115	0.058	1.09145e-11
TRIM37	7.09858e-35	1.17299	0.286	0.167	2.59815e-30
ARFIP2	1.30905e-88	1.17291	0.548	0.336	4.79125e-84
ARNT	1.26406e-45	1.17286	0.322	0.177	4.62659e-41
ZNF766	7.21628e-26	1.17274	0.202	0.111	2.64123e-21
TRIM7	9.79455e-31	1.1726	0.198	0.098	3.5849e-26
DNAJC5	7.3536e-29	1.17245	0.214	0.116	2.69149e-24
HOXA11-AS	3.16494e-16	1.17167	0.119	0.062	1.1584e-11
HDAC6	1.23033e-26	1.17166	0.162	0.078	4.50314e-22
MAST4	3.40506e-25	1.17151	0.255	0.16	1.24629e-20
KHSRP	1.66287e-60	1.17136	0.443	0.265	6.08626e-56
DYNC1LI2	2.24423e-206	1.17108	0.834	0.627	8.2141e-202
FKBP10	2.51132e-240	1.17094	0.884	0.693	9.19169e-236
SCAI	7.07012e-20	1.16994	0.136	0.068	2.58774e-15
P4HA2	1.46386e-128	1.16977	0.751	0.55	5.35788e-124
RNF103	1.68903e-32	1.16958	0.24	0.131	6.18202e-28
TAF1D	9.51978e-212	1.16918	0.937	0.886	3.48433e-207
OTUD5	9.98493e-59	1.16854	0.385	0.213	3.65458e-54
UBE4A	2.20795e-67	1.16798	0.438	0.252	8.08132e-63
MORC2	6.15332e-21	1.16768	0.201	0.119	2.25218e-16
TBL2	1.62355e-74	1.16725	0.453	0.259	5.94234e-70
LIN52	8.40694e-16	1.16718	0.104	0.052	3.07703e-11
ENKD1	6.98509e-35	1.1666	0.263	0.145	2.55661e-30
SREBF2	6.40191e-56	1.16627	0.405	0.24	2.34316e-51
GOLPH3	2.2868e-98	1.16592	0.596	0.384	8.3699e-94
AL162231.1	3.97241e-27	1.16587	0.17	0.083	1.45394e-22
SGPP1	2.65671e-18	1.16578	0.12	0.059	9.72381e-14
ZNF514	9.4565e-15	1.16446	0.135	0.076	3.46117e-10
SPEF2	3.86499e-13	1.16387	0.122	0.07	1.41462e-08
TM9SF2	8.86739e-137	1.16356	0.727	0.516	3.24555e-132
ILF3-DT	6.23335e-46	1.16332	0.34	0.192	2.28147e-41
MAZ	7.0847e-97	1.16225	0.623	0.403	2.59307e-92
GPHN	3.21909e-19	1.16202	0.128	0.064	1.17822e-14
IER3IP1	4.40411e-270	1.16169	0.897	0.732	1.61195e-265
ASB7	6.10833e-15	1.16064	0.102	0.051	2.23571e-10
PCYT1A	5.43171e-55	1.16004	0.387	0.224	1.98806e-50
N4BP2L1	4.10511e-23	1.15999	0.16	0.08	1.50251e-18
LINC01091	7.53236e-36	1.15991	0.305	0.179	2.75692e-31
SLC35A3	3.66951e-36	1.15969	0.25	0.13	1.34308e-31
METRN	1.02432e-174	1.15904	0.78	0.55	3.7491e-170
WHAMM	6.32372e-49	1.15876	0.371	0.217	2.31455e-44
MFN2	1.29805e-39	1.15862	0.245	0.124	4.75098e-35
DLGAP4	3.58675e-80	1.15852	0.54	0.347	1.31279e-75
SBNO1	4.6046e-97	1.15807	0.608	0.399	1.68533e-92
CHMP2B	1.95881e-148	1.15798	0.769	0.586	7.16946e-144
AP5Z1	3.32593e-28	1.15726	0.219	0.12	1.21733e-23
KBTBD6	1.33764e-18	1.15693	0.14	0.074	4.89591e-14
ZNF205	5.37607e-34	1.15675	0.261	0.147	1.9677e-29
TTLL12	4.85736e-18	1.15575	0.154	0.087	1.77784e-13
CBLB	4.42089e-56	1.15513	0.411	0.24	1.61809e-51
C7orf50	2.76252e-107	1.15499	0.61	0.386	1.01111e-102
NUDCD3	2.99781e-40	1.15475	0.308	0.178	1.09723e-35
OGFOD1	8.26166e-55	1.15459	0.363	0.204	3.02385e-50
TACC1	1.26638e-97	1.15396	0.641	0.443	4.63508e-93
CTDP1	4.43002e-16	1.15379	0.116	0.059	1.62143e-11
AC139887.2	1.37304e-17	1.15355	0.138	0.073	5.02547e-13
USP40	8.87844e-33	1.15314	0.264	0.151	3.2496e-28
NELFE	1.05124e-201	1.15264	0.831	0.639	3.84763e-197
SSH1	7.96219e-44	1.15238	0.322	0.181	2.91424e-39
FOXO3	3.60155e-95	1.15204	0.664	0.474	1.3182e-90
FEM1A	7.95375e-16	1.15188	0.127	0.069	2.91115e-11
ATG101	3.0582e-191	1.15122	0.827	0.617	1.11933e-186
PTPN18	9.78938e-51	1.15011	0.36	0.203	3.58301e-46
TMED7	3.61869e-127	1.14955	0.707	0.485	1.32448e-122
DCAF17	3.38758e-11	1.14934	0.109	0.063	1.23989e-06
SYT8	2.87212e-12	1.1493	0.111	0.063	1.05122e-07
SNAPC2	7.29897e-105	1.14904	0.63	0.415	2.6715e-100
FAM160A2	9.81617e-15	1.14889	0.14	0.081	3.59282e-10
COG2	1.44174e-35	1.1488	0.263	0.144	5.27692e-31
TEX261	2.96197e-33	1.14876	0.307	0.192	1.08411e-28
MINDY2	6.63378e-100	1.14846	0.651	0.449	2.42803e-95
HIST1H1C	1.98415e-107	1.14828	0.762	0.601	7.26219e-103
TNPO2	1.73334e-22	1.14816	0.182	0.1	6.34419e-18
MAPRE3	5.4636e-14	1.14799	0.111	0.06	1.99973e-09
EDC4	3.52034e-18	1.14791	0.159	0.091	1.28848e-13
TRIP11	1.59565e-127	1.14749	0.743	0.539	5.84025e-123
IL17RC	3.20855e-42	1.14709	0.298	0.162	1.17436e-37
BOD1	6.75494e-178	1.14699	0.815	0.62	2.47237e-173
FBXL4	2.93464e-28	1.14602	0.233	0.131	1.07411e-23
ADAMTS1	4.71909e-63	1.14579	0.515	0.327	1.72723e-58
PPFIBP2	7.37188e-25	1.14567	0.191	0.103	2.69818e-20
GOLGA1	1.03877e-32	1.14509	0.25	0.137	3.80201e-28
MEF2D	5.60154e-38	1.144	0.298	0.169	2.05022e-33
DGCR8	6.67695e-12	1.14375	0.102	0.056	2.44383e-07
TM9SF3	1.2738e-165	1.14269	0.831	0.649	4.66222e-161
USP7	3.53888e-79	1.14269	0.526	0.328	1.29527e-74
MGA	7.25895e-30	1.14249	0.24	0.136	2.65685e-25
ATP11A	2.75725e-16	1.14244	0.122	0.064	1.00918e-11
HGS	2.32158e-75	1.14204	0.498	0.297	8.4972e-71
FAM149B1	7.74408e-15	1.14201	0.11	0.057	2.83441e-10
RINT1	2.84497e-27	1.14016	0.225	0.127	1.04129e-22
FBXO2	1.49249e-14	1.13979	0.109	0.057	5.46265e-10
GAA	2.28163e-37	1.13974	0.267	0.142	8.351e-33
SYMPK	1.2097e-33	1.13951	0.265	0.152	4.42761e-29
TXLNA	1.23196e-75	1.13935	0.512	0.312	4.50911e-71
WRN	1.32258e-33	1.13908	0.288	0.166	4.84077e-29
NPEPPS	2.54841e-70	1.13906	0.535	0.35	9.32742e-66
G3BP2	5.00597e-124	1.13895	0.723	0.519	1.83223e-119
AXIN2	3.9613e-25	1.1388	0.158	0.076	1.44988e-20
TRPT1	8.9256e-67	1.13878	0.439	0.255	3.26686e-62
USP1	3.32716e-83	1.13851	0.491	0.273	1.21778e-78
SPRYD3	1.49518e-26	1.13851	0.237	0.139	5.47252e-22
CMPK1	4.22865e-183	1.13839	0.81	0.585	1.54773e-178
CSNK2A1	1.63512e-150	1.13823	0.755	0.53	5.98469e-146
SMURF1	5.53866e-13	1.13778	0.117	0.066	2.02721e-08
LACTB	1.4047e-91	1.13776	0.59	0.37	5.14136e-87
CDYL	1.65951e-58	1.13769	0.438	0.268	6.07396e-54
KHDC4	4.20016e-21	1.13741	0.19	0.109	1.5373e-16
SGTB	8.74245e-46	1.13739	0.357	0.212	3.19982e-41
WAPL	1.00567e-82	1.13713	0.516	0.308	3.68086e-78
SH3PXD2A	1.68579e-92	1.13568	0.728	0.576	6.17016e-88
POLE3	5.73435e-59	1.13525	0.455	0.28	2.09883e-54
GPR155	9.06034e-14	1.13522	0.112	0.061	3.31617e-09
TJP1	7.61194e-88	1.13453	0.585	0.385	2.78605e-83
FBXL15	1.80824e-83	1.13404	0.559	0.352	6.61834e-79
ZNF518B	4.55711e-19	1.13388	0.158	0.088	1.66795e-14
GNL3	7.47248e-197	1.1329	0.845	0.636	2.735e-192
KMT2A	8.42181e-119	1.13286	0.72	0.514	3.08247e-114
IFT27	5.24179e-69	1.13173	0.484	0.299	1.91855e-64
PRUNE2	9.96274e-22	1.13162	0.239	0.155	3.64646e-17
ZNF3	1.76662e-12	1.13109	0.102	0.055	6.466e-08
DHRS12	9.08809e-21	1.13015	0.182	0.104	3.32633e-16
AKT3	4.74753e-72	1.13008	0.512	0.319	1.73764e-67
CIZ1	2.27844e-54	1.12935	0.46	0.299	8.3393e-50
INF2	2.85374e-34	1.12919	0.299	0.183	1.0445e-29
MRPL49	3.35778e-39	1.12859	0.295	0.167	1.22898e-34
ANKRD17	3.4009e-73	1.12854	0.545	0.364	1.24476e-68
ZNF622	2.03133e-140	1.12797	0.736	0.54	7.43486e-136
AFF4	4.1869e-92	1.12792	0.636	0.436	1.53245e-87
PPFIA1	1.79881e-71	1.12784	0.515	0.334	6.58381e-67
ARHGAP5	9.17939e-88	1.12682	0.616	0.417	3.35975e-83
ITGB4	5.8545e-14	1.12666	0.103	0.054	2.14281e-09
CREBBP	8.63778e-39	1.12638	0.342	0.213	3.16152e-34
CALU	0	1.1263	0.976	0.957	0
LINC00294	2.57784e-14	1.12613	0.106	0.055	9.43515e-10
NUP88	6.5631e-27	1.12611	0.245	0.146	2.40216e-22
PDSS2	6.17694e-28	1.1261	0.211	0.113	2.26082e-23
PLXNB2	2.01342e-44	1.12603	0.412	0.272	7.36933e-40
COG8	1.80978e-27	1.12595	0.197	0.105	6.62397e-23
RANGAP1	1.146e-57	1.12567	0.387	0.226	4.19446e-53
SMPD4	5.47467e-20	1.12541	0.184	0.107	2.00378e-15
PHETA2	1.04137e-27	1.12526	0.188	0.094	3.81152e-23
CLCC1	9.90289e-36	1.12483	0.295	0.174	3.62456e-31
ZNF33A	6.65377e-38	1.1247	0.3	0.174	2.43535e-33
GRK6	1.54661e-27	1.12404	0.213	0.118	5.66074e-23
FLII	2.39671e-75	1.12383	0.539	0.351	8.77222e-71
NSD2	3.812e-26	1.12339	0.197	0.106	1.39523e-21
UBXN6	4.87368e-89	1.12207	0.566	0.35	1.78381e-84
AP1AR	2.529e-31	1.12118	0.276	0.165	9.25639e-27
ARL8B	4.79991e-115	1.12112	0.697	0.489	1.75681e-110
C8orf88	1.9713e-33	1.12102	0.262	0.147	7.21517e-29
CABLES1	3.27573e-11	1.12085	0.108	0.063	1.19895e-06
COPB1	4.1362e-198	1.12065	0.872	0.717	1.51389e-193
FLYWCH1	7.71249e-23	1.12059	0.184	0.101	2.82285e-18
DDR2	2.10095e-142	1.12049	0.847	0.737	7.68967e-138
STK10	2.1451e-18	1.11994	0.156	0.088	7.85128e-14
ATP6V1A	2.73643e-44	1.11989	0.354	0.214	1.00156e-39
ALDH2	3.70142e-119	1.11979	0.657	0.402	1.35476e-114
CIB1	7.26116e-252	1.11971	0.901	0.797	2.65766e-247
DCAF5	7.11882e-40	1.11935	0.335	0.199	2.60556e-35
NSUN5	2.18338e-36	1.11926	0.291	0.168	7.99139e-32
RNF144B	1.01273e-26	1.11896	0.199	0.105	3.70668e-22
AC012146.1	4.78906e-28	1.11829	0.282	0.175	1.75284e-23
QRICH1	5.56799e-38	1.11745	0.276	0.15	2.03794e-33
DDX51	7.41444e-11	1.11692	0.121	0.075	2.71376e-06
PGRMC2	3.11306e-144	1.11646	0.81	0.631	1.13941e-139
CCDC9	7.45958e-20	1.11642	0.13	0.063	2.73028e-15
FBXW5	6.12346e-150	1.11608	0.781	0.581	2.24125e-145
TPT1-AS1	7.4774e-44	1.11597	0.314	0.172	2.7368e-39
HM13	1.4198e-301	1.11558	0.941	0.845	5.19662e-297
TRAPPC11	1.89332e-35	1.11524	0.263	0.144	6.92975e-31
GPAT4	8.70353e-38	1.1152	0.286	0.16	3.18558e-33
FAM120A	3.65348e-119	1.11489	0.726	0.533	1.33721e-114
PIGX	6.94241e-37	1.11486	0.303	0.175	2.54099e-32
ABHD8	8.5064e-23	1.11469	0.186	0.102	3.11343e-18
YPEL2	1.35184e-28	1.11437	0.26	0.155	4.94789e-24
RPP14	4.05121e-18	1.11395	0.155	0.087	1.48278e-13
PURB	5.9099e-70	1.11375	0.497	0.304	2.16308e-65
UBALD1	5.55655e-46	1.11345	0.368	0.221	2.03375e-41
MSANTD4	1.67683e-40	1.11306	0.34	0.203	6.13737e-36
TRMT6	2.3265e-53	1.1125	0.506	0.346	8.51522e-49
EXOC4	1.42551e-46	1.11165	0.375	0.229	5.2175e-42
CERCAM	8.63312e-110	1.11164	0.657	0.451	3.15981e-105
C1orf174	2.00391e-49	1.11136	0.39	0.24	7.3345e-45
PXDN	6.93557e-82	1.1112	0.643	0.458	2.53849e-77
ATP6V0B	2.45542e-271	1.11106	0.933	0.851	8.98707e-267
ZNF692	2.39644e-20	1.11067	0.147	0.076	8.77121e-16
FOXC1	2.84091e-32	1.11065	0.249	0.135	1.0398e-27
NAMPT	1.62563e-201	1.11011	0.964	0.947	5.94997e-197
EZR	4.18379e-26	1.10889	0.25	0.153	1.53131e-21
ZNF787	1.61071e-62	1.10857	0.476	0.3	5.89534e-58
SIX4	1.89626e-16	1.10835	0.115	0.058	6.9405e-12
TBCD	8.35706e-22	1.10828	0.199	0.117	3.05877e-17
SETD3	1.31905e-45	1.10821	0.342	0.196	4.82785e-41
SMCHD1	7.74486e-88	1.10802	0.611	0.417	2.8347e-83
HSPB7	2.0527e-17	1.10715	0.194	0.119	7.51309e-13
PPP3R1	1.6165e-27	1.10714	0.266	0.163	5.91654e-23
DNAJC4	1.35975e-128	1.10704	0.737	0.525	4.97682e-124
CHD4	9.51333e-99	1.107	0.68	0.481	3.48197e-94
TRIM52-AS1	4.4069e-28	1.10661	0.22	0.121	1.61297e-23
ISOC2	9.81604e-131	1.1066	0.739	0.534	3.59277e-126
TSC22D2	2.6661e-41	1.10641	0.352	0.217	9.75821e-37
KLHL15	1.49475e-15	1.10601	0.128	0.069	5.47094e-11
PCBD2	4.16494e-22	1.10593	0.164	0.086	1.52441e-17
SPPL2B	8.35498e-23	1.10557	0.196	0.11	3.05801e-18
NOC4L	7.87759e-45	1.10544	0.337	0.195	2.88328e-40
FBXO4	7.04595e-29	1.10543	0.228	0.124	2.57889e-24
ZNF337	7.84291e-16	1.10535	0.121	0.064	2.87058e-11
CD55	3.73461e-114	1.10526	0.708	0.505	1.3669e-109
ZNF639	1.13237e-52	1.10522	0.373	0.209	4.14457e-48
DNAJC25	7.4913e-51	1.10503	0.395	0.236	2.74189e-46
CXorf38	3.9683e-21	1.10487	0.2	0.119	1.45244e-16
SMYD4	1.44756e-18	1.10475	0.13	0.066	5.2982e-14
FAAP100	3.817e-12	1.1043	0.118	0.069	1.39706e-07
PIP4K2A	1.77681e-23	1.10388	0.225	0.136	6.50332e-19
ZNF629	1.2221e-11	1.10364	0.113	0.066	4.47301e-07
LPP	2.04461e-117	1.10353	0.764	0.598	7.48348e-113
EIF1AD	7.27712e-22	1.10348	0.189	0.107	2.6635e-17
WDR13	1.37284e-125	1.10239	0.692	0.465	5.02472e-121
ATG4B	6.31971e-44	1.10213	0.348	0.203	2.31308e-39
INO80B	8.43643e-49	1.10209	0.349	0.196	3.08782e-44
ITGA3	2.28514e-11	1.10208	0.104	0.059	8.36385e-07
FAM199X	6.01331e-27	1.10196	0.231	0.132	2.20093e-22
TRMT61A	1.02589e-22	1.10178	0.202	0.117	3.75486e-18
TMED2	2.45109e-269	1.10167	0.92	0.809	8.97125e-265
DYNC1H1	1.93542e-147	1.10113	0.816	0.641	7.08382e-143
PACC1	1.0579e-15	1.10088	0.133	0.074	3.87204e-11
AMFR	6.92345e-40	1.10052	0.317	0.184	2.53405e-35
FOXN3	1.10538e-57	1.1005	0.507	0.34	4.0458e-53
ZNF460	3.2159e-14	1.10015	0.112	0.06	1.17705e-09
MAP3K7	9.29815e-47	1.10011	0.395	0.246	3.40322e-42
KIAA1109	1.30043e-50	1.10009	0.462	0.308	4.75969e-46
FMN2	6.77304e-52	1.10003	0.387	0.227	2.479e-47
ALDH6A1	2.30938e-47	1.09986	0.343	0.192	8.45256e-43
EIF1	0	1.09964	0.995	0.998	0
DCP1A	1.90683e-58	1.09896	0.441	0.267	6.97919e-54
HYAL3	2.18702e-12	1.09876	0.125	0.075	8.0047e-08
METTL26	1.02944e-238	1.09841	0.907	0.776	3.76784e-234
PTPN21	1.75847e-15	1.0982	0.125	0.067	6.43617e-11
WDR55	3.60284e-30	1.09782	0.248	0.14	1.31868e-25
AP002360.1	8.67801e-17	1.09766	0.12	0.061	3.17624e-12
RIPOR1	4.07207e-35	1.09762	0.319	0.195	1.49042e-30
AC093323.1	4.96771e-30	1.09734	0.191	0.093	1.81823e-25
ACTR8	7.88603e-28	1.09677	0.268	0.165	2.88636e-23
GTDC1	1.30606e-13	1.09634	0.15	0.092	4.78032e-09
CTNS	5.49105e-20	1.09575	0.171	0.096	2.00978e-15
NAA50	2.24092e-109	1.09573	0.684	0.481	8.20199e-105
ZC3H4	4.00775e-17	1.0957	0.128	0.067	1.46688e-12
PHRF1	8.08436e-22	1.09549	0.175	0.096	2.95896e-17
USP38	4.55108e-21	1.09492	0.194	0.114	1.66574e-16
RICTOR	2.0694e-42	1.09448	0.324	0.185	7.57422e-38
CEP44	2.40619e-32	1.09302	0.27	0.154	8.8069e-28
SF3A1	2.48123e-63	1.09291	0.422	0.241	9.08155e-59
CUX1	3.67967e-69	1.09257	0.548	0.369	1.34679e-64
ARMCX2	5.93068e-62	1.09245	0.468	0.292	2.17069e-57
LRP12	8.32954e-22	1.09207	0.221	0.135	3.0487e-17
SERTAD2	1.40628e-64	1.09203	0.47	0.291	5.14713e-60
RCAN1	8.5932e-33	1.09198	0.421	0.301	3.1452e-28
NARS	8.26108e-170	1.09108	0.823	0.634	3.02364e-165
AFDN	3.06115e-25	1.0908	0.257	0.158	1.12041e-20
TBC1D7	3.67938e-29	1.09002	0.227	0.125	1.34669e-24
SLMAP	1.61159e-34	1.08942	0.319	0.196	5.89857e-30
LCMT1	1.81876e-101	1.08822	0.631	0.419	6.65683e-97
OGA	3.27759e-69	1.08805	0.533	0.347	1.19963e-64
DMXL1	1.52365e-35	1.08786	0.272	0.151	5.57669e-31
SACS	1.58797e-50	1.0871	0.435	0.277	5.81211e-46
C7orf26	3.82177e-23	1.08692	0.171	0.09	1.39881e-18
HPS4	1.11754e-26	1.08687	0.252	0.15	4.0903e-22
ANTXR1	6.81703e-116	1.08684	0.803	0.689	2.4951e-111
VIRMA	1.00779e-64	1.08605	0.494	0.316	3.68862e-60
CNST	1.79577e-31	1.08591	0.266	0.154	6.57271e-27
WIPF2	3.99875e-40	1.08571	0.322	0.187	1.46358e-35
SLC22A18	6.79887e-46	1.08529	0.374	0.227	2.48846e-41
CUL4A	4.52841e-54	1.08495	0.419	0.258	1.65744e-49
PPP1R11	7.52595e-85	1.0836	0.604	0.422	2.75457e-80
SENP1	8.99907e-17	1.08319	0.13	0.069	3.29375e-12
MED14	3.12691e-18	1.08247	0.152	0.084	1.14448e-13
TMEM265	6.70062e-13	1.0824	0.123	0.071	2.45249e-08
TAZ	4.59467e-39	1.08237	0.313	0.18	1.6817e-34
SOAT1	4.97199e-50	1.08232	0.4	0.244	1.8198e-45
SUN2	6.27166e-19	1.08164	0.163	0.091	2.29549e-14
RGS14	2.5614e-13	1.08143	0.127	0.074	9.37499e-09
PTBP3	4.99718e-56	1.08132	0.451	0.282	1.82902e-51
DDX31	1.99735e-12	1.0807	0.109	0.061	7.31049e-08
SPEN	1.60954e-62	1.08064	0.468	0.282	5.89109e-58
SPATA18	1.05309e-15	1.08008	0.134	0.074	3.85442e-11
CHPF2	3.16159e-40	1.07985	0.348	0.214	1.15717e-35
BCL2L13	1.37463e-38	1.07875	0.328	0.196	5.03127e-34
EXOC2	2.22622e-21	1.07872	0.167	0.091	8.14818e-17
SPAST	2.06479e-23	1.07849	0.186	0.101	7.55732e-19
SCRN1	1.13487e-79	1.07828	0.584	0.393	4.15372e-75
OPA1	2.16441e-43	1.07795	0.328	0.185	7.92197e-39
BRD4	9.95253e-138	1.07722	0.792	0.621	3.64273e-133
RASA1	1.15539e-26	1.0769	0.221	0.125	4.22884e-22
ARID2	1.27741e-13	1.07666	0.147	0.089	4.67545e-09
SPAG9	2.62969e-136	1.07657	0.789	0.603	9.62494e-132
UHRF1BP1L	5.1287e-36	1.07645	0.297	0.173	1.87716e-31
SOS2	1.58077e-28	1.07622	0.252	0.146	5.78578e-24
HPS3	7.80729e-29	1.07604	0.23	0.128	2.85755e-24
SLC35A2	2.70593e-31	1.07596	0.284	0.17	9.90398e-27
ARFGEF1	4.98032e-47	1.07587	0.419	0.267	1.82285e-42
MIER3	5.11365e-17	1.0756	0.123	0.063	1.87165e-12
TSN	2.3266e-72	1.07532	0.52	0.335	8.5156e-68
EXOC3	3.66602e-42	1.07504	0.347	0.204	1.3418e-37
SSX2IP	5.00262e-11	1.07486	0.11	0.065	1.83101e-06
SRGAP2B	5.77469e-23	1.07454	0.189	0.105	2.1136e-18
ADCK2	8.43432e-32	1.07447	0.296	0.179	3.08705e-27
SCAPER	3.35497e-19	1.07416	0.168	0.095	1.22795e-14
KDM2A	2.17539e-41	1.07406	0.384	0.242	7.96216e-37
BCL6	3.64692e-50	1.07395	0.431	0.266	1.33481e-45
NAA30	1.87511e-29	1.07381	0.237	0.132	6.86309e-25
PLEKHA3	1.23839e-98	1.07297	0.635	0.427	4.53263e-94
GMPPA	1.94514e-67	1.07291	0.482	0.295	7.11941e-63
CERT1	1.10495e-70	1.07238	0.595	0.436	4.04422e-66
VPS11	1.11084e-22	1.07205	0.187	0.104	4.06579e-18
ARIH1	5.09986e-53	1.07182	0.465	0.308	1.8666e-48
NISCH	5.50881e-22	1.07171	0.225	0.138	2.01628e-17
HCFC1	4.73639e-23	1.07166	0.228	0.138	1.73357e-18
COPB2	6.7739e-235	1.07148	0.895	0.747	2.47931e-230
MAVS	1.66833e-31	1.07146	0.322	0.205	6.10626e-27
RIOX2	6.24182e-46	1.07072	0.363	0.216	2.28457e-41
EXD3	4.28429e-29	1.07061	0.253	0.146	1.56809e-24
DDX18	5.42455e-204	1.07016	0.902	0.803	1.98544e-199
NDUFS1	1.01466e-97	1.07007	0.651	0.45	3.71377e-93
PMS2	1.33976e-23	1.06864	0.242	0.151	4.90367e-19
WDR26	2.71048e-42	1.0685	0.378	0.24	9.92062e-38
ITPR2	8.6903e-32	1.06735	0.303	0.186	3.18074e-27
KCTD18	4.742e-15	1.06718	0.155	0.093	1.73562e-10
RNF113A	8.73543e-62	1.06718	0.48	0.306	3.19725e-57
PIGL	2.74798e-25	1.06715	0.202	0.111	1.00579e-20
WDR48	2.32032e-37	1.06689	0.315	0.185	8.49262e-33
MAPKAPK2	1.62279e-68	1.06665	0.497	0.31	5.93956e-64
EEF2	0	1.06553	0.991	0.994	0
CTSD	2.31266e-214	1.06536	0.936	0.823	8.46457e-210
SLC2A1	6.4368e-14	1.06488	0.117	0.065	2.35593e-09
TRAK1	5.50915e-12	1.06479	0.118	0.069	2.01641e-07
CANX	1.40625e-165	1.0645	0.898	0.805	5.14701e-161
KAT8	3.0833e-44	1.06428	0.39	0.243	1.12852e-39
RALGAPA1	2.17129e-22	1.06377	0.235	0.143	7.94714e-18
HIST1H1D	4.82894e-30	1.06366	0.212	0.108	1.76744e-25
PLEKHM2	2.67939e-65	1.06364	0.501	0.325	9.80682e-61
HLA-F-AS1	8.60231e-26	1.0632	0.187	0.097	3.14853e-21
PPP6R3	9.44993e-32	1.06295	0.298	0.183	3.45877e-27
PSEN1	3.68681e-29	1.0629	0.241	0.137	1.34941e-24
PPP1R37	4.74061e-19	1.0626	0.159	0.088	1.73511e-14
DRG1	1.15914e-92	1.06248	0.646	0.454	4.24256e-88
COP1	3.69263e-26	1.0624	0.231	0.135	1.35154e-21
MFF	1.90017e-161	1.06221	0.806	0.624	6.95482e-157
MTSS1	1.50193e-15	1.06172	0.117	0.061	5.4972e-11
FBXL5	9.61308e-49	1.06156	0.411	0.256	3.51848e-44
LINC01003	1.50611e-15	1.06154	0.108	0.054	5.51252e-11
SNX33	9.03476e-17	1.06142	0.171	0.103	3.30681e-12
MLH1	1.43828e-27	1.06083	0.264	0.16	5.26424e-23
GK5	4.021e-22	1.06025	0.182	0.101	1.47173e-17
SRF	2.77392e-23	1.05968	0.201	0.114	1.01528e-18
NUP133	4.77969e-17	1.05929	0.165	0.096	1.74941e-12
AC010618.3	5.44471e-16	1.05811	0.108	0.054	1.99282e-11
ZBTB43	5.75491e-34	1.05766	0.319	0.198	2.10636e-29
TBC1D10B	4.66115e-24	1.05696	0.257	0.161	1.70603e-19
XPR1	3.20585e-17	1.05695	0.157	0.091	1.17337e-12
DENND1A	1.57083e-07	1.05694	0.119	0.082	0.00574939
LINC00963	9.1197e-62	1.05669	0.469	0.286	3.3379e-57
FARSA	2.50211e-68	1.05654	0.516	0.341	9.15796e-64
EP300	3.38609e-34	1.05645	0.331	0.206	1.23934e-29
GTF3C2	7.66693e-22	1.05624	0.185	0.104	2.80617e-17
ARL1	7.43181e-219	1.05607	0.886	0.729	2.72012e-214
CHFR	1.64181e-13	1.05544	0.12	0.068	6.00921e-09
NANS	1.79229e-146	1.05488	0.794	0.618	6.55995e-142
DENND6A	3.87896e-22	1.05399	0.164	0.086	1.41974e-17
LSM14B	1.81132e-17	1.05339	0.176	0.105	6.62961e-13
CHUK	7.50165e-17	1.05302	0.138	0.075	2.74568e-12
FUBP3	1.68162e-40	1.05292	0.362	0.224	6.15491e-36
CDC42BPA	8.90387e-40	1.0528	0.383	0.247	3.25891e-35
AGO4	2.88743e-11	1.05279	0.106	0.061	1.05683e-06
PPM1F	4.29982e-11	1.05227	0.141	0.092	1.57378e-06
COL5A1	2.21473e-57	1.05189	0.32	0.152	8.10612e-53
SLC50A1	4.58754e-64	1.05184	0.492	0.316	1.67908e-59
FBXO31	6.37694e-12	1.05046	0.128	0.078	2.33402e-07
MTMR4	1.98527e-18	1.05036	0.168	0.096	7.26628e-14
CCNI	0	1.05002	0.976	0.985	0
PTGR2	1.70973e-21	1.04925	0.182	0.102	6.25777e-17
CNOT9	8.5671e-29	1.04921	0.269	0.162	3.13565e-24
PGAM5	1.19939e-14	1.04885	0.147	0.088	4.38987e-10
C5orf38	4.42139e-84	1.04876	0.615	0.434	1.61827e-79
MAPK7	2.6256e-16	1.04784	0.173	0.105	9.60994e-12
NXT1	8.16881e-87	1.04771	0.662	0.476	2.98986e-82
ISG20	9.31892e-22	1.04724	0.181	0.101	3.41082e-17
XRRA1	2.33063e-34	1.04661	0.317	0.191	8.53034e-30
WBP1L	5.18554e-40	1.04634	0.337	0.203	1.89796e-35
IPO7	6.66137e-110	1.04624	0.746	0.561	2.43813e-105
SLC25A16	1.29204e-19	1.04585	0.184	0.107	4.72899e-15
IRAK1	1.99029e-44	1.04546	0.385	0.241	7.28466e-40
ECI1	9.13661e-127	1.04511	0.75	0.546	3.34409e-122
PTK2	8.78658e-47	1.04476	0.408	0.256	3.21598e-42
MED1	4.80541e-45	1.04463	0.354	0.206	1.75883e-40
TRAPPC8	6.85413e-23	1.04357	0.194	0.109	2.50868e-18
MTFR1	1.95336e-19	1.04346	0.22	0.14	7.14948e-15
DCAF13	3.69103e-73	1.0434	0.66	0.511	1.35096e-68
ADAM17	1.03485e-46	1.04282	0.449	0.302	3.78766e-42
MTF1	7.63478e-27	1.04264	0.238	0.139	2.79441e-22
TBC1D10A	7.13548e-18	1.042	0.191	0.116	2.61166e-13
RIF1	1.08814e-57	1.04143	0.518	0.345	3.98271e-53
DXO	1.35181e-24	1.04106	0.215	0.124	4.94774e-20
BRF1	8.56559e-17	1.04057	0.126	0.065	3.13509e-12
LINC02289	6.49227e-22	1.04036	0.149	0.074	2.37623e-17
RREB1	7.45109e-16	1.04034	0.182	0.113	2.72717e-11
ZNHIT2	1.39701e-34	1.03896	0.32	0.196	5.11321e-30
DDX10	3.18136e-28	1.03825	0.336	0.227	1.16441e-23
ZNF276	1.18126e-12	1.03819	0.131	0.079	4.32354e-08
TRIO	4.56568e-26	1.03772	0.281	0.181	1.67109e-21
MAP3K5	1.25546e-51	1.03757	0.484	0.328	4.59512e-47
C5orf22	1.79288e-19	1.03725	0.157	0.085	6.56212e-15
SRP72	1.11551e-223	1.03609	0.897	0.784	4.08289e-219
SART3	5.23016e-29	1.03544	0.282	0.172	1.91429e-24
CDC37L1	9.25883e-55	1.03525	0.438	0.267	3.38882e-50
MPST	3.63723e-151	1.03419	0.823	0.645	1.33126e-146
VIPAS39	1.00601e-19	1.03403	0.165	0.092	3.68211e-15
CPT2	8.19838e-30	1.03286	0.243	0.136	3.00069e-25
GALNT15	6.35891e-85	1.03242	0.814	0.716	2.32742e-80
PAMR1	2.00645e-93	1.03241	0.735	0.562	7.3438e-89
GPAM	2.64656e-18	1.03221	0.153	0.084	9.68668e-14
TMEM63B	6.26126e-14	1.03213	0.15	0.091	2.29169e-09
IDS	4.14129e-69	1.03198	0.567	0.388	1.51575e-64
DIAPH1	2.73681e-34	1.0315	0.339	0.218	1.0017e-29
IGFBP6	3.41701e-118	1.03142	0.908	0.809	1.25066e-113
PIK3CA	1.8059e-35	1.03126	0.331	0.206	6.60979e-31
SOGA1	2.8992e-15	1.03115	0.146	0.085	1.06114e-10
ZNF282	1.00025e-11	1.03095	0.104	0.059	3.66102e-07
PBX2	2.87775e-27	1.03094	0.215	0.116	1.05329e-22
AC005332.6	5.1572e-18	1.03017	0.13	0.067	1.88759e-13
FBXO34	4.89078e-28	1.03012	0.263	0.157	1.79007e-23
RIOK3	2.22973e-70	1.03011	0.564	0.387	8.16104e-66
GATAD2A	8.48052e-37	1.02984	0.345	0.219	3.10396e-32
NUP43	2.72407e-13	1.02968	0.14	0.084	9.97037e-09
BORCS6	1.38092e-21	1.02947	0.185	0.103	5.0543e-17
FAM174C	2.19228e-162	1.02907	0.851	0.687	8.02395e-158
AKAP1	5.22085e-18	1.02893	0.196	0.121	1.91088e-13
STARD3	2.12779e-39	1.02868	0.364	0.226	7.78792e-35
CMTR2	1.10097e-12	1.02781	0.151	0.095	4.02965e-08
USP11	5.02209e-35	1.02758	0.349	0.226	1.83814e-30
GSR	3.64738e-17	1.02758	0.232	0.155	1.33498e-12
RING1	2.63454e-57	1.0274	0.478	0.304	9.64266e-53
EIF1B	1.07522e-206	1.02732	0.917	0.858	3.93542e-202
MAN1B1	1.43294e-52	1.02706	0.463	0.309	5.24472e-48
MKRN1	2.65885e-61	1.02669	0.504	0.323	9.73166e-57
PPTC7	4.36245e-18	1.02613	0.18	0.107	1.5967e-13
HOXD8	1.30509e-47	1.02582	0.378	0.226	4.77674e-43
NIPBL	3.10642e-63	1.02565	0.585	0.428	1.13698e-58
PACS1	3.74232e-33	1.02532	0.322	0.203	1.36973e-28
GSK3B	6.76583e-56	1.02495	0.484	0.319	2.47636e-51
ZNF561	1.1089e-20	1.02494	0.178	0.1	4.05867e-16
PTPRK	3.27268e-23	1.02451	0.222	0.132	1.19783e-18
NGLY1	9.21004e-38	1.02448	0.369	0.239	3.37097e-33
[truncated: 486 more rows]

## Sheet: EC_DEG_d1
	p_val	avg_log2FC	pct.1	pct.2	p_val_adj
LEPR	4.07219e-09	3.99148	0.103	0.015	0.000149046
PER1	7.82213e-09	3.50697	0.143	0.031	0.000286298
BAP1	1.21297e-06	3.04219	0.127	0.033	0.0443961
E4F1	8.81381e-07	3.00187	0.119	0.029	0.0322594
GDF15	1.31783e-06	2.92962	0.349	0.181	0.0482338
ARL5B	8.68018e-07	2.88318	0.135	0.037	0.0317703
ULBP2	1.3634e-07	2.82751	0.135	0.032	0.00499019
NECAP1	3.04237e-07	2.80694	0.119	0.026	0.0111354
MSX1	4.59582e-09	2.73971	0.135	0.026	0.000168212
SIAH2	2.10529e-09	2.7122	0.135	0.025	7.70556e-05
MAGEH1	8.33017e-11	2.62564	0.127	0.018	3.04893e-06
POR	3.30461e-07	2.62323	0.183	0.06	0.0120952
AFTPH	3.95664e-07	2.53321	0.135	0.034	0.0144817
ABCA1	9.90378e-08	2.50595	0.127	0.028	0.00362488
GPR180	2.50771e-07	2.49587	0.167	0.049	0.00917846
C2CD4B	5.11612e-16	2.44275	0.294	0.071	1.87255e-11
BIRC3	4.19014e-12	2.44122	0.262	0.072	1.53363e-07
HERPUD1	1.05109e-25	2.3901	0.5	0.139	3.84711e-21
RASD1	3.20348e-11	2.3728	0.151	0.025	1.17251e-06
GLT8D1	3.76427e-10	2.37127	0.262	0.086	1.37776e-05
MCEE	1.09194e-11	2.34925	0.159	0.028	3.99663e-07
HLA-DPB1	1.57608e-07	2.30578	0.135	0.032	0.00576861
KCNQ1OT1	1.56039e-17	2.26822	0.302	0.065	5.7112e-13
IFRD1	1.20492e-07	2.26718	0.183	0.056	0.00441013
SPSB3	2.87551e-07	2.22683	0.167	0.049	0.0105247
C11orf96	2.83583e-17	2.19546	0.46	0.158	1.03794e-12
SBNO1	4.92058e-11	2.18471	0.286	0.094	1.80098e-06
DEDD2	2.47421e-07	2.18172	0.111	0.023	0.00905585
SLC17A5	4.60931e-11	2.16775	0.214	0.055	1.68706e-06
GOLGA3	3.47692e-12	2.15291	0.317	0.104	1.27259e-07
SEC24D	7.60735e-15	2.1384	0.357	0.109	2.78437e-10
KLHL8	1.08018e-06	2.12788	0.103	0.022	0.0395358
ACKR3	5.89478e-14	2.11711	0.389	0.138	2.15755e-09
RNF113A	9.89221e-07	2.09433	0.127	0.032	0.0362065
NEAT1	2.71867e-16	2.08248	0.952	0.771	9.95059e-12
SMC5	4.38952e-09	2.06906	0.198	0.056	0.000160661
DNAJB9	2.27786e-12	2.04274	0.262	0.071	8.33719e-08
TXNDC11	1.71204e-07	2.03942	0.151	0.04	0.00626624
SELE	1.92233e-17	2.02404	0.508	0.186	7.03593e-13
GOLGA4	1.77788e-23	2.00849	0.619	0.236	6.50723e-19
GOLGA2	2.17726e-17	2.00789	0.468	0.17	7.969e-13
HSPA1A	6.79127e-12	2.00213	0.222	0.053	2.48567e-07
MXD1	1.3434e-06	1.99574	0.159	0.049	0.0491698
G0S2	1.09378e-08	1.98142	0.286	0.107	0.000400335
NKTR	1.02653e-07	1.97373	0.317	0.142	0.00375719
BAG3	7.51644e-15	1.96152	0.389	0.133	2.75109e-10
FKBP10	4.68407e-14	1.95187	0.349	0.109	1.71442e-09
DYRK3	5.77968e-09	1.94643	0.183	0.048	0.000211542
MMP10	4.58873e-14	1.94551	0.429	0.15	1.67952e-09
ZFP36	1.65214e-12	1.9248	0.397	0.15	6.04701e-08
KDELR3	1.59521e-13	1.91488	0.294	0.083	5.83864e-09
GORASP2	9.89024e-10	1.90967	0.302	0.116	3.61993e-05
MINDY2	9.18447e-10	1.90703	0.206	0.056	3.36161e-05
BRD2	4.5609e-14	1.90305	0.444	0.173	1.66933e-09
POFUT2	3.48932e-08	1.89951	0.175	0.048	0.00127713
USP36	3.59244e-08	1.8989	0.222	0.073	0.00131487
SEC24A	1.53385e-11	1.88904	0.23	0.058	5.61404e-07
KCNK6	5.82225e-13	1.88068	0.254	0.064	2.131e-08
NFIL3	1.30467e-07	1.87704	0.183	0.055	0.00477522
TBC1D8B	2.59148e-08	1.87592	0.135	0.029	0.000948507
PIM3	1.92088e-09	1.85748	0.302	0.114	7.0306e-05
CDK2AP2	1.29465e-14	1.85445	0.444	0.172	4.73856e-10
MEG3	3.1652e-18	1.8199	0.611	0.248	1.15849e-13
YIPF2	1.26585e-08	1.81977	0.198	0.058	0.000463315
LINC00632	1.68557e-08	1.81956	0.119	0.022	0.000616935
TNFAIP2	5.21893e-11	1.816	0.444	0.188	1.91018e-06
APEX2	9.79914e-07	1.81053	0.127	0.032	0.0358658
BCL6	3.20302e-07	1.80143	0.183	0.058	0.0117234
DDI2	2.70581e-09	1.79889	0.167	0.039	9.90353e-05
SLC2A3	2.22002e-09	1.78688	0.238	0.076	8.12551e-05
PTGS2	4.38409e-15	1.78298	0.611	0.276	1.60462e-10
SLC38A10	1.881e-07	1.77696	0.246	0.094	0.00688466
SEC23A	9.08964e-14	1.77637	0.357	0.122	3.3269e-09
CITED2	3.42176e-11	1.77009	0.413	0.171	1.2524e-06
NEU1	1.57793e-13	1.76054	0.325	0.1	5.77539e-09
AP3D1	2.35468e-08	1.75854	0.341	0.151	0.000861838
COG3	7.89867e-07	1.75833	0.159	0.047	0.0289099
SNAPC2	3.7371e-07	1.75548	0.175	0.055	0.0136782
INSIG1	4.51257e-12	1.75527	0.405	0.158	1.65165e-07
P3H4	3.78804e-08	1.75002	0.278	0.112	0.00138646
TRIM56	1.00825e-08	1.74591	0.31	0.126	0.00036903
REL	1.35565e-07	1.74289	0.222	0.078	0.00496183
EHD1	3.97427e-07	1.74032	0.262	0.108	0.0145462
MAPKAPK2	5.07881e-07	1.738	0.206	0.075	0.018589
CNKSR3	4.69529e-07	1.70685	0.167	0.05	0.0171852
ALDH18A1	2.26184e-09	1.70348	0.246	0.079	8.27855e-05
PDXDC1	5.74018e-08	1.69637	0.246	0.093	0.00210096
TNFSF15	6.82152e-10	1.68502	0.357	0.149	2.49675e-05
ARF4	3.89919e-21	1.68249	0.722	0.356	1.42714e-16
CCNL1	3.589e-07	1.68085	0.357	0.18	0.0131361
SEC23IP	3.26218e-07	1.6779	0.23	0.088	0.0119399
SPTLC1	1.52033e-11	1.67661	0.302	0.101	5.56457e-07
OSBP	1.15426e-06	1.67063	0.206	0.077	0.0422471
MFSD2A	6.05546e-11	1.6702	0.143	0.023	2.21636e-06
GAK	7.80292e-07	1.6702	0.175	0.056	0.0285595
SMCO4	1.08298e-06	1.66744	0.143	0.04	0.0396381
DAPK3	1.10247e-07	1.66679	0.222	0.078	0.00403515
CFH	1.27763e-07	1.655	0.206	0.069	0.00467626
HSPA5	1.63583e-21	1.64842	0.786	0.448	5.98731e-17
AHI1	1.22583e-09	1.63208	0.302	0.111	4.48668e-05
ICAM1	3.86937e-20	1.62388	0.706	0.318	1.41623e-15
COPA	1.30297e-19	1.62126	0.571	0.219	4.76901e-15
ZFPL1	6.88938e-07	1.61453	0.183	0.061	0.0252158
TTC3	3.71706e-16	1.60645	0.548	0.236	1.36048e-11
GOLT1B	2.85411e-13	1.59504	0.373	0.131	1.04463e-08
CXCL2	1.43982e-10	1.59405	0.817	0.561	5.26989e-06
AC005261.1	1.24327e-06	1.57724	0.175	0.057	0.045505
CDK5RAP3	3.71461e-07	1.57555	0.159	0.046	0.0135958
RNF145	8.36149e-14	1.57549	0.5	0.208	3.06039e-09
NAGK	3.72392e-08	1.57536	0.302	0.127	0.00136299
SRA1	4.80579e-11	1.57313	0.349	0.128	1.75897e-06
SLC35E1	2.31551e-09	1.55714	0.262	0.091	8.47499e-05
SPTY2D1	2.1826e-12	1.55042	0.365	0.132	7.98854e-08
DDIT3	4.07604e-12	1.5217	0.294	0.085	1.49187e-07
YIF1A	2.56573e-13	1.50387	0.508	0.236	9.39084e-09
KLF4	1.06188e-07	1.50365	0.254	0.096	0.00388659
VMP1	1.96327e-08	1.49534	0.508	0.271	0.000718577
SPAG9	2.37782e-10	1.48129	0.492	0.24	8.70307e-06
TUBB2A	4.41506e-07	1.47631	0.254	0.106	0.0161596
VAMP2	6.69005e-07	1.46234	0.278	0.123	0.0244863
BACE2	5.03161e-11	1.45287	0.413	0.172	1.84162e-06
PANK3	2.88307e-07	1.45156	0.246	0.096	0.0105523
COL4A1	8.72811e-08	1.44478	0.619	0.38	0.00319458
PPP1R15A	1.17864e-11	1.44231	0.54	0.255	4.31396e-07
DIS3	8.63739e-08	1.43704	0.294	0.123	0.00316137
GOSR1	2.48645e-10	1.43511	0.325	0.123	9.10066e-06
FAM114A1	2.73884e-12	1.42882	0.437	0.183	1.00244e-07
SURF4	1.99051e-13	1.42211	0.46	0.19	7.28546e-09
GIHCG	4.17942e-09	1.42006	0.206	0.06	0.000152971
SRSF4	6.45293e-10	1.41651	0.452	0.222	2.36184e-05
PRRC1	9.58227e-07	1.41616	0.19	0.067	0.0350721
MBNL2	3.88798e-07	1.41154	0.294	0.131	0.0142304
IER3	3.69603e-12	1.40924	0.794	0.507	1.35278e-07
MAGED1	2.16443e-13	1.40621	0.381	0.136	7.92203e-09
ATP6AP1	6.14819e-07	1.40128	0.333	0.163	0.022503
YME1L1	4.15999e-10	1.38248	0.468	0.222	1.5226e-05
TMF1	8.94007e-14	1.38036	0.397	0.14	3.27215e-09
FTL	1.462e-22	1.37334	0.96	0.96	5.35107e-18
GFPT1	5.63749e-07	1.36306	0.254	0.103	0.0206338
TMEM243	2.62318e-07	1.36056	0.19	0.061	0.00960109
CYSTM1	7.86859e-12	1.35394	0.437	0.182	2.87998e-07
SMIM14	3.49914e-08	1.35253	0.278	0.108	0.00128072
MYADM	9.71434e-08	1.35233	0.357	0.165	0.00355554
VWF	1.80284e-08	1.35181	0.389	0.18	0.000659858
PHLDA2	2.28537e-08	1.34377	0.651	0.412	0.000836467
TMED7	3.52271e-07	1.33882	0.294	0.13	0.0128935
DERL1	1.76958e-09	1.33531	0.302	0.115	6.47685e-05
SEC31A	5.01812e-12	1.33062	0.54	0.267	1.83668e-07
NUFIP2	1.03395e-06	1.31464	0.333	0.165	0.0378435
SERPINH1	1.64048e-10	1.30685	0.508	0.256	6.00433e-06
SUCO	8.85913e-09	1.29745	0.286	0.107	0.000324253
BGN	1.61917e-07	1.29467	0.349	0.163	0.00592631
YIPF5	2.16121e-09	1.28935	0.508	0.272	7.91025e-05
KDELR2	5.69313e-17	1.26248	0.635	0.298	2.08374e-12
RTCB	1.60892e-08	1.26177	0.333	0.141	0.000588881
IFT20	1.95865e-12	1.25512	0.476	0.205	7.16886e-08
TPP1	2.62297e-07	1.2548	0.381	0.196	0.00960033
MT1X	3.91353e-09	1.25426	0.516	0.26	0.000143239
NAMPT	5.91263e-15	1.25072	0.77	0.445	2.16408e-10
CEPT1	2.21903e-07	1.24481	0.135	0.032	0.00812186
TCF4	8.87243e-10	1.24134	0.643	0.356	3.2474e-05
SLC30A5	1.46669e-07	1.23175	0.198	0.063	0.00536824
HSPG2	9.73594e-08	1.225	0.659	0.39	0.00356345
ATP6V1B2	6.45078e-07	1.22058	0.27	0.116	0.0236105
C11orf24	7.68969e-08	1.21367	0.167	0.046	0.0028145
TRA2B	4.11747e-07	1.21297	0.444	0.235	0.0150704
CRLS1	7.65974e-07	1.2019	0.198	0.069	0.0280354
RBBP6	8.50174e-08	1.19344	0.381	0.182	0.00311172
BLZF1	7.65974e-07	1.19234	0.198	0.069	0.0280354
HES1	6.56072e-10	1.18978	0.373	0.151	2.40129e-05
TERF2IP	3.13532e-07	1.18549	0.317	0.147	0.0114756
ANKRD17	2.56968e-07	1.17971	0.341	0.164	0.00940529
TMEM208	1.04932e-09	1.17658	0.389	0.175	3.84062e-05
JUNB	4.0434e-11	1.1725	0.627	0.333	1.47993e-06
DCAF13	6.61293e-09	1.17087	0.31	0.124	0.00024204
XBP1	9.76915e-14	1.17045	0.46	0.178	3.57561e-09
CMPK1	5.25891e-09	1.1689	0.381	0.174	0.000192481
GOLGB1	1.60538e-09	1.16839	0.492	0.244	5.87586e-05
SRP54	4.2082e-12	1.16371	0.468	0.2	1.54024e-07
NFKB1	6.80333e-11	1.14482	0.5	0.242	2.49009e-06
COPE	1.43787e-12	1.14385	0.587	0.284	5.26274e-08
SERP1	7.12875e-17	1.13992	0.77	0.427	2.60919e-12
SLC7A2	2.65162e-12	1.13718	0.706	0.375	9.70519e-08
RCN3	1.29232e-12	1.13632	0.381	0.136	4.73003e-08
RND3	3.43092e-07	1.1328	0.548	0.33	0.0125575
MAGED2	3.67447e-07	1.13212	0.317	0.144	0.0134489
TAF13	4.85441e-09	1.12662	0.262	0.091	0.000177676
HLA-E	3.83775e-15	1.12416	0.754	0.381	1.40465e-10
FKBP14	6.60509e-09	1.11914	0.325	0.133	0.000241753
PAPSS2	3.90472e-07	1.11708	0.405	0.219	0.0142917
ARL2BP	1.00941e-07	1.111	0.373	0.18	0.00369454
ERLEC1	3.99263e-11	1.09964	0.54	0.275	1.46134e-06
P4HB	1.99792e-12	1.09567	0.698	0.386	7.31258e-08
TBC1D23	1.28473e-06	1.08845	0.183	0.062	0.0470224
SEC13	1.18413e-12	1.08717	0.429	0.167	4.33404e-08
ALG2	3.3448e-07	1.08392	0.254	0.102	0.0122423
NANS	7.98245e-11	1.08273	0.365	0.142	2.92166e-06
TNFAIP3	1.71012e-09	1.07806	0.508	0.252	6.25922e-05
HM13	1.3243e-08	1.06629	0.468	0.243	0.000484707
MANF	1.12555e-12	1.04778	0.556	0.261	4.11964e-08
CALU	1.96822e-13	1.04717	0.754	0.421	7.20389e-09
RHOB	2.58768e-11	1.04414	0.611	0.305	9.47117e-07
IMPAD1	3.48039e-08	1.04121	0.357	0.164	0.00127386
DDX17	5.76991e-07	1.03853	0.516	0.295	0.0211184
SLC3A2	6.69409e-07	1.03833	0.381	0.192	0.024501
PJA2	9.38443e-10	1.0334	0.389	0.169	3.43479e-05
SRPRB	3.95551e-09	1.03236	0.341	0.141	0.000144776
ARFGAP3	2.45649e-10	1.0284	0.373	0.149	8.99098e-06
UNC50	1.44424e-08	1.01668	0.254	0.092	0.000528605
SLC39A7	9.93416e-08	1.01121	0.325	0.149	0.003636
SEC16A	6.43001e-07	1.01049	0.198	0.068	0.0235345
PNPLA8	2.63403e-08	1.00033	0.333	0.141	0.000964083
S100A10	3.16045e-18	-1.08954	0.857	0.919	1.15676e-13
MT-ND4	1.23686e-18	-1.32222	0.643	0.81	4.52702e-14
MT-CYB	1.57013e-23	-1.50671	0.659	0.854	5.74683e-19
ISG15	6.47374e-07	-1.65087	0.325	0.494	0.0236945
IFI27	1.35685e-23	-1.70775	0.595	0.854	4.96619e-19
IFI6	3.16494e-07	-2.22549	0.278	0.456	0.011584

## Sheet: EC_DEG_d6
	p_val	avg_log2FC	pct.1	pct.2	p_val_adj
MT-CO2	8.85312e-24	-3.22042	0.451	0.986	3.24033e-19
MT-ND3	9.25595e-24	-3.79505	0.255	0.918	3.38777e-19
MT-CO1	4.42736e-23	-3.41659	0.608	0.986	1.62046e-18
MT-CYB	1.07301e-22	-3.21984	0.451	0.959	3.92733e-18
MT-ATP6	4.46959e-22	-2.98206	0.471	0.973	1.63592e-17
MT-CO3	6.75584e-22	-3.18663	0.49	0.959	2.47271e-17
TSPAN18	1.18139e-20	-4.67928	0.059	0.726	4.32402e-16
CLU	2.76496e-20	-4.17158	0.245	0.849	1.012e-15
RAMP2	7.27241e-20	-3.2635	0.108	0.767	2.66178e-15
IFITM3	2.01834e-19	-1.83919	0.569	1	7.38732e-15
GIMAP7	2.58254e-19	-3.23496	0.039	0.685	9.45234e-15
CD34	5.1704e-19	-4.16107	0.029	0.658	1.89242e-14
CLEC14A	5.79291e-19	-2.83624	0.294	0.863	2.12026e-14
MT-ND4	2.73904e-18	-2.70004	0.343	0.89	1.00251e-13
STMN1	1.32518e-17	-2.93108	0.225	0.863	4.85028e-13
MT2A	1.47673e-17	2.18552	0.98	0.959	5.40499e-13
MAN1C1	1.78936e-17	-5.82213	0.01	0.575	6.54925e-13
S100A10	1.80107e-17	-2.18761	0.696	0.973	6.5921e-13
FAM167B	2.31233e-17	-3.81842	0.069	0.671	8.46337e-13
LAP3	2.60497e-17	-2.24692	0.304	0.849	9.53447e-13
MT-ND5	4.02791e-17	-2.34448	0.304	0.904	1.47426e-12
MARCKSL1	1.64995e-15	-1.95072	0.324	0.877	6.03897e-11
SOX18	3.07184e-15	-2.85911	0.147	0.726	1.12432e-10
MT-ND1	4.14602e-15	-1.88539	0.49	0.89	1.51749e-10
BGN	5.60599e-15	-2.81786	0.196	0.753	2.05185e-10
RNASE1	6.41897e-15	-1.83308	0.294	0.89	2.34941e-10
LXN	7.11423e-15	-2.47465	0.225	0.767	2.60388e-10
RFK	7.79331e-15	-1.80269	0.265	0.795	2.85243e-10
HOMER3	7.90401e-15	-1.64036	0.314	0.877	2.89295e-10
TCN2	8.12992e-15	-2.47539	0.196	0.753	2.97563e-10
LDB2	1.053e-14	-2.49338	0.118	0.685	3.8541e-10
GIMAP4	1.38129e-14	-1.78487	0.147	0.712	5.05567e-10
CAVIN2	1.56166e-14	-2.37505	0.206	0.753	5.71584e-10
MT-ND4L	2.91706e-14	-1.49811	0.196	0.808	1.06767e-09
LTBP2	3.6702e-14	-2.76304	0.137	0.671	1.34333e-09
VWF	6.78798e-14	-1.64226	0.225	0.808	2.48447e-09
ARL6IP1	8.55637e-14	-1.27845	0.314	0.836	3.13172e-09
APOD	1.25947e-13	-3.33995	0.118	0.658	4.60979e-09
MEF2C	1.3992e-13	-1.92348	0.137	0.658	5.12122e-09
BMERB1	1.46024e-13	-2.96848	0.088	0.603	5.34463e-09
ECSCR	1.71533e-13	-1.63637	0.412	0.877	6.27827e-09
IGFBP4	2.44315e-13	-1.74971	0.363	0.863	8.94216e-09
MT-ND6	2.50702e-13	-2.88811	0.127	0.671	9.17593e-09
NRARP	4.38505e-13	-2.38736	0.157	0.699	1.60497e-08
SPRY1	4.64058e-13	-2.20283	0.059	0.562	1.6985e-08
HNRNPM	7.1411e-13	-2.03062	0.206	0.74	2.61371e-08
PECAM1	7.27802e-13	-1.40746	0.451	0.918	2.66383e-08
MT-ATP8	7.75872e-13	-2.63975	0.118	0.644	2.83977e-08
LMO2	9.54585e-13	-1.36919	0.108	0.63	3.49388e-08
TMSB4X	1.13781e-12	-1.05646	0.961	1	4.16451e-08
MTUS1	1.55198e-12	-1.13423	0.333	0.863	5.68041e-08
COMMD1	1.56265e-12	-1.18744	0.186	0.74	5.71945e-08
LIMS1	1.66114e-12	-1.38548	0.363	0.863	6.07994e-08
TIE1	2.59787e-12	-1.89267	0.245	0.795	9.50847e-08
PSIP1	2.78923e-12	-1.74238	0.235	0.74	1.02089e-07
NASP	2.85203e-12	-1.71843	0.245	0.795	1.04387e-07
GIMAP1	3.06892e-12	-2.92778	0.088	0.562	1.12326e-07
FLI1	4.40176e-12	-1.26104	0.088	0.575	1.61109e-07
ELK3	5.08231e-12	-1.51789	0.206	0.699	1.86018e-07
DYNLL1	5.12584e-12	-1.24916	0.529	0.959	1.87611e-07
GNG11	7.84184e-12	-1.31717	0.676	0.959	2.87019e-07
BMX	9.16568e-12	-1.54649	0.255	0.767	3.35473e-07
TFPI	9.94636e-12	-1.78059	0.48	0.877	3.64047e-07
TM2D2	1.05691e-11	-2.31266	0.176	0.671	3.8684e-07
IFITM2	1.09237e-11	-1.18503	0.5	0.945	3.99818e-07
TXN2	1.11133e-11	-1.51952	0.265	0.808	4.06756e-07
FN1	1.4462e-11	-1.51274	0.529	0.932	5.29322e-07
CCL14	1.52904e-11	-2.86156	0.137	0.603	5.59644e-07
HMGN3	1.55591e-11	-1.54506	0.275	0.795	5.69478e-07
CARHSP1	1.67235e-11	-1.2939	0.216	0.712	6.12097e-07
MYH10	1.79496e-11	-2.88987	0.118	0.589	6.56972e-07
TAF11	1.88782e-11	-2.9332	0.118	0.589	6.90962e-07
EBPL	2.03529e-11	-1.64554	0.196	0.685	7.44938e-07
PTMS	2.19148e-11	-1.38825	0.461	0.89	8.02105e-07
CAVIN3	2.19852e-11	-1.18589	0.225	0.74	8.0468e-07
SELENON	2.39519e-11	-1.48419	0.245	0.74	8.76664e-07
DECR1	2.8013e-11	-1.64797	0.225	0.712	1.0253e-06
FBN1	2.88563e-11	-1.79419	0.216	0.685	1.05617e-06
TNFSF10	2.95545e-11	-1.49457	0.137	0.63	1.08172e-06
FAM43A	3.23551e-11	-1.61211	0.265	0.808	1.18423e-06
MMRN2	3.30715e-11	-1.82424	0.225	0.74	1.21045e-06
RHOC	3.33814e-11	-1.23413	0.422	0.959	1.22179e-06
KDR	4.42546e-11	-1.71322	0.186	0.671	1.61976e-06
MPZL2	4.61003e-11	-2.21027	0.176	0.63	1.68732e-06
CAPNS1	4.84281e-11	-1.834	0.265	0.767	1.77252e-06
TCF15	5.85551e-11	-4.47126	0.02	0.411	2.14317e-06
PRCP	6.11958e-11	-1.10619	0.314	0.808	2.23983e-06
LEPR	6.26519e-11	-3.09884	0.078	0.507	2.29312e-06
ARL2	6.73924e-11	-1.24214	0.304	0.822	2.46663e-06
HNRNPA0	7.22562e-11	-1.38589	0.275	0.781	2.64465e-06
FNBP1L	7.74242e-11	-1.20659	0.186	0.685	2.8338e-06
INKA1	1.27258e-10	-3.94603	0.039	0.425	4.65775e-06
DAPK1	1.55317e-10	-1.35496	0.069	0.493	5.68477e-06
TMEM44	1.57848e-10	-2.56084	0.098	0.548	5.77739e-06
HYAL2	1.74211e-10	-1.57519	0.363	0.863	6.37629e-06
ADAM15	1.80553e-10	-1.03017	0.255	0.74	6.60842e-06
FAM124B	1.81662e-10	-4.14935	0.029	0.411	6.64903e-06
UBE2E3	1.8804e-10	-1.44442	0.225	0.671	6.88247e-06
DIPK2B	2.12531e-10	-1.38298	0.147	0.616	7.77886e-06
LYVE1	2.24802e-10	-4.01457	0.098	0.507	8.22798e-06
PRSS2	2.3274e-10	-7.47279	0	0.342	8.51851e-06
IL3RA	2.52186e-10	-2.79464	0.088	0.507	9.23027e-06
LIMCH1	3.02537e-10	-1.40878	0.049	0.466	1.10731e-05
WFS1	3.21753e-10	-1.53082	0.069	0.493	1.17765e-05
ARRB1	3.41142e-10	-2.2417	0.127	0.575	1.24861e-05
ARPC4	3.41528e-10	-1.01441	0.265	0.781	1.25003e-05
SERPINE1	3.48273e-10	2.30756	0.784	0.726	1.27471e-05
FLRT2	4.52137e-10	-2.40081	0.098	0.521	1.65487e-05
PBDC1	4.74448e-10	-1.3455	0.196	0.658	1.73653e-05
TACC1	4.82999e-10	-1.34441	0.304	0.781	1.76783e-05
EGFL7	4.87538e-10	-1.15907	0.412	0.877	1.78444e-05
KANK3	5.32463e-10	-2.07238	0.137	0.575	1.94887e-05
AQP1	5.96603e-10	-5.99321	0	0.329	2.18363e-05
MAST4	8.01541e-10	-1.14112	0.186	0.658	2.93372e-05
H2AFX	8.75229e-10	-2.52178	0.147	0.562	3.20342e-05
ETS2	1.01207e-09	-1.27937	0.235	0.671	3.70428e-05
TP53I11	1.02184e-09	-3.95546	0.059	0.425	3.74004e-05
GCHFR	1.02359e-09	-2.27025	0.078	0.479	3.74643e-05
LHFPL6	1.07378e-09	-3.10525	0.088	0.493	3.93015e-05
ACKR4	1.15155e-09	-4.90003	0.01	0.342	4.21479e-05
CAV1	1.21492e-09	-1.07686	0.569	0.932	4.44674e-05
TSPAN4	1.22933e-09	-1.1249	0.333	0.767	4.49949e-05
PRXL2A	1.25717e-09	-1.10073	0.373	0.863	4.60136e-05
LARP7	1.34521e-09	-1.3024	0.167	0.616	4.9236e-05
NNMT	1.38226e-09	-1.39202	0.422	0.863	5.05919e-05
KLHDC8B	1.44264e-09	-1.67904	0.108	0.521	5.28021e-05
POLR2A	1.44537e-09	-1.98074	0.176	0.616	5.29019e-05
AC007998.3	1.47944e-09	-1.03876	0.137	0.575	5.4149e-05
DUT	1.52009e-09	-1.00636	0.294	0.781	5.56369e-05
PREX2	1.55122e-09	-2.04906	0.088	0.493	5.67762e-05
ADD3	1.61735e-09	-1.99255	0.147	0.575	5.91966e-05
ADCY4	1.66294e-09	-2.09316	0.108	0.521	6.08654e-05
PLEKHG1	1.76193e-09	-3.72206	0.059	0.438	6.44884e-05
GRK5	2.05313e-09	-1.63475	0.078	0.479	7.51466e-05
TSPAN6	2.07972e-09	-2.39345	0.118	0.521	7.612e-05
CLDN5	2.09249e-09	-1.34735	0.569	0.904	7.65872e-05
GGT5	2.14769e-09	-1.88811	0.157	0.575	7.86078e-05
GALNT1	2.17602e-09	-1.57008	0.314	0.781	7.96446e-05
PAFAH1B3	2.3837e-09	-3.13978	0.118	0.493	8.72458e-05
N4BP3	2.59391e-09	-2.5568	0.059	0.438	9.49398e-05
C1orf54	2.78787e-09	-3.31368	0.127	0.493	0.000102039
HAPLN3	2.79105e-09	-3.55939	0.02	0.356	0.000102155
CSGALNACT1	2.89056e-09	-4.15557	0.01	0.329	0.000105797
HSPA5	3.03791e-09	1.9489	0.824	0.863	0.000111191
NOP56	3.28166e-09	-1.71079	0.255	0.685	0.000120112
SESN3	3.80899e-09	-5.35898	0	0.301	0.000139413
ALYREF	4.3764e-09	-2.5597	0.176	0.575	0.000160181
CFI	4.75941e-09	-2.96019	0.088	0.466	0.000174199
FAM89A	5.1641e-09	-1.46631	0.039	0.397	0.000189011
ESAM	6.26338e-09	-1.81337	0.255	0.658	0.000229246
KCTD12	6.42261e-09	-1.40066	0.265	0.712	0.000235074
LINC00520	6.44093e-09	4.58918	0.5	0.11	0.000235745
TNFAIP8L1	7.03037e-09	-1.44429	0.098	0.493	0.000257319
MIR205HG	7.08188e-09	4.05629	0.569	0.178	0.000259204
CMTM3	7.16151e-09	-1.99603	0.176	0.63	0.000262119
KPNA2	7.66936e-09	-1.02216	0.176	0.616	0.000280706
LY6E	7.67114e-09	-1.12839	0.324	0.795	0.000280771
FABP4	8.09106e-09	-4.40031	0.029	0.356	0.000296141
FUNDC2	8.19555e-09	-1.1993	0.206	0.658	0.000299965
PIR	8.80207e-09	-1.50168	0.245	0.671	0.000322165
SELENOH	9.88357e-09	-1.07623	0.402	0.89	0.000361748
CCDC34	1.19239e-08	-2.11135	0.078	0.452	0.000436428
ITGA6	1.31547e-08	-1.81749	0.235	0.658	0.000481477
PHF14	1.34857e-08	-1.20322	0.176	0.575	0.00049359
COPS6	1.35122e-08	-1.48012	0.314	0.753	0.000494558
YTHDF2	1.3809e-08	-1.32166	0.245	0.726	0.000505423
JAM3	1.93607e-08	-1.29642	0.196	0.616	0.00070862
CRYBG1	1.99836e-08	-2.23096	0.069	0.411	0.00073142
COA3	2.02511e-08	-1.9953	0.245	0.685	0.000741211
CRIP2	2.29156e-08	-1.08253	0.333	0.795	0.000838733
CFH	2.3848e-08	-2.04655	0.167	0.562	0.000872862
C17orf58	2.42818e-08	-3.48333	0.029	0.342	0.00088874
DCN	2.47241e-08	-1.90609	0.255	0.726	0.000904927
CYTL1	2.70175e-08	-2.89514	0.059	0.397	0.000988869
MRPL1	2.72987e-08	-2.33978	0.137	0.534	0.00099916
DHX9	2.79292e-08	-1.14182	0.186	0.589	0.00102224
MAGI1	3.14833e-08	-1.3813	0.059	0.411	0.00115232
HEXIM1	3.36569e-08	-1.41868	0.118	0.507	0.00123188
TUBB4B	3.47522e-08	-1.23046	0.373	0.836	0.00127197
SYNCRIP	3.64663e-08	-1.19896	0.324	0.781	0.0013347
MGAT5	3.80764e-08	-1.41516	0.118	0.493	0.00139363
SVIP	3.89017e-08	-1.29043	0.245	0.685	0.00142384
FADS3	3.96948e-08	-1.358	0.284	0.699	0.00145287
SDF2	4.04242e-08	-1.77184	0.216	0.616	0.00147957
DERA	4.04418e-08	-3.21577	0.098	0.452	0.00148021
MANSC1	4.22617e-08	-2.23472	0.127	0.493	0.00154682
ITPA	4.47883e-08	-2.20431	0.206	0.575	0.0016393
ANGPTL2	4.53202e-08	-2.24983	0.069	0.425	0.00165876
LHX6	4.53363e-08	-3.8434	0.029	0.329	0.00165935
PPP1R16B	4.82052e-08	-1.86598	0.02	0.315	0.00176436
CNN3	4.93648e-08	-1.31498	0.304	0.699	0.0018068
TM4SF18	5.36343e-08	-1.13173	0.206	0.63	0.00196307
CDC42EP5	5.61267e-08	-1.21685	0.373	0.863	0.00205429
INHBB	5.73436e-08	-4.86221	0	0.26	0.00209883
PDGFD	5.73436e-08	-4.0305	0	0.26	0.00209883
TCEAL1	5.87359e-08	-2.74553	0.078	0.411	0.00214979
LBR	6.221e-08	-1.45637	0.127	0.493	0.00227695
C20orf204	6.40988e-08	-3.90823	0.02	0.301	0.00234608
NUAK1	6.72594e-08	-1.12359	0.176	0.589	0.00246176
PTPRM	7.00493e-08	-1.17367	0.147	0.548	0.00256387
SOD2	7.67357e-08	1.52888	0.863	0.808	0.0028086
ODF2L	8.11408e-08	-1.38836	0.206	0.603	0.00296984
GPS2	8.27672e-08	-1.65306	0.186	0.575	0.00302936
EFNB1	8.90448e-08	-1.05357	0.137	0.507	0.00325913
LPCAT2	8.91073e-08	-1.99404	0.108	0.452	0.00326142
TMEM203	9.80465e-08	-2.45253	0.078	0.411	0.0035886
TMEM88	9.80465e-08	-2.65845	0.078	0.411	0.0035886
PSMD10	1.00382e-07	-1.84554	0.088	0.425	0.00367408
GPR146	1.01471e-07	-4.19776	0.01	0.274	0.00371392
NQO1	1.05667e-07	-1.12297	0.314	0.753	0.0038675
CCDC12	1.1224e-07	-1.55152	0.225	0.644	0.0041081
NFIB	1.2355e-07	-1.02636	0.392	0.753	0.00452204
DIPK2A	1.29958e-07	-1.30376	0.088	0.438	0.00475659
AFAP1L1	1.31571e-07	-2.01292	0.098	0.452	0.00481563
TRAF3IP2	1.3288e-07	-1.79726	0.088	0.438	0.00486353
EFCAB14	1.36217e-07	-1.5107	0.137	0.493	0.00498567
A2M	1.39125e-07	-4.77142	0	0.247	0.00509212
GTF2I	1.54467e-07	-1.03069	0.304	0.685	0.00565364
GIMAP6	1.55101e-07	-2.90094	0.078	0.411	0.00567685
LIMD2	1.62319e-07	-2.40625	0.078	0.411	0.00594104
TNS2	1.63245e-07	-3.55186	0.039	0.329	0.00597491
PGD	1.69085e-07	-1.21631	0.245	0.671	0.00618868
MAFB	1.74442e-07	-1.30406	0.049	0.356	0.00638475
TSPAN5	1.74627e-07	-1.23077	0.245	0.644	0.00639151
SENCR	1.87462e-07	-3.1354	0.029	0.315	0.00686129
DCTPP1	2.05415e-07	-1.98225	0.157	0.521	0.0075184
PSMG2	2.13112e-07	-1.25786	0.206	0.589	0.00780011
CPNE2	2.25168e-07	-2.13632	0.137	0.479	0.00824138
MECOM	2.30494e-07	-2.15132	0.108	0.452	0.00843629
ABLIM1	2.32992e-07	-3.20072	0.098	0.425	0.00852775
TCTEX1D2	2.47936e-07	-2.0756	0.206	0.562	0.0090747
RALGAPA2	2.48835e-07	-1.64566	0.225	0.603	0.00910759
CTBP2	2.53473e-07	-1.32901	0.225	0.603	0.00927737
ZNF326	2.59146e-07	-2.41344	0.088	0.411	0.00948501
PALD1	2.7055e-07	-2.84725	0.029	0.315	0.00990242
TULP4	2.78566e-07	-2.6944	0.069	0.384	0.0101958
SNRK	2.84542e-07	-1.25362	0.265	0.658	0.0104145
ABCA6	2.86559e-07	-3.64627	0.029	0.301	0.0104884
NAA20	3.11039e-07	-1.18612	0.265	0.658	0.0113843
UBTF	3.28776e-07	-1.4692	0.206	0.562	0.0120335
POSTN	3.34717e-07	-6.08666	0	0.233	0.012251
PEF1	3.75055e-07	-1.46263	0.098	0.425	0.0137274
CENPW	3.76741e-07	-2.22194	0.088	0.411	0.0137891
FBLN1	3.87335e-07	-1.86152	0.118	0.479	0.0141769
RGCC	4.05006e-07	-1.00979	0.343	0.753	0.0148236
PCDH12	4.36056e-07	-2.04202	0.059	0.356	0.0159601
CLPTM1L	4.46226e-07	-2.02228	0.157	0.507	0.0163323
THRAP3	4.66092e-07	-1.08417	0.304	0.685	0.0170594
ASPH	4.73538e-07	-1.17899	0.225	0.589	0.017332
RCC2	5.105e-07	-2.24245	0.108	0.438	0.0186848
PYCARD	5.1769e-07	-1.11497	0.176	0.521	0.018948
CCDC88C	5.33732e-07	-2.9598	0.039	0.315	0.0195351
NOTCH1	5.38187e-07	-1.38915	0.137	0.493	0.0196982
AP1S2	5.41058e-07	-1.32439	0.225	0.616	0.0198033
MMRN1	5.55823e-07	-1.27462	0.451	0.808	0.0203437
ST3GAL5	5.61068e-07	-3.07214	0.059	0.342	0.0205356
RGS3	5.63438e-07	-1.38434	0.186	0.548	0.0206224
EFEMP1	5.65358e-07	-1.2501	0.441	0.849	0.0206927
GFOD2	5.80897e-07	-2.40078	0.078	0.384	0.0212614
CCN2	5.80972e-07	-1.52447	0.353	0.753	0.0212641
LYL1	6.5946e-07	-1.70011	0.176	0.534	0.0241369
CD200	6.779e-07	-2.6891	0.02	0.274	0.0248118
CYYR1	6.81591e-07	-2.52911	0.069	0.37	0.0249469
SLC35B1	6.91083e-07	-2.01332	0.186	0.521	0.0252943
TSPAN9	7.20558e-07	-1.11958	0.098	0.411	0.0263731
PNKD	7.50705e-07	-1.53689	0.225	0.63	0.0274766
MMAB	7.88548e-07	-1.41856	0.118	0.466	0.0288616
NTHL1	8.53624e-07	-2.90471	0.118	0.438	0.0312435
CGGBP1	8.59683e-07	-1.37665	0.225	0.575	0.0314653
TXNDC12	8.62461e-07	-1.26119	0.186	0.548	0.0315669
FRY	8.75088e-07	-1.26671	0.059	0.356	0.0320291
ITPKB	8.95952e-07	-2.85805	0.059	0.342	0.0327927
BPTF	9.17233e-07	-1.08476	0.265	0.658	0.0335716
TPST2	9.57098e-07	-2.24857	0.176	0.534	0.0350307
EPHA4	9.66519e-07	-3.19074	0.039	0.301	0.0353756
SLCO2A1	1.02819e-06	-2.32793	0.01	0.247	0.0376329
NMI	1.02915e-06	-1.72788	0.216	0.575	0.0376678
COL4A5	1.06804e-06	-1.63909	0.049	0.329	0.0390912
HDGF	1.15757e-06	-1.03966	0.294	0.712	0.0423683
UBE2Q1	1.20032e-06	-1.62219	0.265	0.63	0.0439328
TRIAP1	1.22531e-06	-1.26014	0.225	0.575	0.0448475
FRG1	1.29949e-06	-1.46842	0.196	0.562	0.0475626

## Sheet: mono_DEG_d1b
	avg_log2FC	pct.1	pct.2	p_val_adj
MT1G	5.95892	0.21	0.016	1.46472957954146e-29
IL23A	3.7975	0.198	0.034	2.55127286812952e-20
HSPA5	3.09633	0.748	0.263	6.58018734305318e-106
HYOU1	2.8555	0.208	0.051	2.90771774770276e-17
DNAJB9	2.72986	0.165	0.036	4.06282288053256e-13
CDK2AP2	2.66226	0.181	0.043	2.95478110637061e-14
NUCB2	2.63524	0.349	0.079	4.52524111390413e-36
GOLGA2	2.61329	0.247	0.071	6.40153661344204e-19
SDF2L1	2.60559	0.323	0.095	1.00189918667524e-27
DNAJB11	2.57686	0.234	0.069	3.33778172125879e-17
PRRC1	2.49257	0.111	0.027	1.76416487802387e-06
SEC24D	2.4691	0.194	0.049	1.05130045555495e-14
SEC23B	2.45532	0.109	0.034	9.51612920656406e-05
MANF	2.42701	0.346	0.101	5.85385471360803e-30
GOLGA3	2.36009	0.113	0.036	7.89970883396517e-05
CRELD2	2.31261	0.131	0.028	2.6378912141641e-09
GFPT1	2.27294	0.16	0.056	1.68820626348833e-07
HSPA13	2.24816	0.148	0.047	1.36894618040808e-07
PGM3	2.21793	0.103	0.028	7.78515150599141e-05
SURF4	2.17981	0.225	0.088	2.56699189168144e-11
IBTK	2.16861	0.117	0.038	6.47890899467045e-05
ARF4	2.14731	0.529	0.185	3.04901119648176e-50
DDIT3	2.14596	0.117	0.043	0.000854052
GJB2	2.12643	0.229	0.088	1.12384157880413e-11
SUCO	2.10143	0.135	0.04	4.81796989667689e-07
TTC3	2.04599	0.245	0.082	9.46715483791773e-15
SLC39A7	2.04268	0.116	0.038	0.00012657
PDIA4	2.01233	0.319	0.105	3.8938987265426e-22
G0S2	1.97259	0.808	0.412	2.64506614181242e-82
HERPUD1	1.96352	0.35	0.152	1.09098165407169e-19
HLA-DQA1	1.94589	0.157	0.082	0.0207692
IL6	1.92937	0.448	0.234	6.56888664367904e-20
SLC35B1	1.91024	0.134	0.052	0.000228037
ZFAND2A	1.90919	0.109	0.045	0.0294007
KCNQ1OT1	1.88146	0.1	0.028	0.000280632
SEC61A1	1.8699	0.157	0.065	3.73048351306817e-05
SELENOK	1.86922	0.439	0.21	3.86625104201809e-25
SRP54	1.86727	0.221	0.088	3.57688593942263e-10
SLC1A2	1.85815	0.108	0.03	3.84861457019e-05
TMF1	1.83114	0.187	0.074	1.49858747164692e-07
HSP90B1	1.8218	0.785	0.439	4.85578313656675e-73
LPCAT1	1.78674	0.142	0.062	0.00237728
SEL1L	1.766	0.145	0.061	0.000388992
SEC13	1.76145	0.133	0.053	0.000893112
TMED9	1.74834	0.237	0.1	3.37984689069557e-10
ERLEC1	1.74261	0.296	0.12	3.10042479067857e-15
GOLT1B	1.72096	0.147	0.06	0.000178778
DNAJC1	1.7047	0.211	0.087	1.59565460027764e-08
PLPP5	1.68825	0.122	0.049	0.00474524
ACSL5	1.68587	0.189	0.084	5.06448909173693e-06
KDELR2	1.68199	0.313	0.144	3.79416051320472e-14
SGPP2	1.65921	0.158	0.079	0.00566773
ARL1	1.64653	0.145	0.054	4.64568941661869e-05
GOLGA4	1.62524	0.256	0.119	2.82130947486845e-09
PTGS2	1.61941	0.345	0.193	3.38480102605287e-09
PRNP	1.61385	0.135	0.052	0.000328075
SEC31A	1.60958	0.295	0.136	2.56233837173849e-12
TAF13	1.59483	0.117	0.045	0.00489876
MT1X	1.58186	0.501	0.29	9.21894160703052e-21
SRPRA	1.57607	0.265	0.127	1.84326270151479e-09
PDIA3	1.56477	0.583	0.324	1.55042084436297e-34
PMM2	1.54597	0.13	0.054	0.00449305
TMED5	1.53706	0.274	0.14	6.84640325914731e-09
ACBD3	1.53456	0.193	0.097	0.000177418
PJA2	1.51422	0.223	0.122	9.00487764255072e-05
TMEM208	1.51016	0.229	0.126	5.38019085771277e-05
SEC11C	1.50265	0.156	0.075	0.0070437
HLA-F	1.50159	0.196	0.105	0.00097112
SERP1	1.49613	0.484	0.26	1.88608217949409e-23
CXCL8	1.492	0.979	0.86	5.51197311207923e-75
CALU	1.46894	0.329	0.163	2.1878731403517e-12
IL2RA	1.4587	0.341	0.172	8.80906704577409e-13
DDX60L	1.44853	0.185	0.091	0.000262816
SSR1	1.4195	0.181	0.095	0.00286686
NUS1	1.41759	0.228	0.126	0.000130296
SELENOS	1.41421	0.529	0.304	1.19674129825809e-25
RNF145	1.40633	0.287	0.149	1.210730208489e-08
TNFAIP6	1.39455	0.837	0.552	1.41028607137717e-51
SRP72	1.3903	0.194	0.108	0.00398233
OSTC	1.37538	0.329	0.163	3.48420774773172e-12
MYDGF	1.37413	0.246	0.136	3.15621832094249e-05
CD55	1.36547	0.546	0.321	3.70518496013214e-25
SEC22B	1.35459	0.208	0.104	5.96784292691059e-05
MORF4L2	1.35354	0.225	0.109	3.58808596765695e-06
PDIA6	1.3098	0.368	0.211	7.87746682777067e-11
THBS1	1.3021	0.942	0.778	2.40967524548463e-74
TRAM1	1.30162	0.324	0.187	1.74381713895748e-08
DNAJC3	1.27949	0.353	0.215	8.65858655587119e-09
EREG	1.27634	0.712	0.444	1.2546814619571e-33
SPTY2D1	1.26231	0.172	0.093	0.0285375
UFM1	1.26044	0.366	0.228	1.28837181870885e-08
XBP1	1.24478	0.354	0.21	2.14339423421371e-09
IL1RN	1.24129	0.224	0.133	0.0103036
ATF4	1.23775	0.27	0.165	0.000199306
TMED10	1.23697	0.242	0.145	0.00142962
VEGFA	1.23115	0.203	0.118	0.0235065
TMEM120A	1.22939	0.229	0.131	0.000753586
TMED2	1.22294	0.257	0.136	4.82550677799945e-06
CXCL2	1.21651	0.813	0.582	4.3264559911407e-40
SELENOM	1.21043	0.165	0.076	0.00180957
RABAC1	1.19525	0.407	0.241	7.13459835720156e-12
COPA	1.19035	0.229	0.137	0.0050158
TFG	1.18933	0.16	0.076	0.00780953
B4GALT5	1.16936	0.252	0.162	0.00485898
SEC61G	1.14833	0.737	0.551	5.7709151405947e-35
BCL2A1	1.14654	0.292	0.19	0.000769405
CCR7	1.14008	0.314	0.185	7.14003968161167e-06
HLA-DRA	1.1289	0.251	0.153	0.00234494
CD83	1.12748	0.25	0.166	0.0358385
SPCS2	1.12058	0.463	0.302	3.26355299317822e-12
SSR2	1.10482	0.378	0.249	1.19002830769524e-07
CXCL5	1.1024	0.389	0.277	0.000273761
MET	1.09741	0.335	0.22	1.46270223975099e-05
WARS	1.0954	0.208	0.124	0.0354636
DOCK4	1.09054	0.194	0.111	0.0335616
CXCL3	1.08691	0.655	0.449	6.27115182454603e-20
FCGR2A	1.08132	0.233	0.144	0.0152191
LMAN1	1.05908	0.219	0.123	0.00340958
P4HB	1.05504	0.356	0.24	4.76409920882235e-06
CYCS	1.05318	0.329	0.205	5.98721638589272e-06
RAB1A	1.04972	0.248	0.166	0.0385184
IDO1	1.03844	0.453	0.289	4.17479297627806e-10
COPB1	1.03584	0.243	0.158	0.0385977
SSR4	1.02342	0.506	0.372	1.7458369853397e-11
LAPTM4A	1.00847	0.266	0.177	0.015544
GK	1.00734	0.345	0.262	0.00911059
PSTPIP2	1.00698	0.323	0.216	0.000380596
HM13	0.995628	0.322	0.21	0.000137362
CCL20	0.992823	0.51	0.352	7.09656535528916e-08
TSC22D1	0.971944	0.34	0.247	0.0187014
CANX	0.965237	0.375	0.273	0.00012184
SAMSN1	0.951706	0.746	0.503	5.40748731751703e-27
SPCS3	0.945481	0.347	0.246	0.000336022
DAD1	0.942723	0.351	0.24	9.8430675284977e-05
LITAF	0.936983	0.502	0.333	6.00335516900532e-12
EIF1B	0.926417	0.311	0.219	0.015261
SEC61B	0.921516	0.574	0.427	1.42885676064658e-12
SNX9	0.914772	0.409	0.282	1.76338264689384e-06
ZFP36	0.906435	0.367	0.273	0.00660135
IL1B	0.899129	0.763	0.65	5.50182269145379e-12
C15orf48	0.871092	0.861	0.622	9.42781914915489e-34
PLAUR	0.813981	0.707	0.535	7.09526454892468e-15
C5AR1	0.790759	0.592	0.383	1.88946695622423e-13
SLC39A8	0.768206	0.438	0.328	0.000364355
CYBA	0.760937	0.731	0.563	6.57292051046268e-15
NANS	0.745942	0.358	0.262	0.0266466
NAMPT	0.744247	0.905	0.731	1.9334643531081e-29
CSF3	0.742313	0.532	0.415	1.80911383974163e-05
PNRC1	0.738304	0.75	0.554	2.18575282837877e-16
SLC7A11	0.727437	0.452	0.345	0.00162399
ITGB8	0.719513	0.438	0.333	0.000484091
CALR	0.71406	0.494	0.387	0.000100839
MIR3945HG	0.713946	0.656	0.509	2.28107716642038e-09
PPIB	0.713271	0.477	0.376	0.000375188
SSR3	0.711428	0.323	0.229	0.0323479
CREG1	0.688106	0.52	0.398	1.30086962491885e-05
BASP1	0.683924	0.77	0.617	4.99451404977152e-14
IER3	0.656767	0.552	0.46	0.00251963
ATP13A3	0.638219	0.564	0.447	6.77221418165932e-06
SERPINA1	0.621516	0.598	0.451	1.65377379506032e-07
MT2A	0.615505	1	1	1.64397355791863e-34
SLAMF1	0.614378	0.561	0.427	6.62147021816843e-06
EIF1	0.613678	0.875	0.793	2.86148347063479e-13
H3F3B	0.613242	0.812	0.683	2.90270629888363e-14
SRGN	0.604514	0.903	0.722	2.37812186480651e-18
SAT1	0.586895	0.987	0.89	2.00117080110904e-23
TNFAIP3	0.523818	0.906	0.728	4.25618920346768e-16
FTH1	0.512056	1	1	1.14968792542158e-38
AQP9	0.506973	0.616	0.519	0.00153461
RPL27	-0.500305	0.665	0.802	4.3647942583864e-05
RPL24	-0.505753	0.732	0.846	9.2533772768447e-09
RPS2	-0.507394	0.802	0.898	6.79074132874441e-09
RPL7	-0.512568	0.542	0.707	1.23477492638916e-05
RPL14	-0.513234	0.767	0.878	1.27499569710636e-06
RPLP2	-0.514226	0.905	0.96	2.24406219904685e-12
RPL15	-0.514851	0.773	0.887	4.40664771120757e-12
RPL35A	-0.517092	0.829	0.907	9.71104462990934e-09
HNRNPM	-0.520885	0.201	0.326	0.0382683
TMSB4X	-0.527133	0.719	0.861	4.46254729068135e-11
RPS21	-0.527228	0.887	0.938	7.1662381129748e-07
RPS23	-0.535567	0.914	0.949	1.89034971389553e-12
RPS26	-0.539663	0.719	0.859	4.10705793367332e-09
RPL34	-0.541161	0.916	0.966	1.40492803419641e-13
ATP5MG	-0.542099	0.368	0.541	9.95879926967354e-05
TMSB10	-0.542902	0.931	0.983	1.16723911942989e-26
RPS29	-0.545931	0.871	0.949	5.47919330633228e-14
S100A11	-0.549429	0.946	0.983	7.24465776967878e-26
CAST	-0.549539	0.349	0.516	3.067116076694e-05
RACK1	-0.555119	0.483	0.652	2.27204990722814e-05
RPS27L	-0.556819	0.32	0.456	0.0188951
PFN1	-0.558903	0.47	0.635	8.62207348381968e-08
RPL3	-0.56561	0.631	0.764	7.9501946905698e-07
RPL28	-0.572541	0.924	0.959	3.5475508851573e-22
C4orf48	-0.577438	0.193	0.324	0.00560067
SRP14	-0.584933	0.489	0.666	5.31134419122178e-09
DBI	-0.585506	0.422	0.598	3.8547686211386e-07
UQCRH	-0.59122	0.275	0.412	0.0242186
RPL18A	-0.592894	0.812	0.883	4.74051061802526e-11
RPS28	-0.594197	0.949	0.987	3.18371562952581e-33
RPS12	-0.595728	0.961	0.982	3.99765509438573e-19
EEF1G	-0.597936	0.31	0.469	0.000513605
ATP5F1E	-0.605938	0.833	0.917	2.06779215381305e-25
RPS5	-0.614358	0.6	0.723	0.000277173
RPS4X	-0.614438	0.646	0.797	5.42933906440994e-09
CBX3	-0.616117	0.192	0.324	0.0043313
NME2	-0.621066	0.452	0.608	3.49780313493542e-05
RPS7	-0.625824	0.792	0.887	2.63848025742413e-14
RPS6	-0.626111	0.833	0.909	1.12134435499993e-15
RTF1	-0.626878	0.124	0.246	0.00068562
RPL37	-0.629846	0.936	0.974	1.21235914066827e-25
GAPDH	-0.629899	0.574	0.715	1.35103915098673e-08
ROMO1	-0.630924	0.282	0.469	1.08055193564477e-06
DYNLRB1	-0.634071	0.169	0.284	0.0184055
RPS24	-0.636602	0.91	0.933	1.58290892635649e-18
RPS3	-0.637912	0.645	0.799	1.5370354798071e-09
CPM	-0.638003	0.322	0.449	0.0171375
HMGB1	-0.639139	0.484	0.655	5.52314497600345e-07
RPL17	-0.640824	0.837	0.931	1.67623538514123e-13
HINT1	-0.642851	0.36	0.532	2.55504203274269e-05
XRCC5	-0.645742	0.185	0.319	0.000868345
RPL26	-0.648236	0.902	0.973	2.72259305134351e-22
RPL13A	-0.654331	0.784	0.9	2.30984698071837e-18
RPS15A	-0.654382	0.775	0.882	4.82808415187367e-14
RPL32	-0.658867	0.915	0.96	1.66428539057495e-22
TSPO	-0.669282	0.23	0.391	1.82468695969285e-05
RPL36A	-0.670511	0.683	0.832	6.22108598995545e-13
KRT14	-0.678628	0.242	0.367	0.0288321
RPL6	-0.680204	0.822	0.935	1.32593990224958e-19
COX8A	-0.681447	0.26	0.385	0.0198961
RPS8	-0.682831	0.874	0.948	3.32917272772027e-22
RPL37A	-0.687048	0.891	0.956	3.59604577058817e-31
RPL11	-0.690275	0.856	0.949	3.8648161386271e-26
RPL12	-0.696163	0.847	0.924	8.11661775400399e-19
GSTP1	-0.698379	0.627	0.772	4.5834936054907e-09
RPS15	-0.699696	0.764	0.895	3.3013853874565e-22
AP2S1	-0.705982	0.154	0.281	0.0017746
DAB2	-0.713275	0.09	0.189	0.00505195
CSTB	-0.724019	0.686	0.736	1.20690494580963e-08
ITGB1	-0.72447	0.412	0.606	3.66712334036227e-09
RPL22	-0.726214	0.636	0.816	1.03666483502521e-15
RPS14	-0.7267	0.811	0.916	1.13882273892658e-25
RPL22L1	-0.726702	0.227	0.363	0.00284157
S100A2	-0.729516	0.987	0.996	3.94403169908581e-08
EFHD2	-0.734968	0.134	0.258	0.000408181
NDUFB2	-0.737441	0.214	0.351	0.000387226
NDUFA11	-0.738708	0.175	0.311	0.000376479
PPA1	-0.744666	0.176	0.313	0.00016786
RPS19	-0.745717	0.907	0.968	1.9707143906768e-32
RPS17	-0.747702	0.694	0.852	1.51249797511988e-18
NDUFB1	-0.756142	0.239	0.394	9.22353918292142e-06
LGALS1	-0.756865	0.764	0.858	1.05893673108613e-12
RPL36	-0.758143	0.839	0.944	5.78109756614393e-27
JPT1	-0.763616	0.102	0.196	0.0313159
SUMO3	-0.764063	0.072	0.158	0.0174514
PKM	-0.765153	0.261	0.449	2.24837998546952e-08
HNRNPH1	-0.767752	0.111	0.21	0.0224536
HNRNPAB	-0.777703	0.102	0.196	0.0314485
RPS18	-0.77968	0.933	0.975	3.67531195457595e-28
SET	-0.78163	0.259	0.446	5.99078851898461e-08
RPL19	-0.785531	0.716	0.85	1.70837664268114e-22
SNRPE	-0.786402	0.152	0.269	0.00296699
COX6C	-0.789515	0.277	0.457	6.30493358684666e-07
S100A6	-0.793008	0.797	0.903	5.90060874017056e-14
FN1	-0.801975	0.234	0.382	0.0001282
S100A10	-0.810914	0.86	0.947	3.33135644785248e-38
HSP90AB1	-0.817875	0.521	0.677	2.73268423441912e-11
ATP5F1D	-0.819073	0.142	0.26	0.00168793
GLUL	-0.820438	0.19	0.315	0.00379384
CST3	-0.829687	0.175	0.291	0.00600026
ISG15	-0.830415	0.129	0.245	0.000820632
IFI16	-0.833046	0.125	0.269	1.70687161473095e-06
COX20	-0.855143	0.055	0.13	0.0426327
MICOS10	-0.863117	0.161	0.311	2.89456162477851e-06
LHFPL2	-0.873893	0.042	0.117	0.00611983
MT-ND2	-0.874921	0.368	0.631	6.89027512621594e-19
HSPB1	-0.875013	0.232	0.367	0.000261134
CTSH	-0.875882	0.145	0.264	0.000787484
RPL29	-0.878617	0.598	0.815	3.18543023659771e-22
RAN	-0.87868	0.207	0.351	1.24962656508781e-05
SERBP1	-0.889395	0.246	0.418	2.18947330886339e-07
AC005224.2	-0.892215	0.05	0.137	0.000522622
NSA2	-0.893582	0.179	0.341	3.66063383619398e-07
GTF2H5	-0.898662	0.089	0.181	0.0130606
HSPE1	-0.899148	0.187	0.312	0.000689271
SLIRP	-0.901219	0.176	0.352	9.5179867899205e-09
TUBA1A	-0.90667	0.098	0.206	0.000595532
MIF	-0.906871	0.523	0.715	6.81802424656526e-16
EGR1	-0.909743	0.1	0.211	8.53502982494356e-05
FKBP3	-0.91169	0.084	0.189	0.000287835
NDUFS6	-0.914773	0.136	0.267	3.44654781031329e-05
MRPS21	-0.917411	0.158	0.297	3.14334113523888e-05
CD59	-0.917959	0.331	0.561	4.84283904439882e-14
SP100	-0.919796	0.108	0.234	1.41269457633085e-05
SAA1	-0.930389	0.129	0.227	0.0323415
LDHA	-0.932663	0.214	0.399	4.0203659470904e-09
ACTB	-0.937207	0.737	0.88	5.07198880383385e-39
ENO1	-0.937826	0.32	0.517	3.62770831762053e-12
NUDC	-0.942066	0.081	0.17	0.0128001
ATP5F1A	-0.945758	0.073	0.154	0.0395362
PA2G4	-0.948448	0.154	0.289	4.13095086181036e-05
MMP1	-0.951818	0.131	0.238	0.00261942
S100A9	-0.954459	0.544	0.707	3.58452978844646e-12
HSPA8	-0.954565	0.199	0.402	2.38431160648542e-11
RPL10A	-0.956558	0.571	0.777	1.41103144508837e-20
RPSA	-0.957483	0.429	0.684	7.80970473934582e-20
TPI1	-0.969595	0.193	0.364	2.7616175131429e-08
SNRPD1	-0.970473	0.113	0.215	0.00443228
SPATS2L	-0.970784	0.077	0.161	0.0333445
COMMD6	-0.97552	0.197	0.368	8.67092835663812e-09
PPIA	-0.980287	0.422	0.674	1.84584697025801e-21
CYP51A1	-0.988069	0.104	0.223	7.39168305833561e-05
CALM2	-0.996371	0.295	0.522	3.63180080096732e-14
U2SURP	-0.99855	0.098	0.203	0.000860755
PLEKHO1	-1.00094	0.055	0.157	1.53943616264812e-05
SQLE	-1.03441	0.126	0.266	1.55986198058249e-06
RPL35	-1.03692	0.707	0.899	3.26161883100925e-39
ZFP36L2	-1.04615	0.077	0.159	0.0307438
TIMP1	-1.0468	0.505	0.731	1.02798540121823e-17
IFITM2	-1.04777	0.086	0.176	0.0117459
C19orf33	-1.0486	0.179	0.319	1.01786737855391e-05
ACTG1	-1.04947	0.323	0.569	1.11624172012076e-17
TIMP2	-1.05441	0.06	0.149	0.00140194
NDRG1	-1.06133	0.044	0.12	0.00301015
SOD1	-1.06962	0.178	0.363	1.84328485308832e-10
TCEAL4	-1.07679	0.117	0.233	7.26595458098421e-05
POLR2L	-1.07965	0.349	0.593	1.40170097032024e-18
ADSS	-1.08386	0.062	0.157	0.000236541
MRPL57	-1.0915	0.081	0.187	0.000166691
APRT	-1.09279	0.082	0.18	0.00127342
MAFB	-1.10251	0.107	0.223	6.21226594948907e-05
S100A8	-1.11108	0.337	0.522	4.47085557473042e-12
MYO1F	-1.12759	0.048	0.117	0.0452029
NIFK	-1.13572	0.071	0.154	0.0114733
ADIRF	-1.16808	0.108	0.249	9.84293094547941e-08
DARS	-1.17694	0.04	0.11	0.0088878
ZFP36L1	-1.18739	0.088	0.205	7.57301131364953e-06
TFPI2	-1.22184	0.19	0.317	0.000275141
NKG7	-1.25579	0.161	0.333	1.08473124388068e-10
NNMT	-1.25833	0.071	0.15	0.0248972
SPINK1	-1.25884	0.042	0.12	0.00118781
S100A13	-1.28221	0.097	0.231	8.13083453134029e-08
TRAPPC2L	-1.2909	0.046	0.126	0.00165687
CTSC	-1.29872	0.082	0.19	2.77631164999495e-05
POU2F2	-1.31084	0.055	0.154	1.95322202744127e-05
SLC16A7	-1.32214	0.042	0.11	0.0299349
LDHB	-1.32443	0.082	0.181	0.000227771
SNRPF	-1.3258	0.107	0.266	3.05477242788757e-10
GLO1	-1.32693	0.054	0.146	0.000110528
KRT13	-1.33677	0.053	0.124	0.033688
ELK3	-1.35914	0.033	0.1	0.00871991
COTL1	-1.3637	0.039	0.111	0.00305962
LPL	-1.36805	0.044	0.132	5.07254912251528e-05
NASP	-1.38234	0.05	0.126	0.00770155
CORO1C	-1.40674	0.059	0.176	1.10241115846415e-07
S100A4	-1.45693	0.108	0.25	9.87497336956715e-09
IFITM3	-1.46053	0.165	0.405	1.14000926260114e-20
LIMA1	-1.46359	0.037	0.106	0.00661125
DENR	-1.50654	0.037	0.118	0.000188777
TPM1	-1.52129	0.063	0.17	2.81060865375099e-06
PRDX2	-1.52861	0.036	0.117	0.000119702
PRKDC	-1.5294	0.032	0.12	4.65395430597142e-06
DCN	-1.54997	0.232	0.412	1.63186563665123e-11
HMGA1	-1.55003	0.045	0.136	2.34556851315182e-05
FYB1	-1.56953	0.032	0.11	0.00013853
RSRC1	-1.56998	0.031	0.101	0.00147275
PEBP1	-1.58468	0.049	0.14	3.50137154063747e-05
BEX3	-1.60611	0.045	0.126	0.000547575
LY6E	-1.63486	0.041	0.12	0.000430168
DST	-1.66518	0.044	0.136	1.06887873917821e-05
CAV1	-1.67114	0.116	0.311	9.52268282370311e-17
STMN1	-1.67869	0.044	0.154	2.65124891267253e-08
PTMS	-1.69574	0.036	0.135	2.3377584008764e-07
IFI6	-1.72181	0.071	0.254	2.6563432118899e-17
PTTG1	-1.78629	0.05	0.144	1.74550903743975e-05
FABP5	-1.84519	0.088	0.25	3.2879344612277e-13
SERPINE2	-1.86461	0.046	0.137	1.83953476282279e-05
PALLD	-1.93242	0.026	0.102	3.57642495979879e-05
GNG11	-1.9629	0.058	0.184	7.24238019338631e-10
MT-ND4L	-1.96413	0.05	0.199	5.82800242318684e-14
C12orf75	-2.04004	0.041	0.163	1.13558366161623e-10
MT-ND5	-2.06724	0.152	0.548	4.52345105865688e-54
C1orf56	-2.09378	0.035	0.127	8.49344490756167e-07
CALD1	-2.11322	0.067	0.224	2.28367870527203e-14
CXCL6	-2.30677	0.032	0.145	2.32657529491236e-10
TPM2	-2.34211	0.036	0.171	1.46977071483104e-13
TMEM158	-2.35971	0.022	0.101	3.03243107486548e-06
CCL2	-2.60615	0.072	0.291	4.7170082773355e-25
LRRC75A	-2.97741	0.03	0.163	6.71101177405851e-15
IFI27	-3.69287	0.018	0.222	3.19093015059436e-30
MT-ND6	-4.26684	0.009	0.114	2.52655529874116e-13

## Sheet: mono_DEG_d6b
	avg_log2FC	pct.1	pct.2	p_val_adj
ORM1	11.2702	0.255	0	1.51547886331813e-15
CLGN	6.4221	0.151	0	1.11697790900217e-07
IL23A	4.87251	0.17	0.013	1.10278585042024e-05
TIMP3	4.57391	0.142	0.01	0.000250532
CCR7	4.48698	0.198	0.01	2.87354049452438e-08
PLCXD1	4.44778	0.151	0.026	0.037147
PHGDH	4.41875	0.198	0.013	1.1072436375044e-07
CHRNE	4.38017	0.142	0.016	0.00414542
KDELR3	4.30217	0.17	0.01	2.57799016471649e-06
GBP5	3.9148	0.16	0.013	6.63854435854455e-05
C17orf107	3.89673	0.104	0.003	0.00369848
ITGB8	3.72339	0.453	0.135	1.64728233934465e-10
LPL	3.63148	0.123	0.013	0.029276
AHI1	3.38804	0.292	0.093	0.00173667
VNN3	3.34816	0.151	0.013	0.000390099
INO80B	3.26219	0.208	0.051	0.0315378
TGM2	3.26099	0.33	0.055	1.26982506521644e-09
POLR3D	3.21507	0.189	0.032	0.00118761
GDF15	3.14877	0.434	0.084	4.57735454803541e-13
PTGES	2.93577	0.34	0.084	6.39019004443696e-07
CFB	2.90154	0.226	0.051	0.00194922
CXXC5	2.87759	0.349	0.064	2.42596533213351e-09
ZNF581	2.86956	0.245	0.055	0.000301968
ULK1	2.63538	0.226	0.058	0.0152441
H1F0	2.62007	0.462	0.167	1.20374998075398e-06
LAT	2.59384	0.208	0.045	0.00522607
OLR1	2.56833	0.302	0.106	0.00760292
CPD	2.56614	0.613	0.299	5.17967485929288e-10
MET	2.53509	0.453	0.138	1.15291297260144e-08
LCN2	2.52239	0.377	0.048	7.7245983047877e-14
EPB41L4A-AS1	2.47301	0.311	0.09	0.000100864
ITGAL	2.40574	0.245	0.074	0.0242471
HTRA2	2.33771	0.283	0.087	0.00256784
TNFAIP6	2.31989	0.491	0.27	0.00283541
MIR205HG	2.30433	0.604	0.167	6.09392287103586e-17
TRMT6	2.2833	0.387	0.116	9.18495830328179e-07
JAKMIP2	2.2805	0.311	0.1	0.00143881
TTC3	2.27953	0.651	0.389	2.80856963933219e-09
EREG	2.23144	0.434	0.17	0.000102759
TMEM263	2.21495	0.245	0.064	0.00308199
YIF1A	2.17542	0.604	0.302	2.79014772415957e-09
GAS5	2.17407	0.774	0.392	3.05163780594266e-14
CA12	2.11008	0.509	0.315	0.00550293
FXYD3	2.1084	0.396	0.158	0.000453462
VEGFA	2.08892	0.585	0.322	1.91858513707724e-06
OSM	2.0665	0.528	0.248	4.55242898401525e-06
IL18R1	2.06311	0.509	0.232	4.10513912022035e-06
SDC2	2.02282	0.453	0.212	0.000503633
DNAJC1	1.94271	0.453	0.244	0.00231605
CHI3L1	1.92204	0.594	0.235	1.94270295686127e-10
S100P	1.91833	0.292	0.039	4.37294339169887e-09
APOC1	1.90401	0.774	0.412	9.79953482689837e-13
SNHG16	1.88556	0.453	0.219	0.00135221
CXCR4	1.88351	0.509	0.129	6.1172505369963e-13
SLC25A37	1.88167	0.66	0.412	1.01067285863824e-05
POLE3	1.87215	0.415	0.154	1.82376825795159e-05
PAM16	1.86158	0.415	0.132	4.9052070848706e-07
G0S2	1.8512	0.698	0.492	0.000285801
NIBAN1	1.83675	0.236	0.055	0.00198881
MME	1.81707	0.302	0.109	0.0321738
METTL9	1.81289	0.481	0.277	0.0039254
ARF4	1.79586	0.698	0.543	3.92678033127456e-06
COG6	1.78399	0.255	0.058	0.000478817
ZFAS1	1.77342	0.887	0.595	2.1520385690725e-16
DHRS3	1.75782	0.321	0.074	3.68438982275844e-06
SRPRA	1.73874	0.509	0.254	2.9466028604892e-05
CYP27A1	1.66831	0.698	0.46	1.00315145238241e-06
MALAT1	1.6672	0.981	0.955	3.07388725393859e-08
TMEM208	1.64571	0.566	0.37	0.00149216
H1FX	1.62779	0.575	0.357	0.000153387
TKT	1.59378	0.868	0.659	5.22288146760208e-14
KRT81	1.57797	0.491	0.222	0.000124574
C15orf48	1.57136	0.774	0.666	5.4968727632815e-07
ARL1	1.56772	0.472	0.267	0.0335934
HLA-A	1.53685	0.934	0.833	3.79417611509761e-22
SELENOM	1.51984	0.566	0.338	0.00071162
CCDC59	1.49466	0.472	0.267	0.0121201
RIPK2	1.48865	0.406	0.19	0.0380996
YPEL3	1.45979	0.585	0.386	0.00184707
SRP54	1.42909	0.5	0.305	0.0376145
ATF4	1.40569	0.66	0.453	3.50409278332205e-05
LTA4H	1.40327	0.566	0.367	0.00354083
SLC11A1	1.40086	0.783	0.653	0.000443819
CD55	1.36437	0.651	0.424	9.59725390112465e-05
BCL2A1	1.36179	0.708	0.479	0.000127855
FGR	1.36021	0.613	0.418	0.0101363
CAMLG	1.32741	0.481	0.305	0.0405428
SRRM2	1.31105	0.745	0.637	0.000555162
EIF2S3	1.30426	0.547	0.35	0.0118329
EPRS	1.29767	0.528	0.309	0.00728717
NEAT1	1.28139	0.915	0.81	2.34736841543395e-05
KDELR2	1.26263	0.632	0.498	0.00670803
BTG1	1.25922	0.821	0.672	8.8011699185727e-10
RPS27	1.25642	0.981	0.936	2.6166261536781e-23
MCRIP2	1.23873	0.491	0.248	0.000430675
RPS21	1.22395	0.962	0.871	4.66596994825239e-16
TOMM20	1.22237	0.764	0.563	2.07238347850559e-07
EEF2	1.2132	0.868	0.669	2.50111943041294e-08
APOE	1.19646	0.896	0.727	2.71205976764318e-07
SNHG29	1.18522	0.802	0.611	7.53013604977423e-07
NOP53	1.15378	0.566	0.379	0.0242269
RPL18A	1.12326	0.991	0.91	1.25100138386998e-17
RPS5	1.10979	0.953	0.846	3.77921184182298e-11
RPL27A	1.10219	0.962	0.929	4.74920418877561e-13
EEF1A1	1.08199	1	0.977	3.88221232491895e-25
TIMP1	1.075	0.877	0.772	7.70336865595796e-06
NAP1L1	1.04317	0.755	0.605	0.00728338
RPL14	1.04131	0.943	0.884	6.49573930909371e-09
AKR1B1	1.03561	0.849	0.775	0.000767997
RPS11	1.01574	0.943	0.875	4.41142540630626e-12
RPL39	1.00645	0.962	0.932	2.25461081892347e-14
RPL18	1.00249	0.991	0.884	2.38509317518842e-14
RPS18	0.974946	1	0.961	3.55344311712727e-15
RPS13	0.967789	0.991	0.926	5.74403771464528e-12
EEF1B2	0.967276	0.849	0.781	0.0302894
RPLP2	0.953406	0.981	0.884	9.89201869237848e-15
RPS2	0.945065	1	0.936	5.91955138433217e-12
NPM1	0.940922	0.83	0.73	0.000228328
EIF1	0.93177	0.981	0.923	3.6065553818222e-13
RPL26	0.928108	0.991	0.955	1.90221871668869e-11
RPS23	0.92402	0.972	0.932	5.63294992989527e-12
EEF1D	0.923742	0.877	0.74	5.83729509230842e-07
MGST1	0.914395	0.651	0.434	0.000352618
RPS17	0.912099	0.934	0.788	8.52099264104573e-06
RPL32	0.911783	0.981	0.916	4.18351059659207e-12
GNAS	0.903662	0.915	0.804	3.73387464303895e-10
RPL13A	0.902926	0.972	0.9	2.85096120682391e-11
RPS16	0.898258	0.953	0.878	7.85491516289247e-15
RPL17	0.893182	0.981	0.923	2.50162891304867e-13
EEF1G	0.887881	0.887	0.788	8.59570445774336e-07
RPS3	0.880313	0.934	0.891	2.1342783430343e-08
RPS6	0.861483	0.991	0.92	1.41079744910821e-09
RPL28	0.856333	0.991	0.949	5.57212405034213e-13
RPS19	0.850754	1	0.942	1.14672268899107e-12
RPL37A	0.850409	0.981	0.913	4.31249868897978e-13
RPL23	0.839013	0.934	0.842	7.85133073246884e-06
RPL4	0.815634	0.821	0.746	0.000135142
RPL9	0.814168	0.972	0.878	9.23090972832536e-11
PLAUR	0.800539	0.896	0.817	0.00533616
RPL34	0.784808	0.972	0.939	7.92364000681089e-09
RPL36A	0.783903	0.915	0.849	1.37731495499113e-06
RPL13	0.782526	1	0.958	1.529221009787e-14
CCNI	0.781474	0.811	0.672	0.00122865
RPS25	0.767078	0.925	0.868	4.90950632347086e-07
RPL36	0.74912	0.981	0.891	2.61727990120871e-07
RPL22	0.745533	0.962	0.862	2.50047722299655e-08
TPT1	0.740205	1	0.981	9.19750914089742e-11
RPL41	0.738737	1	0.977	5.13022041861319e-11
RPL30	0.733767	0.962	0.923	2.12100937216127e-05
JUND	0.733183	0.943	0.83	0.000640318
FAU	0.720606	0.934	0.91	6.15835795721248e-07
RPL23A	0.720038	0.915	0.862	0.000175676
CEBPB	0.716732	0.877	0.781	0.0427279
RPL37	0.707009	0.962	0.923	1.28735391765227e-09
RPL8	0.698095	0.981	0.894	7.21745624872164e-08
RPS20	0.682054	0.906	0.859	2.94921223638376e-05
RPS8	0.679238	0.981	0.939	3.14210255861029e-08
RPS15	0.660373	1	0.932	8.40663052121207e-07
RPS28	0.649691	0.962	0.929	9.60331914131094e-09
RPL31	0.643069	0.84	0.759	0.0373297
NACA	0.635184	0.943	0.894	2.28678917213849e-07
RACK1	0.633561	0.943	0.891	0.000492923
RPL15	0.633459	0.972	0.936	2.8073542045859e-07
RPL24	0.632391	0.906	0.875	0.00200973
RPS29	0.629676	0.962	0.923	0.000143555
RPL35	0.620505	0.962	0.881	0.0114324
RPL3	0.620343	0.953	0.923	3.25017008464114e-06
RPS14	0.613375	0.991	0.936	5.01878662496743e-07
RPS3A	0.611367	0.962	0.929	7.25172108706387e-06
RPL5	0.610749	0.943	0.878	3.57473504910793e-05
RPL21	0.610048	0.953	0.936	6.5821178703071e-05
RAB13	0.60194	0.84	0.73	0.000283774
RPLP0	0.592137	0.953	0.894	0.00031484
RPL38	0.590512	0.896	0.849	0.01717
RPL29	0.581955	0.972	0.923	3.40038107918004e-05
GPX4	0.5792	0.915	0.859	0.0076533
RPL10	0.571778	1	0.968	8.25136574918917e-06
RPL7A	0.547203	0.962	0.929	0.00206862
RPS27A	0.535985	0.981	0.913	0.000124551
UBA52	0.508264	0.906	0.891	0.00122915
CSTB	-0.570014	0.962	0.968	0.0243556
TMSB4X	-0.578687	0.962	1	9.85869375204452e-08
ARPC1B	-0.583135	0.821	0.849	0.027146
OAZ1	-0.677533	0.915	0.939	2.0951621296326e-09
CAPG	-0.678563	0.877	0.884	0.000501737
ATP5F1E	-0.681193	0.925	0.942	6.85104916726742e-10
S100A10	-0.684168	0.868	0.887	0.0345894
ATP6V0E1	-0.694226	0.755	0.839	0.0375647
PPIA	-0.776579	0.821	0.894	1.59456270400554e-05
ACTG1	-0.794393	0.783	0.887	2.99493363298487e-06
IL1R2	-0.80522	0.67	0.839	0.0180181
S100A4	-0.816413	0.83	0.907	0.000243126
PLXNC1	-0.824336	0.264	0.55	0.0206536
CLTA	-0.830238	0.745	0.807	0.00675986
PFN1	-0.839676	0.84	0.907	1.3739886301095e-08
CST3	-0.843472	0.821	0.865	3.46313870732424e-05
CD68	-0.846118	0.84	0.894	7.22462521761653e-07
CD81	-0.849192	0.811	0.826	0.00354176
PRDX1	-0.86756	0.774	0.865	0.000735432
AP2S1	-0.878955	0.764	0.842	7.69789109532196e-05
CFL1	-0.879248	0.887	0.939	3.95260646860927e-14
LAMP1	-0.888113	0.66	0.797	0.000776722
MYL12A	-0.896101	0.736	0.836	0.000312803
IFITM2	-0.904826	0.387	0.717	0.000654849
PLA2G7	-0.928866	0.642	0.797	0.00737081
TPM3	-0.941045	0.726	0.81	0.00492254
ARHGAP18	-0.945729	0.302	0.611	0.0161635
COX6C	-0.953355	0.632	0.807	0.00252709
OLFML2B	-0.964848	0.302	0.617	0.0280112
SIGLEC10	-0.972963	0.292	0.611	0.00353542
CAP1	-0.973705	0.642	0.765	0.0250915
LAIR1	-0.987761	0.198	0.524	0.00781492
IFITM3	-1.00301	0.575	0.781	0.00642641
TNFSF12	-1.02296	0.189	0.492	0.0275887
C3AR1	-1.06583	0.585	0.746	0.0453213
MT-ND5	-1.08207	0.472	0.765	1.64612512143373e-05
FTL	-1.09271	1	1	1.03752424382185e-15
MT-ND4L	-1.11263	0.226	0.54	0.00593582
CORO1A	-1.11327	0.264	0.566	0.0350645
CD99	-1.15343	0.491	0.736	0.000769351
UGP2	-1.15447	0.509	0.711	0.0109402
ANXA2	-1.15766	0.811	0.907	5.52899765688218e-17
CAPZA2	-1.16255	0.481	0.695	0.00675466
ACTB	-1.16291	0.943	0.971	2.0064620554561e-18
LGALS1	-1.16351	0.896	0.971	5.06923159579216e-19
CTSZ	-1.16457	0.877	0.916	7.15888247251032e-12
TUBA1B	-1.16558	0.651	0.833	3.53228661919814e-08
CTSB	-1.17248	0.943	0.984	1.35379965922724e-17
MT-ND2	-1.17804	0.632	0.823	9.46649667373524e-09
KCTD12	-1.18006	0.425	0.688	0.000367397
AP2A2	-1.18039	0.179	0.469	0.00931249
FCGR2A	-1.1854	0.557	0.788	1.42284215321654e-05
BLVRB	-1.1967	0.66	0.797	3.79021445576923e-07
GLUL	-1.20408	0.811	0.9	1.3898316104173e-12
VSIG4	-1.20603	0.642	0.855	3.87357860936695e-08
NPL	-1.20636	0.377	0.621	0.00331155
DAB2	-1.209	0.642	0.756	0.000117297
CALM3	-1.21067	0.509	0.727	0.00381582
MYL6	-1.21543	0.868	0.955	4.78750045643789e-21
CD163	-1.21786	0.67	0.801	1.75574376474803e-06
FCER1G	-1.22335	0.877	0.952	5.49602794663733e-20
TSPAN4	-1.22854	0.311	0.595	0.00488975
FCGRT	-1.23398	0.736	0.846	8.71705066372696e-10
VAMP8	-1.24151	0.575	0.756	0.000132062
CTSK	-1.25273	0.17	0.482	0.00568529
S100A9	-1.27103	0.84	0.965	3.03487765303776e-15
RNF149	-1.29355	0.311	0.633	0.000158976
DBI	-1.3117	0.745	0.855	9.65423860093099e-09
SLC39A8	-1.31208	0.217	0.595	1.24914493579815e-05
RAB5C	-1.33252	0.5	0.768	3.05222970412441e-07
MT-ND1	-1.33671	0.736	0.826	2.03767447204371e-08
POLR2L	-1.33896	0.585	0.794	3.82358571010759e-07
RASSF4	-1.33923	0.236	0.566	9.89673359814721e-05
MPEG1	-1.35068	0.321	0.711	1.15413028023214e-07
PMP22	-1.37226	0.528	0.759	6.95256980925598e-08
SEMA4A	-1.37248	0.085	0.35	0.0299603
MS4A4A	-1.39146	0.717	0.842	1.33846135292546e-08
AP1S2	-1.39995	0.358	0.646	0.000182692
AIF1	-1.40812	0.736	0.884	1.98030780823572e-13
NPC2	-1.41726	0.849	0.945	3.13156898481682e-23
CTSH	-1.4381	0.566	0.778	7.57962566162549e-08
IDH1	-1.45344	0.311	0.617	0.000696551
IL32	-1.45792	0.189	0.486	0.0133897
ARHGDIB	-1.47861	0.538	0.762	6.46493002173666e-07
CD93	-1.48539	0.198	0.482	0.0353367
MARCKS	-1.50772	0.613	0.778	5.20296213565193e-08
APOD	-1.52495	0.066	0.315	0.0264421
RNASE6	-1.53314	0.321	0.63	0.00168006
GTF3C6	-1.54779	0.33	0.669	3.1068290080844e-06
FCGR3A	-1.56089	0.387	0.74	5.32368716338898e-08
FBLN1	-1.60198	0.094	0.405	0.00188233
CD59	-1.65196	0.613	0.794	9.67258230662749e-10
ETV5	-1.6533	0.151	0.444	0.00262027
RBMS1	-1.65579	0.255	0.595	0.00018556
ARHGAP26	-1.66187	0.179	0.479	0.0079461
RGL1	-1.66485	0.311	0.653	4.16430722075154e-06
IL7R	-1.66671	0.33	0.752	1.60408638840767e-10
SGTB	-1.7012	0.198	0.482	0.0110623
TCF4	-1.73718	0.094	0.347	0.043128
SNX6	-1.73954	0.415	0.704	6.18418314648496e-07
LIPA	-1.73979	0.245	0.605	1.61408648897858e-05
S100A8	-1.77125	0.604	0.936	4.64763397416558e-20
MNDA	-1.80428	0.283	0.601	2.05608267403697e-05
MFSD1	-1.83084	0.349	0.695	1.92464172951366e-09
MGAT4A	-1.86657	0.094	0.46	5.07859348876703e-06
FCGR2B	-1.88819	0.17	0.428	0.046737
CMKLR1	-1.89028	0.113	0.434	0.000218013
HLA-DMB	-1.91713	0.226	0.576	6.69771567303007e-05
SIGLEC1	-1.93511	0.113	0.441	0.000205355
CD84	-1.95576	0.189	0.518	0.000144525
TMEM236	-1.97631	0.066	0.338	0.00658048
HLA-DMA	-1.97683	0.33	0.701	2.90349608515136e-08
EBI3	-2.01061	0.132	0.395	0.0498098
SAP30	-2.01837	0.283	0.617	4.03714752284034e-07
TNFSF13	-2.02109	0.274	0.646	7.83520248593327e-08
FN1	-2.02474	0.179	0.608	2.28537137063861e-08
DCN	-2.029	0.274	0.73	3.89301563665055e-10
MYO5A	-2.03893	0.142	0.489	2.2497841227302e-05
CD4	-2.08565	0.094	0.415	0.000122853
AP1B1	-2.0997	0.142	0.524	1.34148021240134e-06
MRC1	-2.17782	0.66	0.794	3.40921706072628e-15
CTSC	-2.18338	0.528	0.788	8.81402474058961e-14
CCL2	-2.22388	0.396	0.932	2.73603828913394e-24
SAA1	-2.23437	0.434	0.846	1.68638043939807e-16
MAF	-2.24707	0.302	0.672	1.38220787762702e-09
MT-ATP6	-2.28511	0.689	0.904	3.71622444041265e-21
CD302	-2.30232	0.198	0.543	1.30144681651908e-05
HLA-DRB1	-2.31044	0.443	0.797	4.63094123207489e-14
C2	-2.31931	0.189	0.508	4.00574653568888e-05
NAIP	-2.36083	0.104	0.421	0.000217438
CD74	-2.40001	0.557	0.881	1.65068383497022e-19
HLA-DPB1	-2.41539	0.264	0.627	1.4715565329341e-08
FUCA1	-2.41898	0.396	0.74	1.18745313651295e-11
HLA-DQB1	-2.44092	0.104	0.402	0.000241512
IQGAP2	-2.49803	0.17	0.608	2.14305127385054e-10
PDK4	-2.49809	0.104	0.424	0.000138474
MT-ND4	-2.5072	0.538	0.859	2.411248902423e-19
HLA-DRA	-2.50775	0.491	0.833	6.69003123910569e-17
FPR3	-2.52789	0.113	0.521	3.28852077095881e-08
C1QB	-2.56281	0.377	0.932	2.94804532145795e-29
LGALS9	-2.56389	0.094	0.357	0.00887921
GIMAP5	-2.59256	0.066	0.331	0.0053811
COLEC12	-2.61037	0.075	0.514	4.85479408840733e-10
HLA-DQA1	-2.63184	0.094	0.415	4.64962737187633e-05
MT-ND3	-2.67743	0.491	0.875	2.98478839322245e-24
SLCO2B1	-2.67798	0.189	0.691	8.35396524931958e-15
STAB1	-2.68102	0.17	0.675	2.68335335758759e-14
MT-CYB	-2.6841	0.566	0.894	1.22058221843242e-24
MT-CO3	-2.71677	0.651	0.926	5.14957336039014e-27
C1QC	-2.71794	0.406	0.897	7.48582867368583e-27
LGMN	-2.72806	0.34	0.662	4.47807844809133e-10
HLA-DPA1	-2.72811	0.292	0.711	2.27899424342367e-12
MT-CO2	-2.82794	0.66	0.91	1.42051418065348e-26
C1QA	-2.84359	0.396	0.949	1.82210677897929e-32
DUSP6	-2.87185	0.094	0.386	0.000784898
GPR34	-2.88065	0.066	0.35	0.000871958
HS3ST2	-2.92362	0.047	0.305	0.00476686
HLA-DRB5	-2.99191	0.179	0.598	5.06244811673186e-10
SERPINB2	-3.00751	0.142	0.428	0.000602371
NUDT16	-3.14395	0.094	0.502	6.20154747284975e-09
TMEM37	-3.16588	0.028	0.251	0.0295187
MT-CO1	-3.21257	0.745	0.939	9.88879756353094e-31
PDPN	-3.32393	0.142	0.569	4.2341799600134e-11
GIMAP7	-3.34222	0.028	0.299	0.000692674
ADORA3	-3.35879	0.047	0.36	3.8729228705901e-05
MS4A6A	-3.43025	0.198	0.749	1.37425457063035e-20
CCL4	-3.56424	0.094	0.547	6.66198353667979e-11
PLTP	-3.61504	0.396	0.788	4.85669133540054e-20
RNASE1	-3.63382	0.358	0.939	1.79714392097868e-36
CLEC10A	-3.66054	0.038	0.296	0.00182309
RAB3IL1	-3.74924	0.028	0.277	0.00266161
LILRB5	-3.81118	0.038	0.424	2.22304437644137e-08
TMIGD3	-4.30586	0.132	0.807	2.32571900964573e-28
FOLR2	-5.06526	0.047	0.608	1.94466823668418e-17
CCL8	-6.08778	0.019	0.296	0.000141662
CCL13	-6.97847	0.057	0.727	4.53223524231836e-25
SELENOP	-7.22174	0.019	0.412	2.51613520347971e-09
F13A1	-8.4031	0.009	0.595	7.86338960957354e-19
