# Supplementary material for: Replicating Dynamic Immune Responses at Single‐Cell Resolution within a Microfluidic Human Skin Equivalent
Source: Adv Sci (Weinh). 2025 Jan 21;12(10):2415717. doi: 10.1002/advs.202415717 (PMC11905070; doi:10.1002/advs.202415717)
Supplement: Supplementary file 4 — Supplemental Data 3 [file ADVS-12-2415717-s004.xlsx]

## Sheet: kerat d1
geneSet	description	link	enrichmentScore	normalizedEnrichmentScore	pValue	FDR	size	plotPath	leadingEdgeNum	leadingEdgeId	userId
hsa04141	Protein processing in endoplasmic reticulum	http://www.kegg.jp/kegg-bin/show_pathway?hsa04141+9871+1649+7841+3303+9709+3337+3304+10802	0.643466	2.21325	0	0.00599962	10	./Project_wg_result1722332844_GSEA/hsa04141.png	8	9871;1649;7841;3303;9709;3337;3304;10802	DDIT3;DNAJB1;HERPUD1;HSPA1A;HSPA1B;MOGS;SEC24A;SEC24D
hsa01100	Metabolic pathways	http://www.kegg.jp/kegg-bin/show_pathway?hsa01100+55902+5238+7841+4524+4597+4758+384+84693+221+2194+2582+6309+119548+593	0.23526	1.30559	0.163265	0.812403	37	./Project_wg_result1722332844_GSEA/hsa01100.png	14	55902;5238;7841;4524;4597;4758;384;84693;221;2194;2582;6309;119548;593	ACSS2;ALDH3B1;ARG2;BCKDHA;FASN;GALE;MCEE;MOGS;MTHFR;MVD;NEU1;PGM3;PNLIPRP3;SC5D
hsa04932	Non-alcoholic fatty liver disease	http://www.kegg.jp/kegg-bin/show_pathway?hsa04932+3570+1649+6720+7040	0.449949	1.27081	0.185741	0.617324	6	./Project_wg_result1722332844_GSEA/hsa04932.png	4	3570;1649;6720;7040	DDIT3;IL6R;SREBF1;TGFB1
hsa04152	AMPK signaling pathway	http://www.kegg.jp/kegg-bin/show_pathway?hsa04152+2194+6720+2308+6319+5468	0.338895	0.965066	0.467626	1	6	./Project_wg_result1722332844_GSEA/hsa04152.png	5	2194;6720;2308;6319;5468	FASN;FOXO1;PPARG;SCD;SREBF1
hsa04144	Endocytosis	http://www.kegg.jp/kegg-bin/show_pathway?hsa04144+3303+55738	0.272067	0.868052	0.640927	1	8	./Project_wg_result1722332844_GSEA/hsa04144.png	2	3303;55738	ARFGAP1;HSPA1A
hsa04068	FoxO signaling pathway	http://www.kegg.jp/kegg-bin/show_pathway?hsa04068+604+1032+2308+1030+7040+472	0.218206	0.772647	0.747273	1	11	./Project_wg_result1722332844_GSEA/hsa04068.png	6	604;1032;2308;1030;7040;472	ATM;BCL6;CDKN2B;CDKN2D;FOXO1;TGFB1
hsa05134	Legionellosis	http://www.kegg.jp/kegg-bin/show_pathway?hsa05134+3303+3304	0.299429	0.767345	0.74635	1	5	./Project_wg_result1722332844_GSEA/hsa05134.png	2	3303;3304	HSPA1A;HSPA1B
hsa04010	MAPK signaling pathway	http://www.kegg.jp/kegg-bin/show_pathway?hsa04010+1649+3303	0.160192	0.608259	0.915905	1	13	./Project_wg_result1722332844_GSEA/hsa04010.png	2	1649;3303	DDIT3;HSPA1A
hsa05202	Transcriptional misregulation in cancer	http://www.kegg.jp/kegg-bin/show_pathway?hsa05202+1649+604	0.160945	0.6044	0.922101	1	12	./Project_wg_result1722332844_GSEA/hsa05202.png	2	1649;604	BCL6;DDIT3
hsa05146	Amoebiasis	http://www.kegg.jp/kegg-bin/show_pathway?hsa05146+384+7040+1277+1278	0.195817	0.572227	0.949248	0.949876	7	./Project_wg_result1722332844_GSEA/hsa05146.png	4	384;7040;1277;1278	ARG2;COL1A1;COL1A2;TGFB1
hsa04210	Apoptosis	http://www.kegg.jp/kegg-bin/show_pathway?hsa04210+4616+332+7846+1513+8743+7157	-0.517885	-1.64778	0.0353982	0.175968	8	./Project_wg_result1722332844_GSEA/hsa04210.png	6	4616;332;7846;1513;8743;7157	BIRC5;CTSK;GADD45B;TNFSF10;TP53;TUBA1A
hsa05160	Hepatitis C	http://www.kegg.jp/kegg-bin/show_pathway?hsa05160+7157+1499+4599	-0.615847	-1.69919	0.0275229	0.161617	6	./Project_wg_result1722332844_GSEA/hsa05160.png	3	7157;1499;4599	CTNNB1;MX1;TP53
hsa05171	Coronavirus disease	http://www.kegg.jp/kegg-bin/show_pathway?hsa05171+3576+4312+4314+9636+6347+4599	-0.633982	-1.87688	0.00461894	0.061311	7	./Project_wg_result1722332844_GSEA/hsa05171.png	6	3576;4312;4314;9636;6347;4599	CCL2;CXCL8;ISG15;MMP1;MMP3;MX1
hsa04061	Viral protein interaction with cytokine and cytokine receptor	http://www.kegg.jp/kegg-bin/show_pathway?hsa04061+3576+2919+6374+8743+6347+6372	-0.629484	-1.89321	0.00669643	0.0617473	7	./Project_wg_result1722332844_GSEA/hsa04061.png	6	3576;2919;6374;8743;6347;6372	CCL2;CXCL1;CXCL5;CXCL6;CXCL8;TNFSF10
hsa05167	Kaposi sarcoma-associated herpesvirus infection	http://www.kegg.jp/kegg-bin/show_pathway?hsa05167+100507436+3576+2919+7157+9976+1499+2791	-0.540904	-1.91679	0.00236967	0.0620158	10	./Project_wg_result1722332844_GSEA/hsa05167.png	7	100507436;3576;2919;7157;9976;1499;2791	CLEC2B;CTNNB1;CXCL1;CXCL8;GNG11;MICA;TP53
hsa05163	Human cytomegalovirus infection	http://www.kegg.jp/kegg-bin/show_pathway?hsa05163+7157+5156+1499+2791+6347	-0.596044	-2.00416	0.00242718	0.0413438	9	./Project_wg_result1722332844_GSEA/hsa05163.png	5	7157;5156;1499;2791;6347	CCL2;CTNNB1;GNG11;PDGFRA;TP53
hsa04668	TNF signaling pathway	http://www.kegg.jp/kegg-bin/show_pathway?hsa04668+2919+4314+6374+6347+6372	-0.731815	-2.07117	0	0.028189	6	./Project_wg_result1722332844_GSEA/hsa04668.png	5	2919;4314;6374;6347;6372	CCL2;CXCL1;CXCL5;CXCL6;MMP3
hsa04062	Chemokine signaling pathway	http://www.kegg.jp/kegg-bin/show_pathway?hsa04062+3576+2919+6374+2791+6347+6372	-0.716316	-2.16273	0	0.0144077	7	./Project_wg_result1722332844_GSEA/hsa04062.png	6	3576;2919;6374;2791;6347;6372	CCL2;CXCL1;CXCL5;CXCL6;CXCL8;GNG11
hsa04657	IL-17 signaling pathway	http://www.kegg.jp/kegg-bin/show_pathway?hsa04657+3576+2919+4312+4314+6374+6347+6372	-0.712734	-2.30509	0	0.00751706	8	./Project_wg_result1722332844_GSEA/hsa04657.png	7	3576;2919;4312;4314;6374;6347;6372	CCL2;CXCL1;CXCL5;CXCL6;CXCL8;MMP1;MMP3
hsa05323	Rheumatoid arthritis	http://www.kegg.jp/kegg-bin/show_pathway?hsa05323+3576+2919+4312+4314+1513+6374+6347+6372	-0.64661	-2.33309	0	0.0150341	10	./Project_wg_result1722332844_GSEA/hsa05323.png	8	3576;2919;4312;4314;1513;6374;6347;6372	CCL2;CTSK;CXCL1;CXCL5;CXCL6;CXCL8;MMP1;MMP3

## Sheet: kerat d6
geneSet	description	link	enrichmentScore	normalizedEnrichmentScore	pValue	FDR	size	plotPath	leadingEdgeNum	leadingEdgeId	userId
hsa01100	Metabolic pathways	http://www.kegg.jp/kegg-bin/show_pathway?hsa01100+5336+1577+29968+9245+2673+79094+2180+3000+3294+55224+384+119548+218+10797+55034+10170+5106+2525+222+4128+5831+8526+221+26227+6820+6472	0.33456882086603634	2.21912	0	0.025175942987811648	72	./Project_wg_result1722343311_GSEA/hsa01100.png	26	5336;1577;29968;9245;2673;79094;2180;3000;3294;55224;384;119548;218;10797;55034;10170;5106;2525;222;4128;5831;8526;221;26227;6820;6472	ACSL1;ALDH3A1;ALDH3B1;ALDH3B2;ARG2;CHAC1;CYP3A5;DGKE;DHRS9;ETNK2;FUT3;GCNT3;GFPT1;GUCY2D;HSD17B2;MAOA;MOCOS;MTHFD2;PCK2;PHGDH;PLCG2;PNLIPRP3;PSAT1;PYCR1;SHMT2;SULT2B1
hsa00982	Drug metabolism	http://www.kegg.jp/kegg-bin/show_pathway?hsa00982+1577+218+222+4128+221	0.8461538461538461	2.09482	0	0.053349	5	./Project_wg_result1722343311_GSEA/hsa00982.png	5	1577;218;222;4128;221	ALDH3A1;ALDH3B1;ALDH3B2;CYP3A5;MAOA
hsa00980	Metabolism of xenobiotics by cytochrome P450	http://www.kegg.jp/kegg-bin/show_pathway?hsa00980+1577+218+1545+222+221	0.7516346905688452	2.03717	0	0.0643385	6	./Project_wg_result1722343311_GSEA/hsa00980.png	5	1577;218;1545;222;221	ALDH3A1;ALDH3B1;ALDH3B2;CYP1B1;CYP3A5
hsa04141	Protein processing in endoplasmic reticulum	http://www.kegg.jp/kegg-bin/show_pathway?hsa04141+1649+9871+468+10525+6400+84447+258010+9709+2081+80267+7494+10802	0.4583889121523178	1.79226	0.012455516014234875	0.3434717936194303	16	./Project_wg_result1722343311_GSEA/hsa04141.png	12	1649;9871;468;10525;6400;84447;258010;9709;2081;80267;7494;10802	ATF4;DDIT3;EDEM3;ERN1;HERPUD1;HYOU1;SEC24A;SEC24D;SEL1L;SVIP;SYVN1;XBP1
hsa01230	Biosynthesis of amino acids	http://www.kegg.jp/kegg-bin/show_pathway?hsa01230+29968+384+5831+26227+6472	0.6349351312055713	1.78319	0.00959693	0.2879648336034456	7	./Project_wg_result1722343311_GSEA/hsa01230.png	5	29968;384;5831;26227;6472	ARG2;PHGDH;PSAT1;PYCR1;SHMT2
hsa04932	Non-alcoholic fatty liver disease	http://www.kegg.jp/kegg-bin/show_pathway?hsa04932+3552+1649+5468+3551+468+2081+5465+7494+5291+3576	0.5166816683065956	1.76678	0.011320754716981131	0.2707412916546411	11	./Project_wg_result1722343311_GSEA/hsa04932.png	10	3552;1649;5468;3551;468;2081;5465;7494;5291;3576	ATF4;CXCL8;DDIT3;ERN1;IKBKB;IL1A;PIK3CB;PPARA;PPARG;XBP1
hsa04140	Autophagy	http://www.kegg.jp/kegg-bin/show_pathway?hsa04140+23604+8408+203228+54541+2081+140775+84971+1514+5291+5580	0.5063574626003531	1.71497	0.020484171322160148	0.3257458745769915	11	./Project_wg_result1722343311_GSEA/hsa04140.png	10	23604;8408;203228;54541;2081;140775;84971;1514;5291;5580	ATG4D;C9orf72;CTSL;DAPK2;DDIT4;ERN1;PIK3CB;PRKCD;SMCR8;ULK1
hsa04931	Insulin resistance	http://www.kegg.jp/kegg-bin/show_pathway?hsa04931+57761+2673+8473+5106+3551+5581	0.4630963621410046	1.68226	0.038391224862888484	0.34676864329640567	12	./Project_wg_result1722343311_GSEA/hsa04931.png	6	57761;2673;8473;5106;3551;5581	GFPT1;IKBKB;OGT;PCK2;PRKCE;TRIB3
hsa00340	Histidine metabolism	http://www.kegg.jp/kegg-bin/show_pathway?hsa00340+218+222+4128+221	0.666835	1.64241	0.0345489	0.35138423284417114	5	./Project_wg_result1722343311_GSEA/hsa00340.png	4	218;222;4128;221	ALDH3A1;ALDH3B1;ALDH3B2;MAOA
hsa05160	Hepatitis C	http://www.kegg.jp/kegg-bin/show_pathway?hsa05160+3434+3551+3665+5465+100506658+24146+5291+1366+1364	0.49428971689914586	1.61386	0.0402194	0.3476677841173989	10	./Project_wg_result1722343311_GSEA/hsa05160.png	9	3434;3551;3665;5465;100506658;24146;5291;1366;1364	CLDN15;CLDN4;CLDN7;IFIT1;IKBKB;IRF7;OCLN;PIK3CB;PPARA
hsa05410	Hypertrophic cardiomyopathy	http://www.kegg.jp/kegg-bin/show_pathway?hsa05410+3696+4000+3694+7169+3655+7168	-0.620939	-1.7282	0.0125	0.11617934552640848	6	./Project_wg_result1722343311_GSEA/hsa05410.png	6	3696;4000;3694;7169;3655;7168	ITGA6;ITGB6;ITGB8;LMNA;TPM1;TPM2
hsa04814	Motor proteins	http://www.kegg.jp/kegg-bin/show_pathway?hsa04814+84617+4637+10383+7169+64147+7168+10398+10376+10381+7280+7846	-0.42439	-1.82364	0.011363636363636364	0.0787546	18	./Project_wg_result1722343311_GSEA/hsa04814.png	11	84617;4637;10383;7169;64147;7168;10398;10376;10381;7280;7846	KIF9;MYL6;MYL9;TPM1;TPM2;TUBA1A;TUBA1B;TUBB2A;TUBB3;TUBB4B;TUBB6
hsa04974	Protein digestion and absorption	http://www.kegg.jp/kegg-bin/show_pathway?hsa04974+483+1292+1308+1277+1291+1284+1282+1295+1281	-0.468902	-1.84936	0.010775862068965518	0.0748872	14	./Project_wg_result1722343311_GSEA/hsa04974.png	9	483;1292;1308;1277;1291;1284;1282;1295;1281	ATP1B3;COL17A1;COL1A1;COL3A1;COL4A1;COL4A2;COL6A1;COL6A2;COL8A1
hsa04630	JAK-STAT signaling pathway	http://www.kegg.jp/kegg-bin/show_pathway?hsa04630+23529+894+5155+8651+5156+3589	-0.630048	-1.85064	0.00228833	0.0850375	7	./Project_wg_result1722343311_GSEA/hsa04630.png	6	23529;894;5155;8651;5156;3589	CCND2;CLCF1;IL11;PDGFB;PDGFRA;SOCS1
hsa04310	Wnt signaling pathway	http://www.kegg.jp/kegg-bin/show_pathway?hsa04310+23002+83439+5176+6422+2239+7476	-0.49459	-1.86574	0.021551724137931036	0.0897496	13	./Project_wg_result1722343311_GSEA/hsa04310.png	6	23002;83439;5176;6422;2239;7476	DAAM1;GPC4;SERPINF1;SFRP1;TCF7L1;WNT7A
hsa04145	Phagosome	http://www.kegg.jp/kegg-bin/show_pathway?hsa04145+84617+715+1535+10383+10376+10381+7280+7846	-0.520818	-1.87609	0.011160714285714286	0.0992615	11	./Project_wg_result1722343311_GSEA/hsa04145.png	8	84617;715;1535;10383;10376;10381;7280;7846	C1R;CYBA;TUBA1A;TUBA1B;TUBB2A;TUBB3;TUBB4B;TUBB6
hsa04350	TGF-beta signaling pathway	http://www.kegg.jp/kegg-bin/show_pathway?hsa04350+60436+4092+1634+10468+3624	-0.64901	-1.92396	0.00854701	0.0899414	7	./Project_wg_result1722343311_GSEA/hsa04350.png	5	60436;4092;1634;10468;3624	DCN;FST;INHBA;SMAD7;TGIF2
hsa04512	ECM-receptor interaction	http://www.kegg.jp/kegg-bin/show_pathway?hsa04512+3694+1292+3910+3918+3655+1277+1291+1284+2335+1282	-0.566208	-2.1166	0.0021322	0.025825380728259267	12	./Project_wg_result1722343311_GSEA/hsa04512.png	10	3694;1292;3910;3918;3655;1277;1291;1284;2335;1282	COL1A1;COL4A1;COL4A2;COL6A1;COL6A2;FN1;ITGA6;ITGB6;LAMA4;LAMC2
hsa04540	Gap junction	http://www.kegg.jp/kegg-bin/show_pathway?hsa04540+84617+10383+10376+5155+10381+5156+7280+7846	-0.628171	-2.13761	0	0.031067165925579218	10	./Project_wg_result1722343311_GSEA/hsa04540.png	8	84617;10383;10376;5155;10381;5156;7280;7846	PDGFB;PDGFRA;TUBA1A;TUBA1B;TUBB2A;TUBB3;TUBB4B;TUBB6
hsa04510	Focal adhesion	http://www.kegg.jp/kegg-bin/show_pathway?hsa04510+3694+1292+857+894+3910+3918+3655+10398+1277+1291+5155+5156+1284+2335+1282	-0.49757	-2.29816	0	0.011506357750214526	20	./Project_wg_result1722343311_GSEA/hsa04510.png	15	3694;1292;857;894;3910;3918;3655;10398;1277;1291;5155;5156;1284;2335;1282	CAV1;CCND2;COL1A1;COL4A1;COL4A2;COL6A1;COL6A2;FN1;ITGA6;ITGB6;LAMA4;LAMC2;MYL9;PDGFB;PDGFRA

## Sheet: fib d1
geneSet	description	link	enrichmentScore	normalizedEnrichmentScore	pValue	FDR	size	plotPath	leadingEdgeNum	leadingEdgeId	userId
hsa04978	Mineral absorption	http://www.kegg.jp/kegg-bin/show_pathway?hsa04978+4494+1317+4495+4501	0.7384837573482403	2.02955	0.00176056	0.0630723	6	./Project_wg_result1722358889_GSEA/hsa04978.png	4	4494;1317;4495;4501	MT1F;MT1G;MT1X;SLC31A1
hsa04141	Protein processing in endoplasmic reticulum	http://www.kegg.jp/kegg-bin/show_pathway?hsa04141+9451+9709+7841+3309+10802+79139+1649+64215+9871+51128+10483+6396+84447+5034+3303+3304+27248+10484	0.34945540557059973	1.80044	0.010638297872340425	0.23336759484208558	32	./Project_wg_result1722358889_GSEA/hsa04141.png	18	9451;9709;7841;3309;10802;79139;1649;64215;9871;51128;10483;6396;84447;5034;3303;3304;27248;10484	DDIT3;DERL1;DNAJC1;EIF2AK3;ERLEC1;HERPUD1;HSPA1A;HSPA1B;HSPA5;MOGS;P4HB;SAR1B;SEC13;SEC23A;SEC23B;SEC24A;SEC24D;SYVN1
hsa04640	Hematopoietic cell lineage	http://www.kegg.jp/kegg-bin/show_pathway?hsa04640+3115+2057	0.6415658858084147	1.6966	0.023931623931623933	0.3181648290039245	6	./Project_wg_result1722358889_GSEA/hsa04640.png	2	3115;2057	EPOR;HLA-DPB1
hsa05014	Amyotrophic lateral sclerosis	http://www.kegg.jp/kegg-bin/show_pathway?hsa05014+9451+3309+203228+79139+1649+283+25978+60673+6396+55062+29107+493869+54205+9818	0.30046390419881985	1.38014	0.11275964391691394	0.6665392983954935	23	./Project_wg_result1722358889_GSEA/hsa05014.png	14	9451;3309;203228;79139;1649;283;25978;60673;6396;55062;29107;493869;54205;9818	ANG;ATG101;C9orf72;CHMP2B;CYCS;DDIT3;DERL1;EIF2AK3;GPX8;HSPA5;NUP58;NXT1;SEC13;WIPI1
hsa04130	SNARE interactions in vesicular transport	http://www.kegg.jp/kegg-bin/show_pathway?hsa04130+51272+10652+9527+662+9570	0.4660848466059105	1.3768	0.12478031634446397	0.6006220466134501	7	./Project_wg_result1722358889_GSEA/hsa04130.png	5	51272;10652;9527;662;9570	BET1L;BNIP1;GOSR1;GOSR2;YKT6
hsa00520	Amino sugar and nucleotide sugar metabolism	http://www.kegg.jp/kegg-bin/show_pathway?hsa00520+5238+5236+2673+55577+54187+29926	0.4927710843373494	1.34388	0.14432989690721648	0.6239955148570361	6	./Project_wg_result1722358889_GSEA/hsa00520.png	6	5238;5236;2673;55577;54187;29926	GFPT1;GMPPA;NAGK;NANS;PGM1;PGM3
hsa04140	Autophagy	http://www.kegg.jp/kegg-bin/show_pathway?hsa04140+9451+203228+10652+60673+55062+1613+26003	0.3749462455238685	1.31489	0.17863105175292154	0.6456858409764409	12	./Project_wg_result1722358889_GSEA/hsa04140.png	7	9451;203228;10652;60673;55062;1613;26003	ATG101;C9orf72;DAPK3;EIF2AK3;GORASP2;WIPI1;YKT6
hsa01100	Metabolic pathways	http://www.kegg.jp/kegg-bin/show_pathway?hsa01100+1491+84693+7841+4758+5831+5730+5238+60481+23483+23464+5832+9060+5236+3029+4594+79586+9197+1119+2673+217+1798+79888+160428+593+4524+533+2710+54675+112483+493869+54498+85465+54205+85365+23545+57104+55577+1646+271+54187+29926+7920+79796+10135+9114+9583+29922+374659+11285+51727+80347+9550+22928+529+1645+9536+51109+8703+11227+3992+4247+4698+5743+4942+5…	0.1935083452464602	1.29038	0.18120805369127516	0.6557018714792963	73	./Project_wg_result1722358889_GSEA/hsa01100.png	67	1491;84693;7841;4758;5831;5730;5238;60481;23483;23464;5832;9060;5236;3029;4594;79586;9197;1119;2673;217;1798;79888;160428;593;4524;533;2710;54675;112483;493869;54498;85465;54205;85365;23545;57104;55577;1646;271;54187;29926;7920;79796;10135;9114;9583;29922;374659;11285;51727;80347;9550;22928;529;1645;9536;51109;8703;11227;3992;4247;4698;5743;4942;5352;290;272	ABHD16A;AKR1C1;AKR1C2;ALDH18A1;ALDH1L2;ALDH2;ALG2;ALG9;AMPD2;AMPD3;ANPEP;ATP6V0A2;ATP6V0B;ATP6V0D1;ATP6V1E1;ATP6V1G1;B4GALT3;B4GALT7;BCKDHA;CHKA;CHPF;CMPK1;COASY;CRLS1;CTH;CYCS;DPAGT1;ELOVL5;ENTPD4;FADS1;GALNT5;GCAT;GFPT1;GK;GMPPA;GPX8;HAGH;HDDC3;LPCAT1;MCEE;MGAT2;MMUT;MOGS;MTHFR;NAGK;NAMPT;NANS;NDUFA5;NEU1;NME7;OAT;PAPSS2;PGM1;PGM3;PLOD2;PNPLA2;PTGDS;PTGES;PTGS2;PYCR1;RDH11;SAT2;SELENOI;SEPHS2;S…
hsa04514	Cell adhesion molecules	http://www.kegg.jp/kegg-bin/show_pathway?hsa04514+3115+3385	0.5048384296357726	1.23195	0.2006861063464837	0.7017761318693053	5	./Project_wg_result1722358889_GSEA/hsa04514.png	2	3115;3385	HLA-DPB1;ICAM3
hsa03040	Spliceosome	http://www.kegg.jp/kegg-bin/show_pathway?hsa03040+84321+10929+3303+3304	0.44221734405359386	1.18399	0.234375	0.6855979169840241	6	./Project_wg_result1722358889_GSEA/hsa03040.png	4	84321;10929;3303;3304	HSPA1A;HSPA1B;SRSF8;THOC3
hsa04657	IL-17 signaling pathway	http://www.kegg.jp/kegg-bin/show_pathway?hsa04657+3569+1440+2920+3727+5743+6347+6372+6354+6279+6280	-0.543222	-2.08935	0.00250627	0.014810888907442834	11	./Project_wg_result1722358889_GSEA/hsa04657.png	10	3569;1440;2920;3727;5743;6347;6372;6354;6279;6280	CCL2;CCL7;CSF3;CXCL2;CXCL6;IL6;JUND;PTGS2;S100A8;S100A9
hsa04520	Adherens junction	http://www.kegg.jp/kegg-bin/show_pathway?hsa04520+4008+64750+60+7048+1499	-0.814681	-2.10779	0	0.013576648165155933	5	./Project_wg_result1722358889_GSEA/hsa04520.png	5	4008;64750;60;7048;1499	ACTB;CTNNB1;LMO7;SMURF2;TGFBR2
hsa04015	Rap1 signaling pathway	http://www.kegg.jp/kegg-bin/show_pathway?hsa04015+805+5156+60+5587+1499+284	-0.757831	-2.12138	0	0.014552747052846881	6	./Project_wg_result1722358889_GSEA/hsa04015.png	6	805;5156;60;5587;1499;284	ACTB;ANGPT1;CALM2;CTNNB1;PDGFRA;PRKD1
hsa05205	Proteoglycans in cancer	http://www.kegg.jp/kegg-bin/show_pathway?hsa05205+3673+22800+60+595+1839+857+7430+1499	-0.624382	-2.25643	0	0.00752991	10	./Project_wg_result1722358889_GSEA/hsa05205.png	8	3673;22800;60;595;1839;857;7430;1499	ACTB;CAV1;CCND1;CTNNB1;EZR;HBEGF;ITGA2;RRAS2
hsa04670	Leukocyte transendothelial migration	http://www.kegg.jp/kegg-bin/show_pathway?hsa04670+60+7070+7430+6387+1499+5010	-0.733414	-2.2633	0	0.00772005	7	./Project_wg_result1722358889_GSEA/hsa04670.png	6	60;7070;7430;6387;1499;5010	ACTB;CLDN11;CTNNB1;CXCL12;EZR;THY1
hsa04810	Regulation of actin cytoskeleton	http://www.kegg.jp/kegg-bin/show_pathway?hsa04810+4627+5156+3673+22800+3682+60+7430+6387	-0.673037	-2.32362	0	0.00543066	9	./Project_wg_result1722358889_GSEA/hsa04810.png	8	4627;5156;3673;22800;3682;60;7430;6387	ACTB;CXCL12;EZR;ITGA2;ITGAE;MYH9;PDGFRA;RRAS2
hsa04621	NOD-like receptor signaling pathway	http://www.kegg.jp/kegg-bin/show_pathway?hsa04621+10135+5585+3569+2920+81631+4793+6772+2635+2634+6347+29108+2633+4940+4939	-0.546229	-2.32715	0	0.00678832	14	./Project_wg_result1722358889_GSEA/hsa04621.png	14	10135;5585;3569;2920;81631;4793;6772;2635;2634;6347;29108;2633;4940;4939	CCL2;CXCL2;GBP1;GBP2;GBP3;IL6;MAP1LC3B;NAMPT;NFKBIB;OAS2;OAS3;PKN1;PYCARD;STAT1
hsa05206	MicroRNAs in cancer	http://www.kegg.jp/kegg-bin/show_pathway?hsa05206+472+5743+5156+8434+4082+595+3925+1021+7430+7168	-0.63799	-2.45678	0	0.00159725	11	./Project_wg_result1722358889_GSEA/hsa05206.png	10	472;5743;5156;8434;4082;595;3925;1021;7430;7168	ATM;CCND1;CDK6;EZR;MARCKS;PDGFRA;PTGS2;RECK;STMN1;TPM1
hsa05171	Coronavirus disease	http://www.kegg.jp/kegg-bin/show_pathway?hsa05171+6347+1839+4600+9636+4940+4939+4599	-0.663527	-2.48444	0.00278552	0.00239588	11	./Project_wg_result1722358889_GSEA/hsa05171.png	7	6347;1839;4600;9636;4940;4939;4599	CCL2;HBEGF;ISG15;MX1;MX2;OAS2;OAS3
hsa05160	Hepatitis C	http://www.kegg.jp/kegg-bin/show_pathway?hsa05160+6772+637+7533+595+1021+4600+1499+4940+5010+4939+3434+4599	-0.60402	-2.67468	0	0	15	./Project_wg_result1722358889_GSEA/hsa05160.png	12	6772;637;7533;595;1021;4600;1499;4940;5010;4939;3434;4599	BID;CCND1;CDK6;CLDN11;CTNNB1;IFIT1;MX1;MX2;OAS2;OAS3;STAT1;YWHAH

## Sheet: fib d6
geneSet	description	link	enrichmentScore	normalizedEnrichmentScore	pValue	FDR	size	plotPath	leadingEdgeNum	leadingEdgeId	userId
hsa01230	Biosynthesis of amino acids	http://www.kegg.jp/kegg-bin/show_pathway?hsa01230+84706+1491+586+5832+6472+29968+26227+5831+113675+384	0.6661293174505271	2.45951	0	0.00240999	15	./Project_wg_result1722359222_GSEA/hsa01230.png	10	84706;1491;586;5832;6472;29968;26227;5831;113675;384	ALDH18A1;ARG2;BCAT1;CTH;GPT2;PHGDH;PSAT1;PYCR1;SDSL;SHMT2
hsa00260	Glycine, serine and threonine metabolism	http://www.kegg.jp/kegg-bin/show_pathway?hsa00260+1491+6472+29968+26227+113675	0.8053163691872313	2.08287	0	0.0690863	6	./Project_wg_result1722359222_GSEA/hsa00260.png	5	1491;6472;29968;26227;113675	CTH;PHGDH;PSAT1;SDSL;SHMT2
hsa04141	Protein processing in endoplasmic reticulum	http://www.kegg.jp/kegg-bin/show_pathway?hsa04141+91319+596+10525+10802+9871+6400+84447+29927+9695+3309+9451+64215+468+3300+9709+7841+79139+9632+1649+54431+22926+91445+10484	0.3144471407185482	1.85538	0.0058548	0.3534645621305381	61	./Project_wg_result1722359222_GSEA/hsa04141.png	23	91319;596;10525;10802;9871;6400;84447;29927;9695;3309;9451;64215;468;3300;9709;7841;79139;9632;1649;54431;22926;91445;10484	ATF4;ATF6;BCL2;DDIT3;DERL1;DERL3;DNAJB2;DNAJC1;DNAJC10;EDEM1;EIF2AK3;HERPUD1;HSPA5;HYOU1;MOGS;RNF185;SEC23A;SEC24A;SEC24C;SEC24D;SEC61A1;SEL1L;SYVN1
hsa00500	Starch and sucrose metabolism	http://www.kegg.jp/kegg-bin/show_pathway?hsa00500+5834+3099+2632+5236	0.737537	1.8233	0.010238907849829351	0.3436237873894038	5	./Project_wg_result1722359222_GSEA/hsa00500.png	4	5834;3099;2632;5236	GBE1;HK2;PGM1;PYGB
hsa01250	Biosynthesis of nucleotide sugars	http://www.kegg.jp/kegg-bin/show_pathway?hsa01250+2673+3099+5238+5236+29925+91373	0.5614809452739091	1.78211	0.015988372093023256	0.3655144903849883	10	./Project_wg_result1722359222_GSEA/hsa01250.png	6	2673;3099;5238;5236;29925;91373	GFPT1;GMPPB;HK2;PGM1;PGM3;UAP1L1
hsa00520	Amino sugar and nucleotide sugar metabolism	http://www.kegg.jp/kegg-bin/show_pathway?hsa00520+2673+3099+5238+5236+29925+91373	0.5567330398849379	1.76685	0.014947683109118086	0.34114685769265574	10	./Project_wg_result1722359222_GSEA/hsa00520.png	6	2673;3099;5238;5236;29925;91373	GFPT1;GMPPB;HK2;PGM1;PGM3;UAP1L1
hsa00270	Cysteine and methionine metabolism	http://www.kegg.jp/kegg-bin/show_pathway?hsa00270+1491+586+29968+26227+113675	0.5124488838196596	1.69599	0.037921348314606744	0.4079904874819251	11	./Project_wg_result1722359222_GSEA/hsa00270.png	5	1491;586;29968;26227;113675	BCAT1;CTH;PHGDH;PSAT1;SDSL
hsa00230	Purine metabolism	http://www.kegg.jp/kegg-bin/show_pathway?hsa00230+2977+115+5236+9583+9060+5141+374659+5151	0.5469537754707338	1.6789	0.027777777777777776	0.4070197988169833	9	./Project_wg_result1722359222_GSEA/hsa00230.png	8	2977;115;5236;9583;9060;5141;374659;5151	ADCY9;ENTPD4;GUCY1A2;HDDC3;PAPSS2;PDE4A;PDE8A;PGM1
hsa05416	Viral myocarditis	http://www.kegg.jp/kegg-bin/show_pathway?hsa05416+6445+3115	0.5997465132542552	1.65354	0.032357473035439135	0.42986110726375215	7	./Project_wg_result1722359222_GSEA/hsa05416.png	2	6445;3115	HLA-DPB1;SGCG
hsa00670	One carbon pool by folate	http://www.kegg.jp/kegg-bin/show_pathway?hsa00670+160428+10797+6472	0.6298734525466018	1.64036	0.0321027	0.42474171350231604	6	./Project_wg_result1722359222_GSEA/hsa00670.png	3	160428;10797;6472	ALDH1L2;MTHFD2;SHMT2
hsa04510	Focal adhesion	http://www.kegg.jp/kegg-bin/show_pathway?hsa04510+5747+1729+5290+2932+7057+1278+3725+1292+2012+595+2013+857+3676+5156+1291+1277+3910+3696+3082	-0.274698	-1.85235	0.0102041	0.10711265620595696	38	./Project_wg_result1722359222_GSEA/hsa04510.png	19	5747;1729;5290;2932;7057;1278;3725;1292;2012;595;2013;857;3676;5156;1291;1277;3910;3696;3082	CAV1;CCND1;COL1A1;COL1A2;COL6A1;COL6A2;DIAPH1;EMP1;EMP2;GSK3B;HGF;ITGA4;ITGB8;JUN;LAMA4;PDGFRA;PIK3CA;PTK2;THBS1
hsa04061	Viral protein interaction with cytokine and cytokine receptor	http://www.kegg.jp/kegg-bin/show_pathway?hsa04061+7132+8743+2920+6347+6387+51554	-0.546446	-2.00531	0	0.0488882	10	./Project_wg_result1722359222_GSEA/hsa04061.png	6	7132;8743;2920;6347;6387;51554	ACKR4;CCL2;CXCL12;CXCL2;TNFRSF1A;TNFSF10
hsa05167	Kaposi sarcoma-associated herpesvirus infection	http://www.kegg.jp/kegg-bin/show_pathway?hsa05167+10000+1387+5534+1827+3709+9261+2033+1147+5290+2932+5609+808+805+7132+3725+54331+355+595+2353+2791+9976+7538+2920+4792	-0.329942	-2.12094	0.005	0.025654018066871585	34	./Project_wg_result1722359222_GSEA/hsa05167.png	24	10000;1387;5534;1827;3709;9261;2033;1147;5290;2932;5609;808;805;7132;3725;54331;355;595;2353;2791;9976;7538;2920;4792	AKT3;CALM2;CALM3;CCND1;CHUK;CLEC2B;CREBBP;CXCL2;EP300;FAS;FOS;GNG11;GNG2;GSK3B;ITPR2;JUN;MAP2K7;MAPKAPK2;NFKBIA;PIK3CA;PPP3R1;RCAN1;TNFRSF1A;ZFP36
hsa05171	Coronavirus disease	http://www.kegg.jp/kegg-bin/show_pathway?hsa05171+57506+1147+3654+6868+5290+728+717+7132+3725+200916+2353+5648+1675+715+716+4792+6347	-0.387094	-2.21145	0.00847458	0.015608611197932146	26	./Project_wg_result1722359222_GSEA/hsa05171.png	17	57506;1147;3654;6868;5290;728;717;7132;3725;200916;2353;5648;1675;715;716;4792;6347	ADAM17;C1R;C1S;C2;C5AR1;CCL2;CFD;CHUK;FOS;IRAK1;JUN;MASP1;MAVS;NFKBIA;PIK3CA;RPL22L1;TNFRSF1A
hsa05418	Fluid shear stress and atherosclerosis	http://www.kegg.jp/kegg-bin/show_pathway?hsa05418+1147+5598+5747+4217+5290+5609+3554+1514+808+805+1535+7132+3725+3162+2353+2946+857+6347+5327	-0.387149	-2.27196	0	0.012058003695699834	28	./Project_wg_result1722359222_GSEA/hsa05418.png	19	1147;5598;5747;4217;5290;5609;3554;1514;808;805;1535;7132;3725;3162;2353;2946;857;6347;5327	CALM2;CALM3;CAV1;CCL2;CHUK;CTSL;CYBA;FOS;GSTM2;HMOX1;IL1R1;JUN;MAP2K7;MAP3K5;MAPK7;PIK3CA;PLAT;PTK2;TNFRSF1A
hsa04310	Wnt signaling pathway	http://www.kegg.jp/kegg-bin/show_pathway?hsa04310+8313+1457+1387+5534+6885+5663+2033+2932+8945+3725+164284+23500+595+144165+8840+6422+5176+6423+147495	-0.389328	-2.29695	0	0.012107220037314936	27	./Project_wg_result1722359222_GSEA/hsa04310.png	19	8313;1457;1387;5534;6885;5663;2033;2932;8945;3725;164284;23500;595;144165;8840;6422;5176;6423;147495	APCDD1;APCDD1L;AXIN2;BTRC;CCN4;CCND1;CREBBP;CSNK2A1;DAAM2;EP300;GSK3B;JUN;MAP3K7;PPP3R1;PRICKLE1;PSEN1;SERPINF1;SFRP1;SFRP2
hsa05133	Pertussis	http://www.kegg.jp/kegg-bin/show_pathway?hsa05133+717+808+805+3725+2353+29108+710+715+716	-0.585203	-2.33761	0	0.010335431739171286	12	./Project_wg_result1722359222_GSEA/hsa05133.png	9	717;808;805;3725;2353;29108;710;715;716	C1R;C1S;C2;CALM2;CALM3;FOS;JUN;PYCARD;SERPING1
hsa04512	ECM-receptor interaction	http://www.kegg.jp/kegg-bin/show_pathway?hsa04512+7057+1278+1292+3676+1291+1277+3910+3696	-0.608577	-2.36249	0	0.011319758571473314	11	./Project_wg_result1722359222_GSEA/hsa04512.png	8	7057;1278;1292;3676;1291;1277;3910;3696	COL1A1;COL1A2;COL6A1;COL6A2;ITGA4;ITGB8;LAMA4;THBS1
hsa04060	Cytokine-cytokine receptor interaction	http://www.kegg.jp/kegg-bin/show_pathway?hsa04060+3554+10220+3953+7132+355+8743+8771+3574+3624+23529+2920+6347+3590+3625+4982+6387+51554	-0.43737	-2.58125	0	0.00295298	28	./Project_wg_result1722359222_GSEA/hsa04060.png	17	3554;10220;3953;7132;355;8743;8771;3574;3624;23529;2920;6347;3590;3625;4982;6387;51554	ACKR4;CCL2;CLCF1;CXCL12;CXCL2;FAS;GDF11;IL11RA;IL1R1;IL7;INHBA;INHBB;LEPR;TNFRSF11B;TNFRSF1A;TNFRSF6B;TNFSF10
hsa04610	Complement and coagulation cascades	http://www.kegg.jp/kegg-bin/show_pathway?hsa04610+728+5054+717+966+5329+10544+2149+5648+1675+710+715+5328+716+3075+5270+5327+2159+1191	-0.800564	-3.99416	0	0	19	./Project_wg_result1722359222_GSEA/hsa04610.png	18	728;5054;717;966;5329;10544;2149;5648;1675;710;715;5328;716;3075;5270;5327;2159;1191	C1R;C1S;C2;C5AR1;CD59;CFD;CFH;CLU;F10;F2R;MASP1;PLAT;PLAU;PLAUR;PROCR;SERPINE1;SERPINE2;SERPING1

## Sheet: EC d1
geneSet	description	link	enrichmentScore	normalizedEnrichmentScore	pValue	FDR	size	plotPath	leadingEdgeNum	leadingEdgeId	userId
hsa04060	Cytokine-cytokine receptor interaction	http://www.kegg.jp/kegg-bin/show_pathway?hsa04060+3953+9518+57007	0.5902416713159562	1.51169	0.041666666666666664	0.7988967208090714	5	./Project_wg_result1722364445_GSEA/hsa04060.png	3	3953;9518;57007	ACKR3;GDF15;LEPR
hsa05168	Herpes simplex virus 1 infection	http://www.kegg.jp/kegg-bin/show_pathway?hsa05168+330+3115	0.4672482465843207	1.15934	0.30074074074074075	0.9999999999999998	5	./Project_wg_result1722364445_GSEA/hsa05168.png	2	330;3115	BIRC3;HLA-DPB1
hsa05166	Human T-cell leukemia virus 1 infection	http://www.kegg.jp/kegg-bin/show_pathway?hsa05166+4487+3115+7538	0.4156843659731584	1.10641	0.3428981348637016	0.9999999999999998	6	./Project_wg_result1722364445_GSEA/hsa05166.png	3	4487;3115;7538	HLA-DPB1;MSX1;ZFP36
hsa05417	Lipid and atherosclerosis	http://www.kegg.jp/kegg-bin/show_pathway?hsa05417+19+6401+3303+3309+3383+2920+1649	0.33096078517094696	1.0393	0.412483	0.9999999999999998	9	./Project_wg_result1722364445_GSEA/hsa05417.png	7	19;6401;3303;3309;3383;2920;1649	ABCA1;CXCL2;DDIT3;HSPA1A;HSPA5;ICAM1;SELE
hsa05167	Kaposi sarcoma-associated herpesvirus infection	http://www.kegg.jp/kegg-bin/show_pathway?hsa05167+7538+5743+9261+3383+2920	0.30453679236188197	0.869171	0.615819	0.9999999999999998	7	./Project_wg_result1722364445_GSEA/hsa05167.png	5	7538;5743;9261;3383;2920	CXCL2;ICAM1;MAPKAPK2;PTGS2;ZFP36
hsa05202	Transcriptional misregulation in cancer	http://www.kegg.jp/kegg-bin/show_pathway?hsa05202+330+604+5966+1649	0.34615157358601856	0.84852	0.682963	0.9999999999999998	5	./Project_wg_result1722364445_GSEA/hsa05202.png	4	330;604;5966;1649	BCL6;BIRC3;DDIT3;REL
hsa04142	Lysosome	http://www.kegg.jp/kegg-bin/show_pathway?hsa04142+26503+4758+8943	0.3323532713574701	0.826571	0.6798825256975036	0.9999999999999998	5	./Project_wg_result1722364445_GSEA/hsa04142.png	3	26503;4758;8943	AP3D1;NEU1;SLC17A5
hsa04064	NF-kappa B signaling pathway	http://www.kegg.jp/kegg-bin/show_pathway?hsa04064+330+5743+3383+2920	0.2796227527131231	0.755685	0.7699115044247787	0.9999999999999998	6	./Project_wg_result1722364445_GSEA/hsa04064.png	4	330;5743;3383;2920	BIRC3;CXCL2;ICAM1;PTGS2
hsa04144	Endocytosis	http://www.kegg.jp/kegg-bin/show_pathway?hsa04144+3303+10938+378	0.304445	0.752279	0.7697841726618705	0.9999999999999998	5	./Project_wg_result1722364445_GSEA/hsa04144.png	3	3303;10938;378	ARF4;EHD1;HSPA1A
hsa04141	Protein processing in endoplasmic reticulum	http://www.kegg.jp/kegg-bin/show_pathway?hsa04141+9709+9871+3303+10802+10484	0.1249920953871706	0.449769	0.9913793103448276	0.9949126570640515	14	./Project_wg_result1722364445_GSEA/hsa04141.png	5	9709;9871;3303;10802;10484	HERPUD1;HSPA1A;SEC23A;SEC24A;SEC24D
hsa04145	Phagosome	http://www.kegg.jp/kegg-bin/show_pathway?hsa04145+7280+537+526+3133	-0.248735	-0.683696	0.8831168831168831	0.8673148840688107	5	./Project_wg_result1722364445_GSEA/hsa04145.png	4	7280;537;526;3133	ATP6AP1;ATP6V1B2;HLA-E;TUBB2A
hsa05132	Salmonella infection	http://www.kegg.jp/kegg-bin/show_pathway?hsa05132+4790+388+6281	-0.297703	-0.838383	0.6708074534161491	0.7411368735976066	5	./Project_wg_result1722364445_GSEA/hsa05132.png	3	4790;388;6281	NFKB1;RHOB;S100A10
hsa05022	Pathways of neurodegeneration	http://www.kegg.jp/kegg-bin/show_pathway?hsa05022+5743+3309+1649+7280+79139+7494+4790	-0.338164	-1.06738	0.3142857142857143	0.4481247996580831	7	./Project_wg_result1722364445_GSEA/hsa05022.png	7	5743;3309;1649;7280;79139;7494;4790	DDIT3;DERL1;HSPA5;NFKB1;PTGS2;TUBB2A;XBP1
hsa05010	Alzheimer disease	http://www.kegg.jp/kegg-bin/show_pathway?hsa05010+1649+7280+25825+7494+4790+7922	-0.349734	-1.1398	0.25650557620817843	0.41084517576664176	7	./Project_wg_result1722364445_GSEA/hsa05010.png	6	1649;7280;25825;7494;4790;7922	BACE2;DDIT3;NFKB1;SLC39A7;TUBB2A;XBP1
hsa01100	Metabolic pathways	http://www.kegg.jp/kegg-bin/show_pathway?hsa01100+5743+4758+5832+10558+55577+79646+537+2673+10135+10390+526+54675+51727+9060+85365+54187	-0.25411	-1.23803	0.22560975609756098	0.3581151832460733	17	./Project_wg_result1722364445_GSEA/hsa01100.png	16	5743;4758;5832;10558;55577;79646;537;2673;10135;10390;526;54675;51727;9060;85365;54187	ALDH18A1;ALG2;ATP6AP1;ATP6V1B2;CEPT1;CMPK1;CRLS1;GFPT1;NAGK;NAMPT;NANS;NEU1;PANK3;PAPSS2;PTGS2;SPTLC1
hsa05012	Parkinson disease	http://www.kegg.jp/kegg-bin/show_pathway?hsa05012+3309+1649+7280+7494+7922	-0.4689	-1.27104	0.19281045751633988	0.3988406881077038	5	./Project_wg_result1722364445_GSEA/hsa05012.png	5	3309;1649;7280;7494;7922	DDIT3;HSPA5;SLC39A7;TUBB2A;XBP1
hsa05169	Epstein-Barr virus infection	http://www.kegg.jp/kegg-bin/show_pathway?hsa05169+3280+4790+3133+7128+9636	-0.413525	-1.39555	0.11149825783972125	0.337472	7	./Project_wg_result1722364445_GSEA/hsa05169.png	5	3280;4790;3133;7128;9636	HES1;HLA-E;ISG15;NFKB1;TNFAIP3
hsa05014	Amyotrophic lateral sclerosis	http://www.kegg.jp/kegg-bin/show_pathway?hsa05014+3309+1649+7280+79139+7494+6396	-0.471154	-1.39987	0.11858974358974358	0.49274495138369484	6	./Project_wg_result1722364445_GSEA/hsa05014.png	6	3309;1649;7280;79139;7494;6396	DDIT3;DERL1;HSPA5;SEC13;TUBB2A;XBP1
hsa05165	Human papillomavirus infection	http://www.kegg.jp/kegg-bin/show_pathway?hsa05165+1282+537+7450+526+3280+4790+3133+9636	-0.440538	-1.58069	0.0562249	0.4887060583395662	9	./Project_wg_result1722364445_GSEA/hsa05165.png	8	1282;537;7450;526;3280;4790;3133;9636	ATP6AP1;ATP6V1B2;COL4A1;HES1;HLA-E;ISG15;NFKB1;VWF

## Sheet: EC d6
geneSet	description	link	enrichmentScore	normalizedEnrichmentScore	pValue	FDR	size	plotPath	leadingEdgeNum	leadingEdgeId	userId
hsa05165	Human papillomavirus infection	http://www.kegg.jp/kegg-bin/show_pathway?hsa05165+9223+4851+2335+1287+7450+3655	0.47126436781609193	1.3574	0.1277533039647577	0.8764805414551607	6	./Project_wg_result1722365234_GSEA/hsa05165.png	6	9223;4851;2335;1287;7450;3655	COL4A5;FN1;ITGA6;MAGI1;NOTCH1;VWF
hsa05418	Fluid shear stress and atherosclerosis	http://www.kegg.jp/kegg-bin/show_pathway?hsa05418+857+1728+5175+25828+3791+4208	0.4291187739463602	1.26533	0.16326530612244897	0.6302876480541455	6	./Project_wg_result1722365234_GSEA/hsa05418.png	6	857;1728;5175;25828;3791;4208	CAV1;KDR;MEF2C;NQO1;PECAM1;TXN2
hsa05132	Salmonella infection	http://www.kegg.jp/kegg-bin/show_pathway?hsa05132+10093+29108+10383+8655+8743+25828	0.38086370337642383	1.1997	0.20967741935483872	0.5290468133107727	7	./Project_wg_result1722365234_GSEA/hsa05132.png	6	10093;29108;10383;8655;8743;25828	ARPC4;DYNLL1;PYCARD;TNFSF10;TUBB4B;TXN2
hsa04371	Apelin signaling pathway	http://www.kegg.jp/kegg-bin/show_pathway?hsa04371+5054+2791+1490+4208+196883	0.36641221374045807	0.972732	0.4583333333333333	0.8206429780033841	5	./Project_wg_result1722365234_GSEA/hsa04371.png	5	5054;2791;1490;4208;196883	ADCY4;CCN2;GNG11;MEF2C;SERPINE1
hsa04530	Tight junction	http://www.kegg.jp/kegg-bin/show_pathway?hsa04530+10093+83700+7122+9223	0.3454708570154043	0.934575	0.5355805243445693	0.738409	5	./Project_wg_result1722365234_GSEA/hsa04530.png	4	10093;83700;7122;9223	ARPC4;CLDN5;JAM3;MAGI1
hsa05130	Pathogenic Escherichia coli infection	http://www.kegg.jp/kegg-bin/show_pathway?hsa05130+10093+29108+10383+7122+8743	0.3028284160288264	0.866997	0.6284584980237155	0.7343485617597293	6	./Project_wg_result1722365234_GSEA/hsa05130.png	5	10093;29108;10383;7122;8743	ARPC4;CLDN5;PYCARD;TNFSF10;TUBB4B
hsa05200	Pathways in cancer	http://www.kegg.jp/kegg-bin/show_pathway?hsa05200+1728+2791+1488+1612+4851+2335+1287+3655+196883+2122+3563	0.21875	0.865038	0.6521739130434783	0.6325839980662316	11	./Project_wg_result1722365234_GSEA/hsa05200.png	11	1728;2791;1488;1612;4851;2335;1287;3655;196883;2122;3563	ADCY4;COL4A5;CTBP2;DAPK1;FN1;GNG11;IL3RA;ITGA6;MECOM;NOTCH1;NQO1
hsa04514	Cell adhesion molecules	http://www.kegg.jp/kegg-bin/show_pathway?hsa04514+947	-0.269669	-0.683817	0.8598484848484849	0.859626	7	./Project_wg_result1722365234_GSEA/hsa04514.png	1	947	CD34
hsa04151	PI3K-Akt signaling pathway	http://www.kegg.jp/kegg-bin/show_pathway?hsa04151+2791+9223+2335+1287+7450+3791+3655+3563+80310	-0.263566	-0.714524	0.8232445520581114	0.9109139435908533	9	./Project_wg_result1722365234_GSEA/hsa04151.png	9	2791;9223;2335;1287;7450;3791;3655;3563;80310	COL4A5;FN1;GNG11;IL3RA;ITGA6;KDR;MAGI1;PDGFD;VWF
hsa04014	Ras signaling pathway	http://www.kegg.jp/kegg-bin/show_pathway?hsa04014+80310	-0.34255	-0.784358	0.7567954220314735	0.9088861638093406	5	./Project_wg_result1722365234_GSEA/hsa04014.png	1	80310	PDGFD
hsa04062	Chemokine signaling pathway	http://www.kegg.jp/kegg-bin/show_pathway?hsa04062+196883+408+6358	-0.350344	-0.810162	0.712707	0.9778637380076463	5	./Project_wg_result1722365234_GSEA/hsa04062.png	3	196883;408;6358	ADCY4;ARRB1;CCL14
hsa04810	Regulation of actin cytoskeleton	http://www.kegg.jp/kegg-bin/show_pathway?hsa04810+4628+80310	-0.334493	-0.852949	0.6670934699103713	0.9999999999999998	7	./Project_wg_result1722365234_GSEA/hsa04810.png	2	4628;80310	MYH10;PDGFD
hsa04020	Calcium signaling pathway	http://www.kegg.jp/kegg-bin/show_pathway?hsa04020+196883+3707+80310	-0.397644	-0.914122	0.5782792665726375	0.9999999999999998	5	./Project_wg_result1722365234_GSEA/hsa04020.png	3	196883;3707;80310	ADCY4;ITPKB;PDGFD
hsa01100	Metabolic pathways	http://www.kegg.jp/kegg-bin/show_pathway?hsa01100+2687+79077+54947+196883+2122+3704+51056+3707+8869+5050+51071+55790+57134	-0.283454	-1.04094	0.4427645788336933	0.9999999999999998	24	./Project_wg_result1722365234_GSEA/hsa01100.png	13	2687;79077;54947;196883;2122;3704;51056;3707;8869;5050;51071;55790;57134	ADCY4;CSGALNACT1;DCTPP1;DERA;GGT5;ITPA;ITPKB;LAP3;LPCAT2;MAN1C1;MECOM;PAFAH1B3;ST3GAL5
hsa04610	Complement and coagulation cascades	http://www.kegg.jp/kegg-bin/show_pathway?hsa04610+3426+1191+2	-0.454832	-1.15553	0.30440251572327043	0.9999999999999998	7	./Project_wg_result1722365234_GSEA/hsa04610.png	3	3426;1191;2	A2M;CFI;CLU
hsa04010	MAPK signaling pathway	http://www.kegg.jp/kegg-bin/show_pathway?hsa04010+3791+4208+2122+408+3925+80310	-0.501916	-1.21276	0.2198100407055631	0.9999999999999998	6	./Project_wg_result1722365234_GSEA/hsa04010.png	6	3791;4208;2122;408;3925;80310	ARRB1;KDR;MECOM;MEF2C;PDGFD;STMN1
hsa04060	Cytokine-cytokine receptor interaction	http://www.kegg.jp/kegg-bin/show_pathway?hsa04060+3563+6358+3953+3625+51554	-0.726082	-1.765	0.00132275	0.074587	6	./Project_wg_result1722365234_GSEA/hsa04060.png	5	3563;6358;3953;3625;51554	ACKR4;CCL14;IL3RA;INHBB;LEPR

## Sheet: mono d1
geneSet	description	link	enrichmentScore	normalizedEnrichmentScore	pValue	FDR	size	plotPath	leadingEdgeNum	leadingEdgeId	userId
hsa04141	Protein processing in endoplasmic reticulum	http://www.kegg.jp/kegg-bin/show_pathway?hsa04141+3309+10525+51726+9871+10483+1649+9601+9709+29927+7184+6400+6396+27248+64215+22872+2923+6745+55829+58505+10130+23471+5611+7494+468+23480+6746+3998+5034+6748+821+1603+10952	0.6399671343711826	2.74883	0	0	36	./Project_wg_result1722609124_GSEA/hsa04141.png	32	3309;10525;51726;9871;10483;1649;9601;9709;29927;7184;6400;6396;27248;64215;22872;2923;6745;55829;58505;10130;23471;5611;7494;468;23480;6746;3998;5034;6748;821;1603;10952	ATF4;CANX;DAD1;DDIT3;DNAJB11;DNAJC1;DNAJC3;ERLEC1;HERPUD1;HSP90B1;HSPA5;HYOU1;LMAN1;OSTC;P4HB;PDIA3;PDIA4;PDIA6;SEC13;SEC23B;SEC24D;SEC31A;SEC61A1;SEC61B;SEC61G;SEL1L;SELENOS;SSR1;SSR2;SSR4;TRAM1;XBP1
hsa03060	Protein export	http://www.kegg.jp/kegg-bin/show_pathway?hsa03060+3309+29927+6729+6734+90701+6731+23480+9789+60559+10952	0.6220315934876837	1.89145	0.00634921	0.0896338	11	./Project_wg_result1722609124_GSEA/hsa03060.png	10	3309;29927;6729;6734;90701;6731;23480;9789;60559;10952	HSPA5;SEC11C;SEC61A1;SEC61B;SEC61G;SPCS2;SPCS3;SRP54;SRP72;SRPRA
hsa04064	NF-kappa B signaling pathway	http://www.kegg.jp/kegg-bin/show_pathway?hsa04064+5743+3576+2920+597+2921+3553	0.5778257956820095	1.51788	0.0603589	0.35489398158063823	7	./Project_wg_result1722609124_GSEA/hsa04064.png	6	5743;3576;2920;597;2921;3553	BCL2A1;CXCL2;CXCL3;CXCL8;IL1B;PTGS2
hsa04659	Th17 cell differentiation	http://www.kegg.jp/kegg-bin/show_pathway?hsa04659+51561+3117+3569+3559+3122	0.5805065299095082	1.51416	0.0627943	0.3259584493467552	7	./Project_wg_result1722609124_GSEA/hsa04659.png	5	51561;3117;3569;3559;3122	HLA-DQA1;HLA-DRA;IL23A;IL2RA;IL6
hsa04625	C-type lectin receptor signaling pathway	http://www.kegg.jp/kegg-bin/show_pathway?hsa04625+51561+3569+5743	0.6562319922164834	1.51049	0.0623974	0.30254677855877254	5	./Project_wg_result1722609124_GSEA/hsa04625.png	3	51561;3569;5743	IL23A;IL6;PTGS2
hsa05332	Graft-versus-host disease	http://www.kegg.jp/kegg-bin/show_pathway?hsa05332+3117+3569+3134+3122+3553	0.6426666666666667	1.48151	0.0907618	0.32761297922467336	5	./Project_wg_result1722609124_GSEA/hsa05332.png	5	3117;3569;3134;3122;3553	HLA-DQA1;HLA-DRA;HLA-F;IL1B;IL6
hsa05140	Leishmaniasis	http://www.kegg.jp/kegg-bin/show_pathway?hsa05140+3117+5743+3122+2212+3553+1535	0.5412441799177926	1.42935	0.10016420361247948	0.348704	7	./Project_wg_result1722609124_GSEA/hsa05140.png	6	3117;5743;3122;2212;3553;1535	CYBA;FCGR2A;HLA-DQA1;HLA-DRA;IL1B;PTGS2
hsa04145	Phagosome	http://www.kegg.jp/kegg-bin/show_pathway?hsa04145+3117+29927+3134+9554+7057+23480+3122+2212+821+10952+1535+811	0.4205684293767517	1.42907	0.0925645	0.32715115656457483	16	./Project_wg_result1722609124_GSEA/hsa04145.png	12	3117;29927;3134;9554;7057;23480;3122;2212;821;10952;1535;811	CALR;CANX;CYBA;FCGR2A;HLA-DQA1;HLA-DRA;HLA-F;SEC22B;SEC61A1;SEC61B;SEC61G;THBS1
hsa04216	Ferroptosis	http://www.kegg.jp/kegg-bin/show_pathway?hsa04216+51703+5621+64116+23657+6303+2495	0.572193	1.39741	0.0996678	0.3577979917604223	6	./Project_wg_result1722609124_GSEA/hsa04216.png	6	51703;5621;64116;23657;6303;2495	ACSL5;FTH1;PRNP;SAT1;SLC39A8;SLC7A11
hsa05200	Pathways in cancer	http://www.kegg.jp/kegg-bin/show_pathway?hsa05200+51561+3569+7184+5743+3576+3559+7422+10342+4233+54205	0.40561616694362534	1.38476	0.10510046367851623	0.3606232597986721	17	./Project_wg_result1722609124_GSEA/hsa05200.png	10	51561;3569;7184;5743;3576;3559;7422;10342;4233;54205	CXCL8;CYCS;HSP90B1;IL23A;IL2RA;IL6;MET;PTGS2;TFG;VEGFA
hsa01230	Biosynthesis of amino acids	http://www.kegg.jp/kegg-bin/show_pathway?hsa01230+2597+5315+2752+2023+7167	-0.552	-1.3653	0.1223529411764706	0.4196397032850583	5	./Project_wg_result1722609124_GSEA/hsa01230.png	5	2597;5315;2752;2023;7167	ENO1;GAPDH;GLUL;PKM;TPI1
hsa00190	Oxidative phosphorylation	http://www.kegg.jp/kegg-bin/show_pathway?hsa00190+10632+7388+514+1351+4708+126328+5464+4707+1345+513+4726+498	-0.384296	-1.38388	0.11141304347826086	0.4290709996467679	13	./Project_wg_result1722609124_GSEA/hsa00190.png	12	10632;7388;514;1351;4708;126328;5464;4707;1345;513;4726;498	ATP5F1A;ATP5F1D;ATP5F1E;ATP5MG;COX6C;COX8A;NDUFA11;NDUFB1;NDUFB2;NDUFS6;PPA1;UQCRH
hsa04260	Cardiac muscle contraction	http://www.kegg.jp/kegg-bin/show_pathway?hsa04260+7168+7169	-0.579987	-1.46203	0.0961098	0.3438125515130107	5	./Project_wg_result1722609124_GSEA/hsa04260.png	2	7168;7169	TPM1;TPM2
hsa04714	Thermogenesis	http://www.kegg.jp/kegg-bin/show_pathway?hsa04714+10632+7388+514+6194+1351+4708+126328+4707+1345+513+116228+4726+60+498+71	-0.367518	-1.4631	0.0874636	0.3850671140939597	16	./Project_wg_result1722609124_GSEA/hsa04714.png	15	10632;7388;514;6194;1351;4708;126328;4707;1345;513;116228;4726;60;498;71	ACTB;ACTG1;ATP5F1A;ATP5F1D;ATP5F1E;ATP5MG;COX20;COX6C;COX8A;NDUFA11;NDUFB1;NDUFB2;NDUFS6;RPS6;UQCRH
hsa00010	Glycolysis / Gluconeogenesis	http://www.kegg.jp/kegg-bin/show_pathway?hsa00010+5315+3939+2023+7167+3945	-0.555149	-1.48778	0.0846682	0.39496391986678103	6	./Project_wg_result1722609124_GSEA/hsa00010.png	5	5315;3939;2023;7167;3945	ENO1;LDHA;LDHB;PKM;TPI1
hsa04062	Chemokine signaling pathway	http://www.kegg.jp/kegg-bin/show_pathway?hsa04062+2791+6372+6347	-0.475562	-1.50132	0.0723192	0.43182620981985165	9	./Project_wg_result1722609124_GSEA/hsa04062.png	3	2791;6372;6347	CCL2;CXCL6;GNG11
hsa03040	Spliceosome	http://www.kegg.jp/kegg-bin/show_pathway?hsa03040+6635+3312+6632+23350+6636	-0.590752	-1.58568	0.052381	0.43738961497703993	6	./Project_wg_result1722609124_GSEA/hsa03040.png	5	6635;3312;6632;23350;6636	HSPA8;SNRPD1;SNRPE;SNRPF;U2SURP
hsa04814	Motor proteins	http://www.kegg.jp/kegg-bin/show_pathway?hsa04814+7846+60+71+4542+7168+7169	-0.673554	-1.9027	0.00689655	0.0819498	7	./Project_wg_result1722609124_GSEA/hsa04814.png	6	7846;60;71;4542;7168;7169	ACTB;ACTG1;MYO1F;TPM1;TPM2;TUBA1A
hsa05171	Coronavirus disease	http://www.kegg.jp/kegg-bin/show_pathway?hsa05171+6155+6152+6187+6129+9045+6181+6138+6165+6227+6228+6231+6164+6235+51065+6122+6158+6142+6234+6206+6193+6191+6201+6194+6167+6229+6188+6139+6154+23521+6210+6161+6173+6128+6202+6168+6135+6136+6209+6146+6208+200916+6223+6218+25873+6222+6143+9636+6159+4312+4736+3921+11224+6347	-0.343409	-2.06798	0	0.0333804	59	./Project_wg_result1722609124_GSEA/hsa05171.png	53	6155;6152;6187;6129;9045;6181;6138;6165;6227;6228;6231;6164;6235;51065;6122;6158;6142;6234;6206;6193;6191;6201;6194;6167;6229;6188;6139;6154;23521;6210;6161;6173;6128;6202;6168;6135;6136;6209;6146;6208;200916;6223;6218;25873;6222;6143;9636;6159;4312;4736;3921;11224;6347	CCL2;ISG15;MMP1;RPL10A;RPL11;RPL12;RPL13A;RPL14;RPL15;RPL17;RPL18A;RPL19;RPL22;RPL22L1;RPL24;RPL26;RPL27;RPL28;RPL29;RPL3;RPL32;RPL34;RPL35;RPL35A;RPL36;RPL36A;RPL37;RPL37A;RPL6;RPL7;RPLP2;RPS12;RPS14;RPS15;RPS15A;RPS17;RPS18;RPS19;RPS2;RPS21;RPS23;RPS24;RPS26;RPS27L;RPS28;RPS29;RPS3;RPS4X;RPS5;RPS6;RPS7;RPS8;RPSA
hsa03010	Ribosome	http://www.kegg.jp/kegg-bin/show_pathway?hsa03010+6155+6152+6187+6129+9045+6181+6138+6165+6227+6228+6231+6164+6235+51065+6122+6158+6142+6234+6206+6193+6191+6201+6194+6167+6229+6188+6139+6154+23521+6210+6161+6173+6128+6202+6168+6135+6136+6209+6146+6208+200916+6223+6218+25873+6222+6143+6159+54460+4736+3921+11224	-0.507599	-2.93006	0	0	51	./Project_wg_result1722609124_GSEA/hsa03010.png	51	6155;6152;6187;6129;9045;6181;6138;6165;6227;6228;6231;6164;6235;51065;6122;6158;6142;6234;6206;6193;6191;6201;6194;6167;6229;6188;6139;6154;23521;6210;6161;6173;6128;6202;6168;6135;6136;6209;6146;6208;200916;6223;6218;25873;6222;6143;6159;54460;4736;3921;11224	MRPS21;RPL10A;RPL11;RPL12;RPL13A;RPL14;RPL15;RPL17;RPL18A;RPL19;RPL22;RPL22L1;RPL24;RPL26;RPL27;RPL28;RPL29;RPL3;RPL32;RPL34;RPL35;RPL35A;RPL36;RPL36A;RPL37;RPL37A;RPL6;RPL7;RPLP2;RPS12;RPS14;RPS15;RPS15A;RPS17;RPS18;RPS19;RPS2;RPS21;RPS23;RPS24;RPS26;RPS27L;RPS28;RPS29;RPS3;RPS4X;RPS5;RPS6;RPS7;RPS8;RPSA

## Sheet: mono d6
geneSet	description	link	enrichmentScore	normalizedEnrichmentScore	pValue	FDR	size	plotPath	leadingEdgeNum	leadingEdgeId	userId
hsa03010	Ribosome	http://www.kegg.jp/kegg-bin/show_pathway?hsa03010+6232+6227+6142+6193+6157+9045+6205+6170+6141+6222+6207+6181+6187+6154+6228+6218+6161+23521+6217+6139+6188+6194+6158+6223+6168+9349+6124+6133+6164+6173+6137+6230+25873+6146+6171+6156+2197+6147+6167+6132+6224+6202+6209+6234+6160+6138+6152+6235+11224+6122+6208+6189+6125+6144+6175+6169+6159+6134+6130+6233+7311	0.5921985815602837	2.75866	0	0	61	./Project_wg_result1722609680_GSEA/hsa03010.png	61	6232;6227;6142;6193;6157;9045;6205;6170;6141;6222;6207;6181;6187;6154;6228;6218;6161;23521;6217;6139;6188;6194;6158;6223;6168;9349;6124;6133;6164;6173;6137;6230;25873;6146;6171;6156;2197;6147;6167;6132;6224;6202;6209;6234;6160;6138;6152;6235;11224;6122;6208;6189;6125;6144;6175;6169;6159;6134;6130;6233;7311	FAU;RPL10;RPL13;RPL13A;RPL14;RPL15;RPL17;RPL18;RPL18A;RPL21;RPL22;RPL23;RPL23A;RPL24;RPL26;RPL27A;RPL28;RPL29;RPL3;RPL30;RPL31;RPL32;RPL34;RPL35;RPL36;RPL36A;RPL37;RPL37A;RPL38;RPL39;RPL4;RPL41;RPL5;RPL7A;RPL8;RPL9;RPLP0;RPLP2;RPS11;RPS13;RPS14;RPS15;RPS16;RPS17;RPS18;RPS19;RPS2;RPS20;RPS21;RPS23;RPS25;RPS27;RPS27A;RPS28;RPS29;RPS3;RPS3A;RPS5;RPS6;RPS8;UBA52
hsa04015	Rap1 signaling pathway	http://www.kegg.jp/kegg-bin/show_pathway?hsa04015+27040+4233+3683+7422	0.5453359610832178	1.5491	0.0589569	0.674348	9	./Project_wg_result1722609680_GSEA/hsa04015.png	4	27040;4233;3683;7422	ITGAL;LAT;MET;VEGFA
hsa04014	Ras signaling pathway	http://www.kegg.jp/kegg-bin/show_pathway?hsa04014+27040+4233+7422	0.5130155762420104	1.26393	0.2021978021978022	0.7763447023980128	6	./Project_wg_result1722609680_GSEA/hsa04014.png	3	27040;4233;7422	LAT;MET;VEGFA
hsa05165	Human papillomavirus infection	http://www.kegg.jp/kegg-bin/show_pathway?hsa05165+3696+7422+3105	0.4650754871099742	1.09926	0.3458980044345898	0.7331132539000123	6	./Project_wg_result1722609680_GSEA/hsa05165.png	3	3696;7422;3105	HLA-A;ITGB8;VEGFA
hsa04137	Mitophagy	http://www.kegg.jp/kegg-bin/show_pathway?hsa04137+8408+468+9804	0.42185044301059793	1.05937	0.3747412008281574	0.7702739221225894	6	./Project_wg_result1722609680_GSEA/hsa04137.png	3	8408;468;9804	ATF4;TOMM20;ULK1
hsa05414	Dilated cardiomyopathy	http://www.kegg.jp/kegg-bin/show_pathway?hsa05414+3696	0.4622324025749226	1.04904	0.3987603305785124	0.7473883907245902	5	./Project_wg_result1722609680_GSEA/hsa05414.png	1	3696	ITGB8
hsa04360	Axon guidance	http://www.kegg.jp/kegg-bin/show_pathway?hsa04360+4233+7852	0.37823468306979735	0.90447	0.562624	0.769391	6	./Project_wg_result1722609680_GSEA/hsa04360.png	2	4233;7852	CXCR4;MET
hsa04670	Leukocyte transendothelial migration	http://www.kegg.jp/kegg-bin/show_pathway?hsa04670+3683+7852+71+10627+4267+60	0.3709198813056379	0.898507	0.5551020408163265	0.7500155906002853	6	./Project_wg_result1722609680_GSEA/hsa04670.png	6	3683;7852;71;10627;4267;60	ACTB;ACTG1;CD99;CXCR4;ITGAL;MYL12A
hsa05012	Parkinson disease	http://www.kegg.jp/kegg-bin/show_pathway?hsa05012+27429+468+2778+6233+7311+514+1345+10376+808+64116	0.30330330330330335	0.879526	0.5978021978021978	0.753112	10	./Project_wg_result1722609680_GSEA/hsa05012.png	10	27429;468;2778;6233;7311;514;1345;10376;808;64116	ATF4;ATP5F1E;CALM3;COX6C;GNAS;HTRA2;RPS27A;SLC39A8;TUBA1B;UBA52
hsa04810	Regulation of actin cytoskeleton	http://www.kegg.jp/kegg-bin/show_pathway?hsa04810+3696+3683+7852	0.2905425534346268	0.874445	0.6153846153846154	0.7333444469791356	12	./Project_wg_result1722609680_GSEA/hsa04810.png	3	3696;3683;7852	CXCR4;ITGAL;ITGB8
hsa04940	Type I diabetes mellitus	http://www.kegg.jp/kegg-bin/show_pathway?hsa04940+3109+3108+3123+3115+3119+3122+3117+3113+3127	-0.769318	-2.15268	0	8.83099679876366e-5	10	./Project_wg_result1722609680_GSEA/hsa04940.png	9	3109;3108;3123;3115;3119;3122;3117;3113;3127	HLA-DMA;HLA-DMB;HLA-DPA1;HLA-DPB1;HLA-DQA1;HLA-DQB1;HLA-DRA;HLA-DRB1;HLA-DRB5
hsa05320	Autoimmune thyroid disease	http://www.kegg.jp/kegg-bin/show_pathway?hsa05320+3109+3108+3123+3115+3119+3122+3117+3113+3127	-0.769318	-2.15268	0	8.83099679876366e-5	10	./Project_wg_result1722609680_GSEA/hsa05320.png	9	3109;3108;3123;3115;3119;3122;3117;3113;3127	HLA-DMA;HLA-DMB;HLA-DPA1;HLA-DPB1;HLA-DQA1;HLA-DQB1;HLA-DRA;HLA-DRB1;HLA-DRB5
hsa04672	Intestinal immune network for IgA production	http://www.kegg.jp/kegg-bin/show_pathway?hsa04672+3109+3108+8741+3123+3115+3119+3122+3117+3113+3127	-0.764416	-2.20368	0	0	11	./Project_wg_result1722609680_GSEA/hsa04672.png	10	3109;3108;8741;3123;3115;3119;3122;3117;3113;3127	HLA-DMA;HLA-DMB;HLA-DPA1;HLA-DPB1;HLA-DQA1;HLA-DQB1;HLA-DRA;HLA-DRB1;HLA-DRB5;TNFSF13
hsa05150	Staphylococcus aureus infection	http://www.kegg.jp/kegg-bin/show_pathway?hsa05150+2213+3109+3108+3123+717+3115+3119+3122+2359+713+3117+714+3113+712+3127	-0.643423	-2.21695	0	0	20	./Project_wg_result1722609680_GSEA/hsa05150.png	15	2213;3109;3108;3123;717;3115;3119;3122;2359;713;3117;714;3113;712;3127	C1QA;C1QB;C1QC;C2;FCGR2B;FPR3;HLA-DMA;HLA-DMB;HLA-DPA1;HLA-DPB1;HLA-DQA1;HLA-DQB1;HLA-DRA;HLA-DRB1;HLA-DRB5
hsa04658	Th1 and Th2 cell differentiation	http://www.kegg.jp/kegg-bin/show_pathway?hsa04658+3109+3108+920+4094+3123+3115+3119+3122+3117+3113+3127	-0.749962	-2.24103	0	0	12	./Project_wg_result1722609680_GSEA/hsa04658.png	11	3109;3108;920;4094;3123;3115;3119;3122;3117;3113;3127	CD4;HLA-DMA;HLA-DMB;HLA-DPA1;HLA-DPB1;HLA-DQA1;HLA-DQB1;HLA-DRA;HLA-DRB1;HLA-DRB5;MAF
hsa05145	Toxoplasmosis	http://www.kegg.jp/kegg-bin/show_pathway?hsa05145+3109+3108+3123+3115+3119+3122+3117+3113+3127	-0.835329	-2.2447	0	0	9	./Project_wg_result1722609680_GSEA/hsa05145.png	9	3109;3108;3123;3115;3119;3122;3117;3113;3127	HLA-DMA;HLA-DMB;HLA-DPA1;HLA-DPB1;HLA-DQA1;HLA-DQB1;HLA-DRA;HLA-DRB1;HLA-DRB5
hsa05164	Influenza A	http://www.kegg.jp/kegg-bin/show_pathway?hsa05164+3109+3108+6347+3123+3115+3119+3122+3117+3113+3127	-0.76187	-2.28997	0	0	12	./Project_wg_result1722609680_GSEA/hsa05164.png	10	3109;3108;6347;3123;3115;3119;3122;3117;3113;3127	CCL2;HLA-DMA;HLA-DMB;HLA-DPA1;HLA-DPB1;HLA-DQA1;HLA-DQB1;HLA-DRA;HLA-DRB1;HLA-DRB5
hsa04612	Antigen processing and presentation	http://www.kegg.jp/kegg-bin/show_pathway?hsa04612+3109+3108+920+3123+972+3115+3119+3122+3117+5641+3113+3127	-0.756862	-2.3507	0	0	14	./Project_wg_result1722609680_GSEA/hsa04612.png	12	3109;3108;920;3123;972;3115;3119;3122;3117;5641;3113;3127	CD4;CD74;HLA-DMA;HLA-DMB;HLA-DPA1;HLA-DPB1;HLA-DQA1;HLA-DQB1;HLA-DRA;HLA-DRB1;HLA-DRB5;LGMN
hsa05168	Herpes simplex virus 1 infection	http://www.kegg.jp/kegg-bin/show_pathway?hsa05168+3109+3108+6347+3123+972+3115+3119+3122+3117+3113+3127	-0.78515	-2.3734	0	0	12	./Project_wg_result1722609680_GSEA/hsa05168.png	11	3109;3108;6347;3123;972;3115;3119;3122;3117;3113;3127	CCL2;CD74;HLA-DMA;HLA-DMB;HLA-DPA1;HLA-DPB1;HLA-DQA1;HLA-DQB1;HLA-DRA;HLA-DRB1;HLA-DRB5
hsa05322	Systemic lupus erythematosus	http://www.kegg.jp/kegg-bin/show_pathway?hsa05322+3109+3108+3123+717+3115+3119+3122+713+3117+714+3113+712+3127	-0.766293	-2.38408	0	0	15	./Project_wg_result1722609680_GSEA/hsa05322.png	13	3109;3108;3123;717;3115;3119;3122;713;3117;714;3113;712;3127	C1QA;C1QB;C1QC;C2;HLA-DMA;HLA-DMB;HLA-DPA1;HLA-DPB1;HLA-DQA1;HLA-DQB1;HLA-DRA;HLA-DRB1;HLA-DRB5
